# Supplementary material for: Metabolic profiling of therapy-induced senescent cancer cells via TPEF, MALDI-MS, and RNA-sequencing
Source: Sci Rep. 2025 Dec 17;16:2678. doi: 10.1038/s41598-025-32573-y (PMC12823619; doi:10.1038/s41598-025-32573-y)
Supplement: Supplementary file 1 — Supplementary Material 1 [file 41598_2025_32573_MOESM1_ESM.zip]

Archive with 5 entries (4 files):
- Supplentary Files/
- Supplentary Files/Supplemenary File 3_significant_genes_EvsC.xlsx
- Supplentary Files/Supplementary File 1_data_RNA concentrations and quality..xlsx
- Supplentary Files/Supplementary File 2_significant_genes_DvsC.xlsx
- Supplentary Files/Supplementary File 4_significan_genes_EvsD.xlsx
