# Supplementary material for: Metabolic profiling of therapy-induced senescent cancer cells via TPEF, MALDI-MS, and RNA-sequencing
Source: Sci Rep. 2025 Dec 17;16:2678. doi: 10.1038/s41598-025-32573-y (PMC12823619; doi:10.1038/s41598-025-32573-y)
Supplement: Supplementary file 1 — Supplementary Material 1 [file 41598_2025_32573_MOESM1_ESM.zip › Supplentary Files/Supplemenary File 3_significant_genes_EvsC.xlsx]

## Sheet: Sheet1
logFC	AveExpr	t	P.Value	adj.P.Val	B	GeneSymbol
-4.17529	6.76214	-69.7079	2.79555e-17	3.74631e-13	29.0344	PHGDH
-3.05282	5.66679	-60.4859	1.57875e-16	1.05784e-12	27.7217	CENPF
2.81384	7.42561	55.9711	4.06491e-16	1.8158e-12	26.9597	C1QTNF6
-3.44658	6.51236	-53.0571	7.79848e-16	2.61269e-12	26.4178	PRR11
-3.11934	6.8301	-51.5548	1.10656e-15	2.9658e-12	26.1214	TOP2A
-3.9405	3.97809	-49.5833	1.7791e-15	3.97363e-12	25.7135	ALDH1L2
-3.4943	5.73514	-48.8554	2.13011e-15	4.07795e-12	25.5571	ASPM
2.36759	5.98276	47.3957	3.08155e-15	5.16199e-12	25.2336	TFPI
-3.07892	4.47645	-46.6578	3.72997e-15	5.55392e-12	25.0649	KIF14
-2.86499	4.19204	-45.0989	5.63985e-15	7.55796e-12	24.6963	GAS2L3
-2.42931	8.85146	-42.1487	1.28395e-14	1.56421e-11	23.9506	CDV3
4.50245	-1.27787	41.0208	1.78528e-14	1.99371e-11	23.6473	CXCR1
-2.48535	5.93548	-39.4534	2.86572e-14	2.95412e-11	23.2078	AURKA
-2.80279	4.68408	-37.8291	4.77422e-14	4.56995e-11	22.7286	KIF4A
3.45765	4.03987	36.3361	7.78149e-14	6.71741e-11	22.2652	FSTL4
-2.42602	5.80824	-36.0251	8.63652e-14	6.71741e-11	22.1658	CCNB1
1.67067	8.86479	35.9067	8.98815e-14	6.71741e-11	22.1276	CDKN1A
-3.04442	4.33069	-35.8954	9.02272e-14	6.71741e-11	22.124	ARHGAP11A
2.22561	10.0947	35.611	9.9363e-14	6.75178e-11	22.0317	CTSD
-1.80953	6.43757	-35.5698	1.00765e-13	6.75178e-11	22.0183	ECT2
1.7673	3.77912	34.9665	1.23985e-13	7.91203e-11	21.8193	ABHD4
-3.26033	5.43856	-34.542	1.43764e-13	8.75719e-11	21.6768	KIF20A
-1.88407	9.03626	-33.9642	1.76365e-13	9.94211e-11	21.4794	GFRA1
-1.65356	5.2431	-33.9375	1.78054e-13	9.94211e-11	21.4702	FKBP5
2.02477	3.84011	33.5488	2.04711e-13	1.08554e-10	21.335	THBD
-2.92491	4.44937	-33.4702	2.10612e-13	1.08554e-10	21.3075	NDC80
2.79979	4.81249	33.1047	2.40556e-13	1.11263e-10	21.1783	GULP1
1.95666	8.00437	33.0627	2.44288e-13	1.11263e-10	21.1634	HSPB8
-3.48473	4.41248	-33.054	2.45064e-13	1.11263e-10	21.1603	RIPOR3
-2.57868	4.60314	-33.0097	2.49078e-13	1.11263e-10	21.1445	BUB1
2.13318	8.10271	32.7923	2.69819e-13	1.1664e-10	21.0666	ATP2A3
-2.5895	7.74739	-32.4159	3.10285e-13	1.28193e-10	20.9303	MKI67
2.83127	2.65187	32.3552	3.17396e-13	1.28193e-10	20.9082	CDH26
2.587	4.9491	32.1546	3.4221e-13	1.28193e-10	20.8346	LOXL2
1.47821	9.09662	32.1299	3.45403e-13	1.28193e-10	20.8256	QSOX1
3.60423	4.66363	32.1183	3.46915e-13	1.28193e-10	20.8213	TSPAN1
-3.12146	2.89991	-32.06	3.54629e-13	1.28193e-10	20.7998	NEK2
-1.63616	5.70199	-31.9945	3.63506e-13	1.28193e-10	20.7756	TCEA1
4.78693	3.55661	31.8519	3.83691e-13	1.31842e-10	20.7227	ADCY5
1.75698	7.72087	31.6086	4.20988e-13	1.41042e-10	20.6317	ST3GAL1
2.11765	8.3503	31.4556	4.46432e-13	1.45918e-10	20.5741	BHLHE40
-2.53218	4.28153	-31.3563	4.63833e-13	1.47996e-10	20.5366	NCAPH
-2.50892	4.48436	-30.9223	5.48963e-13	1.71085e-10	20.3708	TTK
2.40487	3.42641	30.7441	5.88697e-13	1.79299e-10	20.302	MAN1C1
2.44666	6.17966	30.3627	6.8456e-13	2.01639e-10	20.1531	L1CAM
2.74262	3.74745	30.335	6.92143e-13	2.01639e-10	20.1422	RHOV
1.62636	5.97643	30.1663	7.40378e-13	2.09454e-10	20.0756	ITPR1
5.51861	-0.607036	30.1334	7.50227e-13	2.09454e-10	20.0626	KRT6A
2.43729	3.36091	29.8387	8.44783e-13	2.27073e-10	19.9451	CPM
2.61234	3.82624	29.8316	8.47225e-13	2.27073e-10	19.9422	LOC105379109
4.56109	2.032	29.4676	9.82633e-13	2.56987e-10	19.7952	ENTPD1
-2.10816	8.11014	-29.4317	9.9719e-13	2.56987e-10	19.7806	MTHFD2
-3.12877	3.16916	-29.2687	1.06635e-12	2.69625e-10	19.714	PBK
1.68698	5.90205	29.2215	1.08731e-12	2.69834e-10	19.6946	LIN7A
2.72965	4.06376	28.9838	1.19999e-12	2.92384e-10	19.5966	HSH2D
1.22868	8.86087	28.7493	1.32357e-12	3.16736e-10	19.4989	EEIG2
-3.14968	1.70144	-28.632	1.39051e-12	3.21575e-10	19.4498	TNFAIP8L1
1.93068	5.87044	28.6298	1.39179e-12	3.21575e-10	19.4488	CYB5R1
-1.75345	4.6409	-28.5104	1.46377e-12	3.32474e-10	19.3985	KIF20B
-2.86305	6.08544	-28.4028	1.53208e-12	3.36937e-10	19.353	STMN1
-2.6181	4.17363	-28.4003	1.5337e-12	3.36937e-10	19.352	FAM83D
2.41258	5.45686	28.212	1.66188e-12	3.5628e-10	19.2718	LXN
4.1419	8.39737	28.1937	1.67492e-12	3.5628e-10	19.264	PRSS23
-2.49283	5.00455	-28.1281	1.72266e-12	3.6071e-10	19.2359	SPAG5
-3.06055	4.25325	-28.0689	1.76694e-12	3.64289e-10	19.2105	DLGAP5
-2.53814	6.29907	-27.9355	1.87141e-12	3.79981e-10	19.1531	RACGAP1
-2.5623	4.10716	-27.8484	1.94328e-12	3.85419e-10	19.1153	SGO1
-1.32406	5.35129	-27.8336	1.95571e-12	3.85419e-10	19.109	CCP110
-2.49595	4.1268	-27.7556	2.023e-12	3.88718e-10	19.0751	CDCA7L
-2.42106	2.42636	-27.7472	2.03046e-12	3.88718e-10	19.0714	MIR924HG
2.20693	6.71364	27.6283	2.13826e-12	4.0359e-10	19.0196	EPAS1
1.33628	6.98662	27.5632	2.19997e-12	4.05856e-10	18.991	NFKBIZ
2.4614	5.57313	27.522	2.24003e-12	4.05856e-10	18.9729	MPZL2
-2.61925	5.29913	-27.5208	2.24113e-12	4.05856e-10	18.9725	FOXM1
1.24713	7.07334	27.46	2.30171e-12	4.11269e-10	18.9457	ZNFX1
-3.31518	3.6159	-27.3104	2.45831e-12	4.33472e-10	18.8797	PTTG1
-3.0325	3.09888	-27.2444	2.53106e-12	4.38966e-10	18.8504	ACBD7
1.78314	4.4405	27.2231	2.55498e-12	4.38966e-10	18.8409	APOL2
-2.95918	6.75952	-27.1925	2.58984e-12	4.39323e-10	18.8273	SLC7A11
-3.31829	4.4919	-27.0901	2.7103e-12	4.52341e-10	18.7816	DEPDC1
-1.69999	7.1488	-27.0704	2.7341e-12	4.52341e-10	18.7729	NCAPD2
1.16767	7.56997	26.8854	2.96964e-12	4.85318e-10	18.6898	SLC9A7
-1.50093	5.22514	-26.7101	3.21289e-12	5.18747e-10	18.6105	CABLES1
2.13923	5.44925	26.6519	3.29853e-12	5.26234e-10	18.584	CPEB2
-1.88276	3.91463	-26.4048	3.6898e-12	5.81523e-10	18.4711	CENPI
-2.68686	6.62163	-26.3595	3.76691e-12	5.81523e-10	18.4502	TPX2
-1.87228	6.75079	-26.3546	3.77528e-12	5.81523e-10	18.448	SMC4
-2.9992	6.19208	-26.3132	3.84743e-12	5.85903e-10	18.4289	HMGB2
2.95691	5.22516	26.2514	3.95798e-12	5.9339e-10	18.4003	CAPN8
2.99735	5.11793	26.2364	3.98516e-12	5.9339e-10	18.3934	PHLDB2
-1.63008	6.68714	-26.0473	4.34772e-12	6.40261e-10	18.3055	DEK
-1.64068	3.41307	-25.9671	4.51188e-12	6.56181e-10	18.268	CD302
-2.06827	5.47178	-25.9472	4.55375e-12	6.56181e-10	18.2587	CDK1
-3.34005	3.41964	-25.8185	4.83436e-12	6.89205e-10	18.1982	NUF2
2.75493	8.75401	25.7712	4.94229e-12	6.97175e-10	18.1759	CLU
5.21313	-0.623503	25.7075	5.0916e-12	7.10756e-10	18.1458	CST2
-1.49803	8.20969	-25.6295	5.28095e-12	7.20089e-10	18.1088	SYNE2
-2.39011	2.36645	-25.6249	5.29235e-12	7.20089e-10	18.1067	TMT1A
-2.0047	4.56219	-25.6102	5.32918e-12	7.20089e-10	18.0996	MAD2L1
-2.29015	4.13825	-25.5926	5.3734e-12	7.20089e-10	18.0913	PLK4
2.314	5.60722	25.4979	5.61825e-12	7.45447e-10	18.0461	BASP1
-3.15267	5.43948	-25.3361	6.06522e-12	7.96863e-10	17.9686	CIT
-1.78632	4.66589	-25.3026	6.16237e-12	7.97096e-10	17.9525	PSIP1
-3.18379	4.39687	-25.2849	6.21425e-12	7.97096e-10	17.944	HMMR
1.40992	7.36219	25.2744	6.24544e-12	7.97096e-10	17.9389	IER5
-2.72414	5.4603	-25.2246	6.39538e-12	8.08533e-10	17.9149	CDC20
-1.68677	4.26679	-24.9539	7.2806e-12	9.00789e-10	17.7833	BCL11B
1.32196	4.9865	24.9423	7.32145e-12	9.00789e-10	17.7776	TMEM104
-2.11917	3.66921	-24.9408	7.32676e-12	9.00789e-10	17.7769	CCHCR1
-2.3588	5.31111	-24.8922	7.50029e-12	9.1374e-10	17.7531	KIF11
4.53604	1.16841	24.8581	7.62469e-12	9.20527e-10	17.7364	GPRIN3
2.28236	7.36156	24.7545	8.01727e-12	9.51798e-10	17.6854	DUSP4
-2.80299	4.07703	-24.7523	8.02575e-12	9.51798e-10	17.6843	KIF15
-2.3039	4.15248	-24.731	8.10894e-12	9.53227e-10	17.6738	CKS1B
-2.19981	4.58362	-24.6705	8.35113e-12	9.73161e-10	17.6439	PSRC1
-3.03645	4.99283	-24.4839	9.14834e-12	1.05687e-09	17.5512	KIF2C
-3.22845	4.61763	-24.4557	9.27564e-12	1.06242e-09	17.5371	PPM1E
-2.47845	4.02906	-24.3174	9.92922e-12	1.12764e-09	17.4678	CCNB2
-1.49628	4.40652	-24.2981	1.00243e-11	1.12887e-09	17.4581	SORD
-2.13995	4.44283	-24.2526	1.0252e-11	1.14489e-09	17.4352	ZNF850
3.84249	3.04367	24.199	1.05281e-11	1.16601e-09	17.4082	CDSN
-2.98893	5.73004	-24.1653	1.07055e-11	1.17593e-09	17.3911	PLK1
-2.76899	2.63692	-24.1447	1.08157e-11	1.17839e-09	17.3807	CA2
2.75966	4.29212	24.0394	1.13981e-11	1.22386e-09	17.3272	STS
3.46928	5.72949	24.0363	1.14158e-11	1.22386e-09	17.3257	MAOB
-1.14753	6.56752	-23.9516	1.19092e-11	1.26344e-09	17.2825	DPYSL2
1.96164	2.17607	23.9409	1.19735e-11	1.26344e-09	17.277	PARP12
-1.39904	3.83423	-23.8549	1.25014e-11	1.29988e-09	17.233	C18orf54
-2.77947	3.40576	-23.8531	1.25128e-11	1.29988e-09	17.2321	CENPA
-1.9801	2.5239	-23.8217	1.2712e-11	1.31041e-09	17.216	CEP128
1.6723	4.67169	23.7111	1.34414e-11	1.37502e-09	17.159	ADORA1
-2.30793	3.87855	-23.6938	1.356e-11	1.37665e-09	17.15	BUB1B
-3.04612	5.4661	-23.6649	1.376e-11	1.38644e-09	17.1351	SLC4A10
4.07801	1.06418	23.6128	1.41283e-11	1.41293e-09	17.1081	IGFBP3
1.07214	8.46528	23.4765	1.51435e-11	1.50324e-09	17.0372	LASP1
-1.66466	4.2648	-23.4432	1.54034e-11	1.51022e-09	17.0198	DNMT3B
1.40468	5.38721	23.4386	1.54391e-11	1.51022e-09	17.0174	CARD19
-2.80172	4.46019	-23.3691	1.59986e-11	1.5536e-09	16.981	KNL1
2.82636	0.858412	23.3448	1.61998e-11	1.55938e-09	16.9683	IFI27
-2.11508	3.67438	-23.3295	1.63271e-11	1.55938e-09	16.9603	KNSTRN
-1.97244	6.36459	-23.31	1.64921e-11	1.55938e-09	16.95	SKA2
-1.40097	7.77292	-23.3062	1.65235e-11	1.55938e-09	16.948	HMGB1
-2.00423	4.29188	-23.285	1.67048e-11	1.56546e-09	16.9369	GGH
2.35932	3.34758	23.2432	1.70683e-11	1.58842e-09	16.9148	SEC14L2
4.28323	4.3365	23.2183	1.7289e-11	1.59786e-09	16.9017	VTCN1
-2.89583	5.00972	-23.1881	1.7561e-11	1.61188e-09	16.8857	CCNA2
3.15948	3.62511	23.1482	1.79269e-11	1.63428e-09	16.8646	UPK2
1.88401	1.36046	23.0846	1.85278e-11	1.66821e-09	16.8309	HTR1D
1.05302	7.18859	23.0802	1.85697e-11	1.66821e-09	16.8285	ATP6V0D1
1.45027	5.2765	23.0696	1.86726e-11	1.66821e-09	16.8229	HS6ST3
5.1855	2.24454	23.0275	1.90851e-11	1.68835e-09	16.8005	STUM
2.0795	1.96929	23.021	1.915e-11	1.68835e-09	16.797	ATP6V0A4
1.9512	7.74762	22.977	1.95937e-11	1.71617e-09	16.7736	SDC1
1.4949	4.63173	22.89	2.05045e-11	1.78429e-09	16.727	BMP1
-1.47057	3.297	-22.8673	2.07489e-11	1.79391e-09	16.7149	NEK3
1.06992	7.93166	22.8096	2.13863e-11	1.83289e-09	16.6839	PRICKLE2
-1.54645	5.17827	-22.8019	2.14733e-11	1.83289e-09	16.6797	DNAJC22
-1.62908	5.27112	-22.7557	2.20007e-11	1.86602e-09	16.6548	FRAS1
-3.39338	4.75038	-22.7206	2.2411e-11	1.88002e-09	16.6359	TROAP
-1.16935	7.4471	-22.7063	2.25803e-11	1.88002e-09	16.6282	ARL6IP1
-3.0499	2.63304	-22.6975	2.26855e-11	1.88002e-09	16.6234	ZBED3
-1.00854	7.57568	-22.6941	2.27269e-11	1.88002e-09	16.6215	LARS1
1.83708	8.62651	22.5633	2.43547e-11	2.00232e-09	16.5506	GPRC5A
-1.79994	4.98102	-22.5084	2.50743e-11	2.0489e-09	16.5207	POLQ
1.5889	3.84275	22.4725	2.55585e-11	2.07582e-09	16.5011	PDZRN3
-1.78943	7.33278	-22.4437	2.59525e-11	2.09512e-09	16.4854	H2AZ1
-1.12882	5.98702	-22.3672	2.70355e-11	2.16948e-09	16.4434	NEMP1
-1.70522	5.39073	-22.3554	2.72062e-11	2.17018e-09	16.4369	SMC2
1.41816	8.17565	22.2216	2.92308e-11	2.31788e-09	16.3632	ITGB4
2.95957	5.32781	22.1749	2.99759e-11	2.36298e-09	16.3373	ID3
-1.03948	9.63852	-22.1298	3.07146e-11	2.39468e-09	16.3123	NUCKS1
2.43898	0.931709	22.1269	3.07627e-11	2.39468e-09	16.3107	ERVV-2
-3.42788	6.0534	-22.1178	3.0914e-11	2.39468e-09	16.3057	IQGAP3
1.79279	2.84259	22.0679	3.17609e-11	2.44614e-09	16.2779	MAPK11
-1.98356	7.65737	-22.0535	3.2009e-11	2.45116e-09	16.2699	SHMT2
3.13263	3.69226	22.0375	3.22885e-11	2.45851e-09	16.2609	CALML5
0.97512	7.29244	21.992	3.30952e-11	2.5057e-09	16.2356	TMED3
2.58382	3.45431	21.9573	3.3726e-11	2.53911e-09	16.2161	DDX60L
1.37928	7.12347	21.9154	3.45054e-11	2.57608e-09	16.1926	PISD
-3.23945	4.45003	-21.9103	3.46015e-11	2.57608e-09	16.1898	AURKB
-2.63418	5.38026	-21.8899	3.49883e-11	2.59049e-09	16.1783	UBE2C
-1.42553	9.27875	-21.7991	3.67692e-11	2.70739e-09	16.1272	CBX5
-0.926472	8.23029	-21.7266	3.82621e-11	2.80191e-09	16.0863	RBM3
1.50159	6.58193	21.7135	3.85402e-11	2.80694e-09	16.0788	NEU1
1.0383	7.15787	21.6806	3.92435e-11	2.84271e-09	16.0602	CITED2
1.13386	5.99327	21.6246	4.0474e-11	2.91609e-09	16.0284	APEX2
-3.08402	5.46759	-21.6118	4.07625e-11	2.92117e-09	16.0211	ESPL1
-0.951114	7.46943	-21.5718	4.16749e-11	2.97067e-09	15.9983	HNRNPR
-2.13281	5.29558	-21.4916	4.35682e-11	3.08459e-09	15.9525	DLC1
-1.23936	6.98108	-21.4848	4.37335e-11	3.08459e-09	15.9486	LRIG1
4.8449	3.2526	21.4173	4.54075e-11	3.17184e-09	15.9099	CEACAM6
1.8837	4.8438	21.4159	4.54439e-11	3.17184e-09	15.9091	SP110
3.97799	1.03779	21.3011	4.84547e-11	3.36446e-09	15.8429	SYT16
2.68774	2.40209	21.2527	4.9787e-11	3.43916e-09	15.8149	HHIPL2
-1.16976	6.55842	-21.2162	5.08209e-11	3.48348e-09	15.7937	DARS2
3.65759	2.21764	21.2117	5.09486e-11	3.48348e-09	15.7911	IL2RB
1.87055	3.85683	21.2016	5.12392e-11	3.48557e-09	15.7853	PAQR7
3.70978	2.7753	21.1587	5.24934e-11	3.54217e-09	15.7603	LAMB3
1.92217	6.02032	21.1488	5.27875e-11	3.54217e-09	15.7546	BAG1
-2.10508	3.22961	-21.1462	5.28643e-11	3.54217e-09	15.7531	CDKN3
-3.17438	4.78841	-21.0334	5.63471e-11	3.75675e-09	15.6872	CENPE
0.947703	8.10761	21.0139	5.69727e-11	3.77159e-09	15.6758	LAMP1
-1.8639	3.55019	-21.009	5.71325e-11	3.77159e-09	15.6729	ZNF354C
1.73379	5.05833	21.0003	5.74145e-11	3.77162e-09	15.6678	NOCT
1.7585	6.77373	20.9866	5.78618e-11	3.78247e-09	15.6598	HK2
1.44763	4.48108	20.9575	5.88299e-11	3.82709e-09	15.6427	FAM162A
-1.34799	4.18904	-20.8952	6.09558e-11	3.94623e-09	15.606	ATP1A1-AS1
1.31161	6.17289	20.8608	6.21652e-11	4.00517e-09	15.5857	LYPD3
3.45034	3.8031	20.8258	6.34214e-11	4.06656e-09	15.565	TRIB2
-1.85386	6.38488	-20.7952	6.45424e-11	4.10619e-09	15.5469	ANLN
-1.02274	5.36173	-20.7922	6.46524e-11	4.10619e-09	15.5452	NEDD1
2.12148	5.8043	20.775	6.52935e-11	4.12725e-09	15.535	CPE
1.89001	5.6619	20.7668	6.56e-11	4.12725e-09	15.5301	SCCPDH
3.08709	3.97984	20.6643	6.95865e-11	4.35761e-09	15.4692	TSPAN5
-1.17931	8.40921	-20.6203	7.1375e-11	4.44882e-09	15.4429	IARS1
-1.07023	5.0131	-20.547	7.44714e-11	4.62033e-09	15.399	CEP78
-3.0431	4.84535	-20.4438	7.90706e-11	4.88307e-09	15.337	YBX2
3.38544	1.8991	20.3788	8.21299e-11	5.04873e-09	15.2977	TMPRSS6
1.29752	5.29776	20.2976	8.61247e-11	5.27013e-09	15.2486	PINK1
1.07166	7.32329	20.2664	8.77191e-11	5.34329e-09	15.2296	IFT122
1.47035	3.29802	20.2498	8.85771e-11	5.37114e-09	15.2195	GRHL3
-1.97057	4.07891	-20.2272	8.97617e-11	5.41845e-09	15.2057	MELK
-2.11273	6.2316	-20.2067	9.0855e-11	5.45986e-09	15.1932	FANCD2
1.70451	7.88522	20.1817	9.22046e-11	5.51622e-09	15.1779	CTSA
3.56836	2.96293	20.1374	9.46454e-11	5.61944e-09	15.1509	RFTN1
1.76201	7.06414	20.1288	9.51253e-11	5.61944e-09	15.1456	KIAA0513
2.46139	5.02945	20.1277	9.51879e-11	5.61944e-09	15.1449	SERPINA1
-2.15312	5.30324	-20.1089	9.6256e-11	5.65758e-09	15.1334	KIF23
-1.9303	7.53343	-20.0932	9.7153e-11	5.68536e-09	15.1238	TMPO
-2.53158	3.41364	-20.0761	9.81394e-11	5.71811e-09	15.1133	SPC25
0.956417	9.38354	20.0624	9.89415e-11	5.73989e-09	15.1049	DDR1
-1.2983	8.90505	-20.0191	1.01517e-10	5.8639e-09	15.0783	XPOT
-2.50823	4.7847	-19.9425	1.06256e-10	6.11133e-09	15.031	NCAPG
-2.67093	4.22935	-19.9077	1.08482e-10	6.2127e-09	15.0095	NIBAN1
1.03694	7.84363	19.8521	1.12155e-10	6.39239e-09	14.9749	CLDN4
0.997353	6.36356	19.8456	1.12587e-10	6.39239e-09	14.9709	SECISBP2L
1.42105	7.22761	19.8378	1.13118e-10	6.39239e-09	14.9661	MUC5B
3.23964	-1.76246	19.8307	1.13604e-10	6.39239e-09	14.9616	MMP1
-1.14284	6.06782	-19.8248	1.14005e-10	6.39239e-09	14.958	SMC3
-2.62098	2.51074	-19.8046	1.15391e-10	6.43946e-09	14.9454	RCN1
-0.965606	6.17951	-19.7947	1.16081e-10	6.43946e-09	14.9393	NUP107
0.960074	5.47531	19.7918	1.16286e-10	6.43946e-09	14.9374	EIF2B2
-1.64743	4.81328	-19.7566	1.18769e-10	6.54991e-09	14.9155	TBC1D31
1.87942	2.18638	19.7427	1.19767e-10	6.56355e-09	14.9068	TNFRSF10C
-1.14385	5.78452	-19.7395	1.19996e-10	6.56355e-09	14.9048	RRM1
-1.1969	3.26624	-19.7237	1.21146e-10	6.57768e-09	14.895	WASF1
-2.76675	4.30736	-19.7224	1.21239e-10	6.57768e-09	14.8942	CDCA3
-3.42157	3.40914	-19.7158	1.21727e-10	6.57768e-09	14.89	CHAC1
2.52791	1.92635	19.6944	1.23308e-10	6.63633e-09	14.8766	MAT1A
-1.26002	4.79027	-19.6641	1.2558e-10	6.73158e-09	14.8577	MMS22L
2.85231	1.04688	19.6431	1.27185e-10	6.77978e-09	14.8445	SLC30A8
1.40483	7.83769	19.6392	1.27491e-10	6.77978e-09	14.842	TMTC3
-2.1854	4.3866	-19.6322	1.28029e-10	6.7815e-09	14.8376	CA8
2.44778	1.70648	19.5903	1.31324e-10	6.92864e-09	14.8112	PARP10
-1.40469	5.44034	-19.5662	1.33258e-10	6.99495e-09	14.7961	MTHFD1L
-2.14457	4.69891	-19.5616	1.33625e-10	6.99495e-09	14.7932	SKA3
1.15383	5.70568	19.4884	1.39716e-10	7.26045e-09	14.7469	NECTIN4
-1.39884	6.3087	-19.4876	1.3978e-10	7.26045e-09	14.7465	CDK5RAP2
1.28005	5.62936	19.4749	1.40866e-10	7.28859e-09	14.7384	TMEM229B
0.929787	8.39253	19.4245	1.45273e-10	7.48769e-09	14.7064	GAN
1.63976	4.49867	19.4035	1.47147e-10	7.55526e-09	14.6931	USP35
-1.67306	6.73889	-19.3873	1.48621e-10	7.60179e-09	14.6828	FANCI
4.30686	-1.37566	19.36	1.51123e-10	7.7004e-09	14.6654	SPRR1B
4.69023	3.63944	19.2801	1.58726e-10	8.03236e-09	14.6144	NT5E
-1.53583	4.54463	-19.279	1.58837e-10	8.03236e-09	14.6137	SGO2
-1.48292	7.47703	-19.2439	1.62312e-10	8.17723e-09	14.5912	NSD2
2.22988	1.47942	19.2234	1.64373e-10	8.2486e-09	14.5781	HAS3
-1.37644	5.30386	-19.2155	1.65181e-10	8.2486e-09	14.573	MEST
-1.7669	3.0831	-19.2088	1.65862e-10	8.2486e-09	14.5687	ZNF711
-1.04885	8.41899	-19.1941	1.67383e-10	8.2486e-09	14.5592	NUP210
-1.39226	5.48265	-19.1914	1.67653e-10	8.2486e-09	14.5576	MIS18BP1
1.01519	6.26327	19.1905	1.67753e-10	8.2486e-09	14.5569	PRXL2A
1.41189	4.19024	19.1877	1.68037e-10	8.2486e-09	14.5552	B3GNT3
1.75514	7.55948	19.1506	1.71943e-10	8.40951e-09	14.5313	SH3BGRL
-1.08017	7.11157	-19.1406	1.73012e-10	8.43102e-09	14.5249	JARID2
1.69794	4.24029	19.1182	1.75431e-10	8.51795e-09	14.5104	KRT13
0.996481	5.99779	19.0933	1.7817e-10	8.6197e-09	14.4943	P4HA2
3.37934	-0.503926	19.052	1.82802e-10	8.81197e-09	14.4676	LOC101927914
1.62935	2.61782	18.9879	1.90265e-10	9.13884e-09	14.426	CHD5
1.07274	8.36633	18.958	1.93847e-10	9.27768e-09	14.4066	PLXND1
1.17985	7.32672	18.9463	1.95275e-10	9.31276e-09	14.399	MAN2A1
3.55444	0.804818	18.9147	1.99183e-10	9.46541e-09	14.3784	PTHLH
1.34579	3.94851	18.906	2.0026e-10	9.48299e-09	14.3727	PLK3
1.2511	3.77076	18.8933	2.01873e-10	9.4971e-09	14.3644	PTPRE
-2.02887	5.49973	-18.8925	2.01975e-10	9.4971e-09	14.3639	GRIK3
0.901412	8.23307	18.8694	2.04914e-10	9.60159e-09	14.3488	PLK2
-2.32533	4.25168	-18.8145	2.1212e-10	9.9046e-09	14.3129	CDCA2
0.99408	8.59889	18.8079	2.13006e-10	9.91144e-09	14.3085	EEIG1
1.12787	5.73735	18.7912	2.15257e-10	9.9815e-09	14.2976	MAN2B1
1.76512	6.67491	18.7482	2.21187e-10	1.02211e-08	14.2693	HS6ST1
-2.82423	1.19497	-18.7392	2.22448e-10	1.02441e-08	14.2634	NDUFA4L2
1.09689	6.85929	18.7324	2.23407e-10	1.0253e-08	14.2589	SPTBN2
-1.01851	4.92677	-18.7264	2.24253e-10	1.02567e-08	14.255	NADK2
2.07324	2.14702	18.7191	2.25297e-10	1.02694e-08	14.2501	HLA-DQB1
1.39013	7.89126	18.6874	2.29865e-10	1.04421e-08	14.2292	MBOAT7
1.10182	7.65165	18.6702	2.32383e-10	1.05208e-08	14.2179	SHISA5
1.23059	5.88533	18.6549	2.34652e-10	1.05878e-08	14.2078	AMDHD2
4.99137	1.14829	18.6472	2.35809e-10	1.06043e-08	14.2027	PARM1
1.53403	6.75082	18.6306	2.38307e-10	1.06808e-08	14.1917	S1PR3
-2.65432	4.95007	-18.5933	2.44032e-10	1.09009e-08	14.167	UNC5B
-2.34625	2.52456	-18.569	2.47839e-10	1.10342e-08	14.1508	FBXO17
-0.922569	6.28707	-18.5388	2.52663e-10	1.12117e-08	14.1308	FBL
1.52295	8.37651	18.5172	2.56175e-10	1.13157e-08	14.1164	GSN
3.31272	2.64395	18.514	2.56695e-10	1.13157e-08	14.1143	SCNN1B
2.29572	5.363	18.4936	2.60077e-10	1.14272e-08	14.1006	RGS16
1.36074	5.32621	18.4783	2.62629e-10	1.15016e-08	14.0905	PLPPR2
-1.19624	5.48764	-18.4724	2.63622e-10	1.15075e-08	14.0865	SINHCAF
-2.08062	5.23615	-18.4623	2.65336e-10	1.15447e-08	14.0798	BARD1
-1.72727	4.45254	-18.4245	2.71857e-10	1.17901e-08	14.0545	SPDL1
0.894038	5.3359	18.3895	2.78049e-10	1.20198e-08	14.031	PRR15L
0.772485	6.00322	18.3571	2.83905e-10	1.22335e-08	14.0093	TMEM178B
-1.02537	5.84611	-18.3472	2.85727e-10	1.22725e-08	14.0026	PLCB4
-0.934464	6.27116	-18.3362	2.87764e-10	1.23112e-08	13.9952	CKAP2
-1.41777	4.34647	-18.3302	2.88879e-10	1.23112e-08	13.9912	DIAPH3
2.40787	1.3493	18.3275	2.89383e-10	1.23112e-08	13.9893	ADA2
0.954782	5.48978	18.321	2.90601e-10	1.23239e-08	13.985	RAP1GDS1
1.62754	5.99553	18.3053	2.93567e-10	1.23859e-08	13.9744	ENC1
-2.67399	5.16101	-18.3034	2.93912e-10	1.23859e-08	13.9732	BIRC5
1.22349	3.45707	18.2811	2.98189e-10	1.25267e-08	13.9581	RPS6KL1
1.08766	7.57746	18.2373	3.06779e-10	1.28073e-08	13.9285	RUNX1
1.08766	7.57746	18.2373	3.06779e-10	1.28073e-08	13.9285	LOC100506403
0.840427	4.59977	18.2248	3.09268e-10	1.28711e-08	13.9201	PTGR1
-1.06692	6.641	-18.1971	3.1488e-10	1.30641e-08	13.9013	CGGBP1
1.39116	8.60545	18.1834	3.17709e-10	1.31408e-08	13.892	GRN
-1.53343	3.94884	-18.1564	3.23332e-10	1.33051e-08	13.8737	ZGRF1
2.41068	4.61922	18.1548	3.23667e-10	1.33051e-08	13.8726	RASD1
-4.04525	2.30784	-18.1356	3.27748e-10	1.34316e-08	13.8595	PIF1
1.03368	6.99345	18.1188	3.3137e-10	1.35387e-08	13.8481	A4GALT
1.32105	3.94591	18.0897	3.37721e-10	1.37562e-08	13.8283	CDKL5
-2.37342	4.17045	-18.0682	3.4249e-10	1.39082e-08	13.8136	CEP55
0.949931	5.73104	18.0532	3.45871e-10	1.40031e-08	13.8034	DUSP3
-1.44712	3.09369	-18.0427	3.48259e-10	1.40573e-08	13.7962	CGAS
-1.30613	4.74931	-18.0008	3.57959e-10	1.44054e-08	13.7675	ANKS1B
1.4464	4.63452	17.9927	3.59888e-10	1.44397e-08	13.7619	HLA-C
0.939503	7.90157	17.9779	3.63393e-10	1.45368e-08	13.7518	LGALS3
-0.987956	9.26876	-17.9678	3.65825e-10	1.45905e-08	13.7448	TUBA1B
-2.90906	6.61779	-17.9603	3.67619e-10	1.46186e-08	13.7397	PCK2
0.840547	8.70559	17.9341	3.74033e-10	1.47928e-08	13.7217	HIPK2
-1.31032	4.37472	-17.9334	3.74207e-10	1.47928e-08	13.7212	CEP57
-1.44986	6.25106	-17.915	3.78766e-10	1.49289e-08	13.7086	CEBPG
-2.62866	3.28626	-17.9073	3.80702e-10	1.49613e-08	13.7032	CKAP2L
-1.52983	2.67287	-17.8952	3.83732e-10	1.50362e-08	13.695	BORA
0.941242	7.20845	17.8828	3.86901e-10	1.51162e-08	13.6864	ITGA3
1.43427	4.71997	17.8634	3.91895e-10	1.52668e-08	13.673	ATP6V0E2
-0.872429	5.4635	-17.8428	3.97257e-10	1.54309e-08	13.6588	SH3RF1
1.48036	5.65208	17.8239	4.0228e-10	1.55808e-08	13.6457	GNPTG
5.00216	1.95855	17.8112	4.05665e-10	1.56362e-08	13.6369	OAS1
-1.17554	5.12487	-17.8098	4.06043e-10	1.56362e-08	13.636	ZNF736
-1.35237	4.99424	-17.8035	4.07747e-10	1.56568e-08	13.6316	SHMT1
-1.27041	5.62507	-17.7874	4.12142e-10	1.57357e-08	13.6204	AOPEP
1.77302	7.90715	17.7873	4.1215e-10	1.57357e-08	13.6204	SLC2A1
-1.34152	7.23705	-17.7792	4.14387e-10	1.57761e-08	13.6147	YARS1
1.71279	3.8934	17.7664	4.17924e-10	1.58657e-08	13.6058	TUBB3
-0.856851	7.5028	-17.7597	4.19777e-10	1.58822e-08	13.6012	NCOR1
-0.853628	8.40198	-17.7563	4.20728e-10	1.58822e-08	13.5989	XPO1
5.61524	0.446285	17.721	4.30739e-10	1.6196e-08	13.5743	LOC124902752
0.957691	7.94752	17.7047	4.35458e-10	1.6196e-08	13.5629	ACSL3
2.75618	2.68289	17.7039	4.35681e-10	1.6196e-08	13.5624	KCNN4
-1.35699	7.93277	-17.7037	4.35737e-10	1.6196e-08	13.5622	MARS1
-1.50141	3.98446	-17.7036	4.35774e-10	1.6196e-08	13.5622	TRIM59
1.4638	9.65445	17.7018	4.36293e-10	1.6196e-08	13.5609	PSAP
-2.44051	1.44404	-17.6761	4.4384e-10	1.64306e-08	13.543	FAM72B
1.02761	7.49237	17.6567	4.49632e-10	1.65957e-08	13.5295	RALGAPA2
5.41905	0.296091	17.6529	4.50774e-10	1.65957e-08	13.5268	KLK5
-1.52108	4.38289	-17.621	4.60508e-10	1.69076e-08	13.5045	DBF4
-1.11414	4.66353	-17.5957	4.68365e-10	1.71491e-08	13.4868	PER3
-1.6303	4.67975	-17.5834	4.72256e-10	1.72444e-08	13.4782	E2F7
-1.34056	4.06434	-17.571	4.76189e-10	1.73299e-08	13.4695	ZNF738
-1.27993	4.19374	-17.5679	4.77183e-10	1.73299e-08	13.4673	GSTO2
1.84986	4.32659	17.5599	4.79774e-10	1.73769e-08	13.4617	ADIRF
1.78077	8.02582	17.5179	4.93507e-10	1.77951e-08	13.4322	SLC12A2
-1.33595	5.96492	-17.5131	4.95102e-10	1.77951e-08	13.4288	ODC1
-1.88278	3.0469	-17.5125	4.95305e-10	1.77951e-08	13.4284	ZNF90
-1.25	6.36125	-17.4935	5.01696e-10	1.79766e-08	13.415	HELLS
2.74264	2.18557	17.4885	5.03372e-10	1.79885e-08	13.4115	TNFAIP2
-1.63581	6.39582	-17.4653	5.11336e-10	1.81678e-08	13.3951	NCAPG2
-1.42768	4.52729	-17.4627	5.12232e-10	1.81678e-08	13.3932	PLEKHG2
1.24836	4.55274	17.462	5.12458e-10	1.81678e-08	13.3928	C5AR2
-1.38008	4.8958	-17.4225	5.26341e-10	1.85675e-08	13.3648	SKP2
-0.787509	5.44448	-17.422	5.26502e-10	1.85675e-08	13.3645	HNRNPUL2
-1.21064	4.86427	-17.4155	5.2882e-10	1.86003e-08	13.3599	PRKD3
-0.857366	7.93705	-17.4103	5.3072e-10	1.86183e-08	13.3562	ESRP1
4.64974	2.07913	17.4023	5.33589e-10	1.867e-08	13.3505	ST6GAL1
-1.58666	8.8926	-17.3914	5.37527e-10	1.87588e-08	13.3428	ASS1
-3.70292	2.48391	-17.3412	5.56187e-10	1.93063e-08	13.3072	CDC25C
-2.41258	3.29554	-17.3373	5.57672e-10	1.93063e-08	13.3044	DEPDC1B
-1.38682	4.55637	-17.3352	5.58437e-10	1.93063e-08	13.3029	CENPJ
-1.94237	4.90451	-17.3338	5.58978e-10	1.93063e-08	13.3019	OSBPL6
1.80946	4.24949	17.3285	5.60996e-10	1.93262e-08	13.2982	LACTB
2.71213	1.50206	17.3023	5.71092e-10	1.96236e-08	13.2795	FRMD5
-1.52182	4.80424	-17.2931	5.74707e-10	1.96973e-08	13.2729	HADH
-1.84343	3.62471	-17.2889	5.76324e-10	1.97023e-08	13.27	PLEKHG4
3.97702	4.6196	17.2815	5.79241e-10	1.97517e-08	13.2647	ABCC2
1.19325	6.32559	17.2632	5.86542e-10	1.98989e-08	13.2516	MACC1
3.25106	4.15656	17.2592	5.88118e-10	1.98989e-08	13.2488	LGALS3BP
1.13392	4.95362	17.2561	5.89383e-10	1.98989e-08	13.2465	BCAR3
1.09911	4.37242	17.2558	5.89497e-10	1.98989e-08	13.2463	MFSD11
1.42982	4.86348	17.2494	5.92077e-10	1.99358e-08	13.2418	SYNPO
1.071	6.02122	17.2387	5.96437e-10	2.00322e-08	13.2341	CBLB
-2.67852	1.48334	-17.2082	6.09014e-10	2.0367e-08	13.2123	PLIN5
-0.897559	4.42068	-17.2071	6.09443e-10	2.0367e-08	13.2115	INPP5B
-0.791366	8.34258	-17.2013	6.1187e-10	2.03673e-08	13.2074	HNRNPUL1
1.84187	5.05708	17.1999	6.12492e-10	2.03673e-08	13.2063	PCSK1N
-2.99206	2.51404	-17.1878	6.17585e-10	2.04858e-08	13.1976	SLC43A1
-2.5661	0.998802	-17.1704	6.25001e-10	2.06806e-08	13.1851	FAM72A
2.81281	1.66851	17.1415	6.37494e-10	2.1042e-08	13.1644	LY6D
-1.29022	7.77004	-17.1044	6.54007e-10	2.1534e-08	13.1377	HMGN2
-1.99024	3.92472	-17.1007	6.55635e-10	2.15347e-08	13.1351	KIF18A
1.35544	7.073	17.0943	6.58553e-10	2.15375e-08	13.1304	KLF6
1.46097	3.70184	17.0935	6.58933e-10	2.15375e-08	13.1298	FAM174A
0.737902	5.14255	17.0802	6.64993e-10	2.16826e-08	13.1202	CLN8
-0.939582	5.00266	-17.0532	6.77464e-10	2.20357e-08	13.1008	MOCOS
1.313	4.42718	16.992	7.0675e-10	2.28352e-08	13.0565	GAS6
-1.67405	5.14257	-16.9915	7.06999e-10	2.28352e-08	13.0561	CDON
0.806317	7.65156	16.9912	7.07156e-10	2.28352e-08	13.0559	CSRP1
1.75799	6.04796	16.9851	7.10143e-10	2.28765e-08	13.0515	SC5D
-2.12512	11.4218	-16.9797	7.12809e-10	2.29073e-08	13.0476	SLC7A5
-0.860345	6.41631	-16.9721	7.16573e-10	2.29732e-08	13.0421	LANCL1
1.59703	7.49742	16.9117	7.47306e-10	2.38961e-08	12.9981	SEMA3B
1.57686	6.11439	16.9058	7.50384e-10	2.38961e-08	12.9938	GM2A
-0.765769	7.34548	-16.9051	7.50709e-10	2.38961e-08	12.9933	PKP4
-1.14432	5.3424	-16.8963	7.5533e-10	2.39862e-08	12.9869	G2E3
-0.762966	7.91999	-16.8454	7.82652e-10	2.47951e-08	12.9497	POGZ
5.22981	-0.0112902	16.8323	7.89825e-10	2.49633e-08	12.9401	CD36
0.855769	6.03718	16.8184	7.97544e-10	2.5148e-08	12.93	ZHX3
-1.39904	8.26254	-16.7873	8.1511e-10	2.56415e-08	12.9071	GARS1
1.46816	5.72988	16.7814	8.18455e-10	2.56864e-08	12.9028	STON2
0.877842	6.4265	16.7734	8.23051e-10	2.57703e-08	12.897	ZSWIM8
-1.71284	2.74595	-16.7431	8.40727e-10	2.62624e-08	12.8747	FOXP2
1.12833	5.06799	16.7205	8.54194e-10	2.66211e-08	12.8581	ORMDL3
-1.50613	4.15586	-16.7091	8.61069e-10	2.6773e-08	12.8497	LMO4
1.09701	5.70433	16.698	8.67848e-10	2.68801e-08	12.8415	BICD2
1.53801	6.94282	16.6954	8.69436e-10	2.68801e-08	12.8395	TOM1L2
-0.832599	6.83024	-16.6936	8.70529e-10	2.68801e-08	12.8382	LSM14A
1.39707	4.65663	16.6883	8.7376e-10	2.69178e-08	12.8343	KCTD21
0.872499	5.11506	16.6617	8.90346e-10	2.73659e-08	12.8146	MFSD5
-1.53379	3.77947	-16.6468	8.99728e-10	2.7591e-08	12.8037	CENPU
2.72124	0.979391	16.6379	9.05419e-10	2.77021e-08	12.797	IFIT2
0.947097	6.05513	16.6208	9.16388e-10	2.79158e-08	12.7844	SLC25A30
-1.37845	9.16248	-16.6206	9.1657e-10	2.79158e-08	12.7842	AARS1
-1.47948	8.78551	-16.6098	9.2359e-10	2.80503e-08	12.7762	SLC7A1
-1.32284	5.89816	-16.6073	9.25173e-10	2.80503e-08	12.7744	BMPR1B
1.10499	6.20607	16.5974	9.31707e-10	2.81847e-08	12.7671	SESTD1
-1.904	2.90745	-16.5799	9.4335e-10	2.84726e-08	12.754	CCDC18
4.79126	2.60292	16.5761	9.45859e-10	2.84842e-08	12.7513	GPNMB
1.02936	5.68247	16.5712	9.4913e-10	2.85186e-08	12.7476	WDR81
0.94868	4.93357	16.565	9.53314e-10	2.85802e-08	12.743	DCUN1D5
0.84047	5.9819	16.5525	9.61857e-10	2.8772e-08	12.7337	DNAJB2
1.89552	1.85611	16.5197	9.84508e-10	2.93493e-08	12.7093	SLC25A18
1.05889	4.76711	16.5182	9.85539e-10	2.93493e-08	12.7082	EPHA2
-1.60776	4.60176	-16.5075	9.93102e-10	2.9509e-08	12.7002	TRIP13
1.84893	4.52578	16.492	1.00412e-09	2.97705e-08	12.6886	PPP1R3C
-1.08324	7.44639	-16.4783	1.01392e-09	2.99946e-08	12.6784	TARS1
1.54521	4.12856	16.47	1.01999e-09	3.01078e-08	12.6722	ATOSB
-1.22756	4.09071	-16.4604	1.02697e-09	3.02252e-08	12.665	MRPL48
-1.22773	4.60245	-16.4583	1.02848e-09	3.02252e-08	12.6635	TRIM3
3.4042	2.13303	16.4408	1.04145e-09	3.05394e-08	12.6503	FOXI1
1.04515	6.72621	16.4133	1.06213e-09	3.10778e-08	12.6297	ATP13A2
3.91308	1.33277	16.3965	1.07497e-09	3.13849e-08	12.6171	SPOCK1
1.09542	6.8041	16.3893	1.08049e-09	3.14775e-08	12.6117	GPC1
1.84091	5.89222	16.3783	1.08908e-09	3.1659e-08	12.6034	HIGD1A
-0.920985	3.12882	-16.3718	1.09411e-09	3.17362e-08	12.5986	RAB4A-AS1
1.84918	4.39725	16.3649	1.09953e-09	3.18248e-08	12.5934	FGD6
2.67227	3.39445	16.341	1.11858e-09	3.22522e-08	12.5754	RCAN1
2.00742	6.35222	16.3403	1.11912e-09	3.22522e-08	12.5749	CLEC3A
1.15043	7.17694	16.3259	1.13077e-09	3.24927e-08	12.564	SPOPL
2.4081	8.40542	16.324	1.13231e-09	3.24927e-08	12.5626	TIMP3
-1.53753	5.33772	-16.3118	1.14231e-09	3.2655e-08	12.5534	TSEN15
-2.01357	3.1478	-16.311	1.143e-09	3.2655e-08	12.5528	LINC01572
-0.909093	6.18168	-16.3082	1.14528e-09	3.2655e-08	12.5507	COA1
2.85314	-0.774835	16.3041	1.14869e-09	3.26827e-08	12.5475	SLC18A2
0.813854	5.86661	16.2972	1.15434e-09	3.27739e-08	12.5424	CPEB4
1.73904	7.08942	16.2888	1.16138e-09	3.2904e-08	12.536	C14orf132
1.06965	5.87529	16.2573	1.18809e-09	3.35899e-08	12.5122	RBMS1
1.4779	5.31778	16.2496	1.19467e-09	3.37049e-08	12.5064	TIMP1
0.876515	8.17028	16.2407	1.20235e-09	3.38032e-08	12.4996	ECE1
1.19585	4.00329	16.2397	1.2032e-09	3.38032e-08	12.4989	KDELR3
0.813679	7.81402	16.2367	1.20582e-09	3.38057e-08	12.4966	APMAP
1.07886	4.54473	16.2271	1.21425e-09	3.39712e-08	12.4893	CPPED1
-1.75441	4.9564	-16.2213	1.21934e-09	3.40424e-08	12.4849	CIP2A
1.45951	4.92593	16.2096	1.22975e-09	3.42617e-08	12.476	SERPINA3
1.04048	5.06927	16.205	1.23383e-09	3.4304e-08	12.4725	SLC35C1
1.22395	4.49967	16.1986	1.23951e-09	3.43906e-08	12.4677	EFNB2
-0.927161	5.66719	-16.1942	1.24349e-09	3.44297e-08	12.4644	N4BP2
-1.14638	5.50491	-16.1892	1.24797e-09	3.44827e-08	12.4606	RBM24
3.91769	-1.04233	16.1807	1.25567e-09	3.4624e-08	12.4541	TARP
0.822221	5.11731	16.1749	1.26102e-09	3.47001e-08	12.4497	GPR157
-2.61424	4.04497	-16.1535	1.28073e-09	3.51702e-08	12.4334	GTSE1
3.64652	2.02791	16.1307	1.30206e-09	3.56828e-08	12.4161	PLAT
-2.48893	4.80653	-16.1222	1.31017e-09	3.58317e-08	12.4095	CDCA8
-1.11465	1.88474	-16.1137	1.31828e-09	3.59803e-08	12.4031	LOC441666
-0.867407	8.6342	-16.1091	1.32274e-09	3.60287e-08	12.3995	KPNA2
1.57342	4.29014	16.1018	1.32972e-09	3.61452e-08	12.394	GBP2
1.8494	1.00001	16.096	1.33536e-09	3.61613e-08	12.3895	AMER2
-0.972992	4.2758	-16.0957	1.33571e-09	3.61613e-08	12.3893	TBC1D4
1.02626	7.3388	16.0669	1.36399e-09	3.68525e-08	12.3673	PIK3R3
-1.86104	4.82834	-16.0414	1.38965e-09	3.74701e-08	12.3477	BLM
0.692016	6.38252	16.0177	1.41393e-09	3.80292e-08	12.3295	NFKBIA
1.00137	6.77091	16.0156	1.41606e-09	3.80292e-08	12.328	PROM2
-1.13769	3.66261	-16.0093	1.42263e-09	3.80912e-08	12.3231	ZNF572
1.55244	3.20759	16.0057	1.42636e-09	3.80912e-08	12.3204	ALPK3
-0.857644	5.9398	-16.0052	1.42689e-09	3.80912e-08	12.32	R3HDM2
-2.54089	5.36371	-15.9867	1.44636e-09	3.85228e-08	12.3057	H4C4
0.838023	5.0645	15.9844	1.44881e-09	3.85228e-08	12.304	IFFO2
1.81878	2.59473	15.9767	1.45704e-09	3.8665e-08	12.298	MCOLN1
2.48182	1.5576	15.9619	1.47287e-09	3.90077e-08	12.2867	IL1RN
5.96692	0.552592	15.9574	1.47775e-09	3.90598e-08	12.2832	CST5
-1.77027	5.95459	-15.9418	1.49478e-09	3.93626e-08	12.2712	INCENP
-2.07481	2.01074	-15.9415	1.49508e-09	3.93626e-08	12.271	ZNF695
-0.760006	8.13874	-15.9355	1.50175e-09	3.94607e-08	12.2663	HMGN1
0.886826	8.03441	15.9042	1.53669e-09	4.02998e-08	12.2421	ERBB2
-1.30333	6.05779	-15.8972	1.54463e-09	4.04288e-08	12.2367	EZH2
1.01633	7.17272	15.8873	1.55592e-09	4.0623e-08	12.2291	CASK
1.0466	6.10269	15.8854	1.55811e-09	4.0623e-08	12.2276	MAP7D1
-0.738089	6.81642	-15.8799	1.5645e-09	4.07105e-08	12.2233	ABI2
1.07145	3.5178	15.8652	1.58155e-09	4.10744e-08	12.2119	FBXL19-AS1
-3.32769	6.6303	-15.8577	1.59029e-09	4.11798e-08	12.2061	H1-5
-1.32231	3.98173	-15.8565	1.59176e-09	4.11798e-08	12.2052	STK17B
1.03408	4.98368	15.8531	1.59565e-09	4.1201e-08	12.2026	YPEL3
0.852461	5.23638	15.8498	1.59962e-09	4.12241e-08	12.2	SPATA13
-1.29424	3.55883	-15.8348	1.61737e-09	4.16015e-08	12.1884	CEP152
-2.06629	4.02122	-15.8304	1.62268e-09	4.16573e-08	12.1849	CNTRL
2.02431	1.70662	15.8278	1.62576e-09	4.16573e-08	12.183	BHLHE40-AS1
2.0584	3.11705	15.8207	1.63439e-09	4.17987e-08	12.1774	MAP3K8
3.08851	6.68631	15.8111	1.64605e-09	4.20167e-08	12.1699	SERPINA5
-0.896266	5.87162	-15.8015	1.65781e-09	4.22364e-08	12.1625	WEE1
1.77304	4.85048	15.7984	1.66161e-09	4.22529e-08	12.16	DOCK8
-0.761669	7.62275	-15.7844	1.67895e-09	4.25344e-08	12.1491	KHDRBS1
1.20533	5.57805	15.7843	1.67903e-09	4.25344e-08	12.1491	MSRB1
-1.97039	8.60101	-15.7686	1.69863e-09	4.29498e-08	12.1369	COL12A1
-1.0172	5.00853	-15.7634	1.70528e-09	4.3025e-08	12.1328	DCPS
-2.31952	2.8084	-15.7612	1.70803e-09	4.3025e-08	12.1311	C5
-2.18183	5.20566	-15.7565	1.714e-09	4.30945e-08	12.1274	NEURL1B
0.6775	5.60782	15.7529	1.71861e-09	4.31293e-08	12.1246	INPP4A
4.87274	2.24062	15.7389	1.73659e-09	4.34787e-08	12.1137	GEM
-0.950046	3.76164	-15.735	1.74164e-09	4.34787e-08	12.1106	CEP44
-0.933564	5.03914	-15.7331	1.74406e-09	4.34787e-08	12.1092	CTDSPL2
2.02861	3.97297	15.732	1.74551e-09	4.34787e-08	12.1083	CORO2A
1.66813	4.78107	15.7036	1.78281e-09	4.41422e-08	12.0861	AP1S3
2.1602	6.76569	15.7035	1.78285e-09	4.41422e-08	12.0861	LAMA3
1.03971	6.08957	15.7008	1.78652e-09	4.41422e-08	12.0839	NR3C1
0.699878	8.15285	15.7	1.7876e-09	4.41422e-08	12.0833	BZW1
0.907885	6.13355	15.698	1.79021e-09	4.41422e-08	12.0817	AHDC1
4.03767	1.77806	15.6967	1.79191e-09	4.41422e-08	12.0807	FGF18
-1.74481	3.03553	-15.6937	1.79593e-09	4.416e-08	12.0784	ZNF519
0.983813	7.73822	15.6624	1.83832e-09	4.51198e-08	12.0539	BCAR1
-1.1266	7.53625	-15.6548	1.84885e-09	4.52951e-08	12.0479	ANP32B
1.81232	5.05513	15.6422	1.86636e-09	4.56407e-08	12.038	DOCK10
-0.879793	4.71211	-15.6364	1.87444e-09	4.57547e-08	12.0334	DENND6A
-1.3347	4.16196	-15.6323	1.88019e-09	4.58117e-08	12.0302	MZT1
3.68313	1.98505	15.6277	1.88668e-09	4.58863e-08	12.0266	DDX60
0.909311	5.71271	15.5896	1.94124e-09	4.70748e-08	11.9966	TMEM147
0.963582	3.83282	15.5887	1.94257e-09	4.70748e-08	11.9959	BMP8B
0.814379	5.35174	15.5765	1.96044e-09	4.74222e-08	11.9863	SLC35A2
0.963272	5.18081	15.5439	2.00909e-09	4.85114e-08	11.9605	IQSEC2
-0.874585	4.16737	-15.5352	2.0223e-09	4.86562e-08	11.9536	POLR1E
1.35922	3.82673	15.5342	2.02375e-09	4.86562e-08	11.9529	IGSF1
-0.788045	5.82079	-15.5327	2.02598e-09	4.86562e-08	11.9517	PHACTR4
0.728605	5.77444	15.5074	2.06495e-09	4.95035e-08	11.9317	COQ10B
-0.824115	8.4133	-15.5023	2.07293e-09	4.95731e-08	11.9276	ATF4
-3.16694	0.876691	-15.5008	2.07525e-09	4.95731e-08	11.9265	ROR2
-1.296	6.47046	-15.4907	2.09109e-09	4.98623e-08	11.9185	KNTC1
3.0454	2.8799	15.4882	2.09516e-09	4.98707e-08	11.9164	TMEM86A
2.21244	1.66342	15.4831	2.1032e-09	4.99734e-08	11.9124	OASL
1.56988	2.68032	15.4804	2.10752e-09	4.99873e-08	11.9102	RAI2
0.90624	6.78711	15.472	2.12087e-09	5.02152e-08	11.9036	ATP6AP2
0.787126	9.46069	15.4348	2.18125e-09	5.14834e-08	11.8741	NHERF1
-0.935167	6.5149	-15.433	2.18429e-09	5.14834e-08	11.8726	SSRP1
1.43506	4.38165	15.431	2.18763e-09	5.14834e-08	11.871	MAPRE3
-2.2149	3.24749	-15.4297	2.1898e-09	5.14834e-08	11.87	ARHGEF39
3.1356	1.16693	15.4177	2.20978e-09	5.18621e-08	11.8604	LOC105375610
1.13216	5.15667	15.3853	2.2647e-09	5.30582e-08	11.8346	ZNF385A
0.788113	7.03769	15.3828	2.26905e-09	5.30673e-08	11.8326	PLEKHB2
-0.89719	8.00556	-15.3654	2.29916e-09	5.36778e-08	11.8187	AP2B1
1.68735	2.9429	15.3614	2.30608e-09	5.37458e-08	11.8156	TUBB2A
-1.05984	4.1849	-15.357	2.3139e-09	5.38343e-08	11.812	THRA
-0.922162	5.86479	-15.326	2.36908e-09	5.48559e-08	11.7872	MPHOSPH9
-2.67517	5.59314	-15.3256	2.3698e-09	5.48559e-08	11.7869	H4C3
-0.766328	9.13651	-15.3236	2.37349e-09	5.48559e-08	11.7853	PRKDC
1.70403	3.88017	15.3232	2.37418e-09	5.48559e-08	11.785	CAB39L
0.661656	7.16367	15.2739	2.46503e-09	5.6795e-08	11.7455	SLC39A7
-1.34159	6.36528	-15.271	2.4705e-09	5.6795e-08	11.7431	TIMELESS
2.87796	1.17646	15.2709	2.47082e-09	5.6795e-08	11.743	NTSR1
-0.682606	7.64838	-15.2327	2.544e-09	5.8377e-08	11.7123	CHD2
0.817636	7.84486	15.2254	2.55835e-09	5.86059e-08	11.7064	LRP10
-1.61994	5.93038	-15.2218	2.56536e-09	5.86662e-08	11.7035	GPSM2
0.967518	6.25099	15.2189	2.571e-09	5.86951e-08	11.7012	PHLDA3
0.904639	6.99471	15.2006	2.60741e-09	5.93798e-08	11.6864	ZNF516
-1.98047	5.67225	-15.1994	2.60986e-09	5.93798e-08	11.6854	TACC3
0.701662	7.0159	15.1842	2.64034e-09	5.98708e-08	11.6732	GFUS
2.18057	4.86178	15.1842	2.64038e-09	5.98708e-08	11.6732	MVP
-0.901445	8.62586	-15.1764	2.65628e-09	6.00316e-08	11.6669	OGT
1.11583	4.96582	15.1763	2.65643e-09	6.00316e-08	11.6668	TMEM63C
1.21469	7.97327	15.1678	2.67382e-09	6.03231e-08	11.66	MAGED1
-1.053	4.8537	-15.1622	2.68543e-09	6.0483e-08	11.6554	CEP250
2.00367	1.66167	15.1445	2.72229e-09	6.12105e-08	11.6411	INSYN1
-0.964608	6.2094	-15.1418	2.72791e-09	6.1234e-08	11.6389	CASC3
1.26509	5.3884	15.1322	2.74815e-09	6.15705e-08	11.6311	FLVCR2
-1.82637	9.42128	-15.1303	2.75209e-09	6.15705e-08	11.6296	SLC3A2
-1.18021	4.61729	-15.1213	2.77131e-09	6.18734e-08	11.6223	TRIM45
0.921262	6.61379	15.1196	2.77486e-09	6.18734e-08	11.6209	POR
0.682388	6.74551	15.1135	2.78807e-09	6.20646e-08	11.6159	LRPAP1
0.996058	4.49388	15.1053	2.80565e-09	6.23525e-08	11.6093	GPRC5C
1.76617	5.76497	15.1012	2.81466e-09	6.24492e-08	11.6059	ABCD1
1.58899	3.60907	15.0911	2.8366e-09	6.28319e-08	11.5978	OPTN
-1.17448	3.73961	-15.0807	2.85951e-09	6.32347e-08	11.5893	HYLS1
-1.26998	5.81305	-15.053	2.92153e-09	6.44999e-08	11.5667	RFC3
0.598569	6.1629	15.0445	2.94072e-09	6.47306e-08	11.5598	JAG1
0.651546	8.8502	15.0441	2.94164e-09	6.47306e-08	11.5595	IRS1
-0.887409	5.99477	-15.0303	2.97329e-09	6.53199e-08	11.5482	STAG1
-0.961218	6.14722	-15.0156	3.0073e-09	6.59588e-08	11.5363	CARS1
0.856893	6.09083	15.0026	3.0377e-09	6.65167e-08	11.5257	STK10
-2.31788	5.35881	-14.996	3.05347e-09	6.6753e-08	11.5202	KIFC1
-1.65459	5.76767	-14.9914	3.0643e-09	6.68807e-08	11.5165	TICRR
0.994303	6.59358	14.9882	3.07194e-09	6.69383e-08	11.5139	MAP4K3
1.39292	5.7314	14.9837	3.08282e-09	6.70663e-08	11.5102	TINCR
0.853471	6.9289	14.9777	3.09718e-09	6.72696e-08	11.5053	KIAA1217
0.826844	7.58314	14.9741	3.10578e-09	6.73472e-08	11.5024	SH3BP5
1.21281	7.6645	14.9682	3.12021e-09	6.75508e-08	11.4975	ITGAV
-1.10199	5.65751	-14.9629	3.13302e-09	6.77187e-08	11.4932	SRGAP2
-2.55012	1.42171	-14.9435	3.18066e-09	6.86376e-08	11.4773	CENPW
0.985193	4.88003	14.9119	3.26007e-09	7.02382e-08	11.4513	TRIM62
0.993211	7.63773	14.9059	3.27532e-09	7.04535e-08	11.4464	CLCN7
-0.994701	5.27601	-14.9011	3.28774e-09	7.06075e-08	11.4424	AGBL5
-1.19184	7.8271	-14.8862	3.3261e-09	7.1317e-08	11.4302	CDC25B
-1.03718	6.7494	-14.8802	3.34174e-09	7.15379e-08	11.4253	RAD51C
1.71002	3.30284	14.8767	3.35099e-09	7.15434e-08	11.4224	MOB3C
1.1228	5.65561	14.876	3.35268e-09	7.15434e-08	11.4218	UCP2
-2.17889	4.12189	-14.8659	3.37932e-09	7.19972e-08	11.4135	CDCA7
0.968387	5.71818	14.8632	3.38655e-09	7.20148e-08	11.4112	NBEA
-0.585764	6.76229	-14.8607	3.39326e-09	7.20148e-08	11.4092	GNPNAT1
2.78066	3.60637	14.8595	3.39626e-09	7.20148e-08	11.4082	CYP24A1
-2.46072	1.59324	-14.8379	3.45422e-09	7.3128e-08	11.3904	LOC102724560
0.923823	4.89642	14.8113	3.52712e-09	7.45536e-08	11.3684	RHOBTB2
-1.63054	4.88767	-14.7966	3.56815e-09	7.53019e-08	11.3562	ZWINT
-0.83829	8.04397	-14.7893	3.58881e-09	7.5619e-08	11.3502	CLIC4
1.19844	4.86994	14.7445	3.71761e-09	7.82099e-08	11.313	SESN3
1.6611	2.6025	14.7424	3.72385e-09	7.82183e-08	11.3113	ST6GALNAC4
-1.46953	1.67338	-14.7385	3.73513e-09	7.83326e-08	11.3081	ZNF541
1.41457	6.82984	14.7313	3.75636e-09	7.86546e-08	11.3021	JUNB
3.12009	1.83165	14.7077	3.82703e-09	8.00093e-08	11.2825	IFIH1
-0.8209	4.46554	-14.6855	3.89484e-09	8.13002e-08	11.264	ZNF891
3.29697	3.03325	14.675	3.92742e-09	8.18075e-08	11.2552	SPNS2
1.05376	2.84939	14.6737	3.93135e-09	8.18075e-08	11.2542	ZBTB47
1.15617	6.7153	14.6711	3.93952e-09	8.18503e-08	11.252	TMEM59
-0.718256	7.85063	-14.6681	3.94899e-09	8.19202e-08	11.2494	CKAP5
-1.99591	3.41707	-14.6577	3.98179e-09	8.24568e-08	11.2407	RAD51AP1
1.09003	4.92929	14.656	3.98717e-09	8.24568e-08	11.2393	LURAP1L
0.8362	5.12738	14.6525	3.99801e-09	8.25537e-08	11.2364	ZFYVE1
-0.705591	6.23557	-14.6463	4.01771e-09	8.28328e-08	11.2313	IPO9
1.02292	5.06134	14.6379	4.04453e-09	8.32577e-08	11.2243	KLHL21
-3.0053	2.97207	-14.6331	4.06023e-09	8.34527e-08	11.2202	PIMREG
3.04276	3.21909	14.6011	4.16477e-09	8.54703e-08	11.1934	PARP9
-2.21994	2.44873	-14.5919	4.19533e-09	8.59139e-08	11.1857	SCML2
0.88105	5.11502	14.5889	4.2052e-09	8.59139e-08	11.1832	FAHD1
0.669713	6.65483	14.5869	4.21203e-09	8.59139e-08	11.1815	ACTR1A
-1.78004	3.44179	-14.5869	4.21203e-09	8.59139e-08	11.1815	DBF4B
-1.84757	6.08955	-14.5846	4.21985e-09	8.59425e-08	11.1796	GPT2
-0.877811	6.39045	-14.5697	4.27006e-09	8.68333e-08	11.1671	TTF2
-0.951703	7.92595	-14.5597	4.30429e-09	8.73966e-08	11.1587	CALM3
-0.794011	6.44189	-14.5549	4.32067e-09	8.75965e-08	11.1547	NUP160
0.990086	6.669	14.5342	4.39277e-09	8.89237e-08	11.1372	NOL6
0.97206	3.88591	14.5292	4.41038e-09	8.91455e-08	11.133	CCPG1
0.86826	8.5955	14.5208	4.44008e-09	8.96108e-08	11.126	PTPRK
1.40409	6.98178	14.5132	4.4671e-09	8.99447e-08	11.1196	ITGB5
-1.9391	4.33571	-14.5124	4.47005e-09	8.99447e-08	11.1189	PHF19
-0.759967	5.99338	-14.4915	4.54548e-09	9.13254e-08	11.1012	MED28
0.9266	7.58884	14.4841	4.57253e-09	9.16004e-08	11.095	BCAP31
0.966091	6.15917	14.484	4.57284e-09	9.16004e-08	11.0949	SFN
0.853059	6.5588	14.4727	4.6143e-09	9.21618e-08	11.0854	PAM
-2.37846	4.19298	-14.4727	4.61463e-09	9.21618e-08	11.0853	LOC107984132
-1.36374	3.71799	-14.4653	4.64178e-09	9.25662e-08	11.0791	PAK1
1.22769	5.00599	14.4505	4.69732e-09	9.35346e-08	11.0666	MAN1A1
-1.18892	6.46806	-14.4394	4.73932e-09	9.41391e-08	11.0572	CDKN1B
-0.590353	6.37267	-14.4388	4.74173e-09	9.41391e-08	11.0567	RBPMS
1.77199	3.31751	14.4349	4.75671e-09	9.42968e-08	11.0534	MAFB
0.638809	7.71269	14.4203	4.81264e-09	9.52646e-08	11.041	FLII
-0.914629	5.63666	-14.4047	4.87347e-09	9.62131e-08	11.0278	NDC1
4.02916	0.448011	14.4042	4.87546e-09	9.62131e-08	11.0274	LINC00504
0.996547	7.40647	14.4014	4.88672e-09	9.62131e-08	11.0249	ATP6V1G1
1.74737	4.15043	14.4007	4.88927e-09	9.62131e-08	11.0244	ARHGEF37
5.06327	0.0344247	14.3984	4.89849e-09	9.62532e-08	11.0224	LOC101927888
-1.0162	5.98805	-14.3933	4.91857e-09	9.65063e-08	11.0181	GRPEL2
1.40104	3.28284	14.3875	4.94173e-09	9.6819e-08	11.0131	UBTD1
-0.836755	5.37721	-14.3714	5.00608e-09	9.78488e-08	10.9995	FAF1
-2.43654	2.1748	-14.3707	5.0089e-09	9.78488e-08	10.9989	NEIL3
-0.621409	8.65378	-14.3567	5.0659e-09	9.88183e-08	10.987	HNRNPU
-1.97477	2.57701	-14.3327	5.16508e-09	1.00606e-07	10.9665	C5orf34
3.48305	3.47418	14.3082	5.26862e-09	1.02474e-07	10.9456	CAPN13
2.23326	0.406371	14.2959	5.32134e-09	1.03215e-07	10.9351	ENG
-2.13881	6.85012	-14.2957	5.32213e-09	1.03215e-07	10.935	LMNB1
0.678489	7.42858	14.269	5.43904e-09	1.0533e-07	10.9121	SLC9A1
0.781051	5.53087	14.2625	5.46776e-09	1.05734e-07	10.9065	DESI1
-0.986093	5.20938	-14.2566	5.49371e-09	1.06082e-07	10.9015	NUDT21
-0.86486	5.96529	-14.2492	5.52711e-09	1.06574e-07	10.8951	MYEF2
1.11013	6.74071	14.2367	5.58336e-09	1.07504e-07	10.8844	MGLL
-1.01663	6.14593	-14.235	5.59146e-09	1.07505e-07	10.8829	CEP192
-0.908952	6.44419	-14.2213	5.65409e-09	1.08554e-07	10.8712	SEPHS1
0.664062	5.71354	14.2125	5.69482e-09	1.09179e-07	10.8636	TECPR2
-1.99611	3.11368	-14.2055	5.7271e-09	1.09641e-07	10.8576	GPR173
-1.93962	3.00832	-14.1978	5.76329e-09	1.10136e-07	10.851	EME1
1.07261	4.34248	14.1965	5.76936e-09	1.10136e-07	10.8499	SLCO3A1
0.779562	6.50363	14.1942	5.78025e-09	1.10186e-07	10.8479	GSTK1
-1.27425	7.07993	-14.1919	5.79103e-09	1.10235e-07	10.8459	PTMS
1.0039	5.12995	14.1832	5.83236e-09	1.10865e-07	10.8384	PLA2G15
-0.690029	7.22296	-14.1681	5.9046e-09	1.12079e-07	10.8255	NUP205
1.58051	1.26657	14.1466	6.00936e-09	1.13906e-07	10.8069	CCR3
-0.883328	4.86055	-14.1414	6.03507e-09	1.14232e-07	10.8024	ZNF496
-0.754553	3.75249	-14.1176	6.15409e-09	1.1632e-07	10.7818	GVQW3
0.987043	7.75281	14.1152	6.16621e-09	1.16385e-07	10.7797	SEC24D
0.571733	7.64272	14.1134	6.17524e-09	1.16392e-07	10.7782	SERINC5
1.05498	5.4634	14.0779	6.35789e-09	1.19592e-07	10.7475	FAM219A
-0.638039	6.02195	-14.0769	6.36292e-09	1.19592e-07	10.7466	ANAPC16
-1.05656	5.67984	-14.0642	6.43006e-09	1.20589e-07	10.7355	ZFAND1
1.15094	6.36484	14.0634	6.43392e-09	1.20589e-07	10.7349	ARNT2
1.28542	6.25506	14.0614	6.44479e-09	1.20624e-07	10.7331	OSBPL10
-0.794746	5.85281	-14.0474	6.51946e-09	1.21851e-07	10.721	SYDE2
0.998477	6.62635	14.0398	6.56051e-09	1.22379e-07	10.7144	ASAH1
-1.71465	4.26514	-14.0388	6.56598e-09	1.22379e-07	10.7135	SHCBP1
-2.19481	5.06616	-14.0334	6.59498e-09	1.22749e-07	10.7088	HJURP
1.03047	4.61721	14.0304	6.61129e-09	1.22882e-07	10.7062	PRKAR1B
-1.2582	3.16828	-14.0286	6.62105e-09	1.22893e-07	10.7047	PCLAF
-1.97811	3.46334	-14.0252	6.63984e-09	1.23071e-07	10.7017	TUBE1
3.07391	1.23083	14.0208	6.66412e-09	1.23351e-07	10.6978	AGTR1
2.44351	0.357689	14.0148	6.697e-09	1.23788e-07	10.6926	FXYD5
5.19158	2.12001	14.0126	6.70932e-09	1.23845e-07	10.6907	NOS3
2.97648	3.4642	14.0065	6.74291e-09	1.24294e-07	10.6854	LAMC2
5.13073	1.58982	14.0005	6.77666e-09	1.24745e-07	10.6802	IFIT1
1.02426	7.91367	13.9947	6.80883e-09	1.25165e-07	10.6752	ELOVL5
0.900696	6.99205	13.9759	6.91551e-09	1.26952e-07	10.6588	PLBD2
-0.986505	6.46909	-13.9705	6.94659e-09	1.27328e-07	10.654	TOPBP1
-1.00955	2.73043	-13.9691	6.95502e-09	1.27328e-07	10.6528	ZNF311
-1.48958	6.03271	-13.9645	6.98126e-09	1.27634e-07	10.6488	AJUBA
-1.66657	4.9826	-13.9525	7.05079e-09	1.28552e-07	10.6383	WDR62
-2.5519	2.49674	-13.9505	7.0626e-09	1.28552e-07	10.6366	CBS
0.717616	7.40773	13.9486	7.0741e-09	1.28552e-07	10.6348	OGDH
1.09269	7.13378	13.9478	7.07837e-09	1.28552e-07	10.6342	SEZ6L2
-1.9753	2.5173	-13.9477	7.0794e-09	1.28552e-07	10.6341	NPR3
-0.858674	6.48392	-13.9425	7.10977e-09	1.28796e-07	10.6295	PRPF3
0.888979	8.52717	13.9421	7.1121e-09	1.28796e-07	10.6292	CD63
1.73045	5.64164	13.9349	7.15467e-09	1.29392e-07	10.6229	MFSD1
-1.48972	1.97445	-13.9199	7.24406e-09	1.30785e-07	10.6098	MIR17HG
0.937382	4.14151	13.9188	7.25121e-09	1.30785e-07	10.6088	IKBIP
1.46644	3.95676	13.9124	7.28961e-09	1.31301e-07	10.6032	DENND5B
-0.707423	7.88991	-13.9022	7.35176e-09	1.32243e-07	10.5942	OGA
-1.27963	7.63774	-13.8932	7.40683e-09	1.32954e-07	10.5864	TP53
-0.794661	5.64017	-13.8925	7.41112e-09	1.32954e-07	10.5857	C2orf68
0.96179	4.77319	13.8853	7.45538e-09	1.33566e-07	10.5795	PPARGC1B
2.37139	2.47769	13.8838	7.46517e-09	1.33566e-07	10.5781	DPYD
3.29621	3.34832	13.8806	7.48469e-09	1.33736e-07	10.5753	OAF
-0.736148	6.6247	-13.877	7.50716e-09	1.33959e-07	10.5722	HLTF
0.670085	9.325	13.8752	7.51867e-09	1.33986e-07	10.5705	APLP2
-1.77464	2.31222	-13.8726	7.53489e-09	1.34097e-07	10.5683	TRAIP
1.63575	2.57274	13.8593	7.61892e-09	1.35413e-07	10.5566	DGLUCY
1.36298	6.02177	13.8542	7.65144e-09	1.35811e-07	10.5521	SLC16A2
0.619485	8.012	13.8486	7.68722e-09	1.36265e-07	10.5471	WSB1
1.24989	4.30063	13.8457	7.70602e-09	1.36418e-07	10.5446	GATA2
-3.44616	6.33492	-13.8308	7.80222e-09	1.37775e-07	10.5315	H1-3
2.93545	1.79821	13.8306	7.80324e-09	1.37775e-07	10.5313	ATG9B
1.06839	3.91952	13.8278	7.8215e-09	1.37856e-07	10.5289	LMLN
2.22052	2.27667	13.8268	7.82841e-09	1.37856e-07	10.5279	ZNF488
2.43092	2.96875	13.8083	7.95052e-09	1.39823e-07	10.5116	KRT7
-0.694782	6.82529	-13.7989	8.01314e-09	1.4063e-07	10.5033	NR2C2
1.33132	2.58222	13.7982	8.01741e-09	1.4063e-07	10.5028	HES2
-0.629431	5.67561	-13.7836	8.11641e-09	1.4218e-07	10.4898	PDE7A
1.94815	1.82195	13.7732	8.18735e-09	1.43116e-07	10.4806	UPP1
0.706759	6.84021	13.7726	8.19116e-09	1.43116e-07	10.4801	SSR4
1.62679	2.87444	13.7697	8.21109e-09	1.43277e-07	10.4776	MGAT5B
-0.84911	4.69779	-13.767	8.23015e-09	1.43423e-07	10.4751	ANKS6
1.11201	5.19877	13.7606	8.27415e-09	1.44002e-07	10.4695	REEP6
0.707188	7.22868	13.7578	8.29379e-09	1.44157e-07	10.467	PIP4K2C
1.75964	6.17051	13.7454	8.38061e-09	1.45477e-07	10.456	TIMP2
-1.29191	2.82529	-13.7334	8.46507e-09	1.46753e-07	10.4454	PROCA1
3.73883	2.39795	13.7319	8.47637e-09	1.46759e-07	10.444	ABCA4
-1.32866	4.317	-13.7165	8.58655e-09	1.48475e-07	10.4304	RFC4
-1.17094	4.82167	-13.7109	8.62736e-09	1.48989e-07	10.4254	IMPA2
3.30046	2.26529	13.7065	8.65895e-09	1.49342e-07	10.4215	PKD1L2
-0.876932	3.58489	-13.69	8.78e-09	1.51235e-07	10.4069	DPH6
-0.827489	4.65448	-13.6842	8.82356e-09	1.51771e-07	10.4016	ZWILCH
1.61695	2.85466	13.6828	8.83375e-09	1.51771e-07	10.4004	UNC5C
2.89065	2.98524	13.6807	8.84928e-09	1.51843e-07	10.3986	FGD3
-1.31978	3.00911	-13.6792	8.86072e-09	1.51845e-07	10.3972	POLE2
0.6648	8.48019	13.6687	8.93971e-09	1.53003e-07	10.3878	KRT80
-1.42438	5.55311	-13.6638	8.97622e-09	1.5329e-07	10.3835	SMTN
0.85534	6.1587	13.6634	8.97937e-09	1.5329e-07	10.3832	SUSD6
-0.58602	5.48401	-13.6602	9.00394e-09	1.53366e-07	10.3803	PAXIP1
4.64533	1.98051	13.6598	9.00674e-09	1.53366e-07	10.3799	TRIM29
-0.807269	4.98194	-13.6567	9.0304e-09	1.53574e-07	10.3772	NUP54
2.82371	1.09192	13.6511	9.07283e-09	1.54008e-07	10.3722	LINC00689
0.828011	7.99816	13.6479	9.09776e-09	1.54008e-07	10.3693	NIBAN2
-2.23942	2.26114	-13.6475	9.10083e-09	1.54008e-07	10.369	CDKN2C
-3.42773	6.5015	-13.6474	9.10189e-09	1.54008e-07	10.3688	H3C2
1.84437	2.71649	13.6287	9.247e-09	1.56266e-07	10.3521	GDPD5
4.25359	0.873893	13.6248	9.27739e-09	1.56582e-07	10.3487	LIPG
-0.822935	4.38154	-13.6134	9.36694e-09	1.57895e-07	10.3385	AGTPBP1
0.994381	5.9212	13.6062	9.42414e-09	1.58471e-07	10.3321	DNASE1L1
0.874938	5.27207	13.6062	9.42475e-09	1.58471e-07	10.332	CSTB
-1.57657	6.12065	-13.5987	9.48484e-09	1.59281e-07	10.3253	BRCA2
1.88242	5.0097	13.5957	9.50895e-09	1.59486e-07	10.3227	PHLDA2
-0.997602	6.97395	-13.5913	9.54418e-09	1.59877e-07	10.3187	BLTP3A
-0.924965	4.32141	-13.5873	9.57627e-09	1.60214e-07	10.3152	ARHGEF28
-1.10837	4.12646	-13.5791	9.64366e-09	1.60968e-07	10.3078	MCM3AP-AS1
-0.940031	4.94295	-13.5785	9.64838e-09	1.60968e-07	10.3073	KIAA0586
-0.795863	5.39437	-13.5767	9.66349e-09	1.60968e-07	10.3056	USP13
4.82722	0.184891	13.5759	9.66939e-09	1.60968e-07	10.305	INHBA
-0.650442	7.905	-13.5631	9.77579e-09	1.62481e-07	10.2934	NSD1
0.804686	8.37135	13.562	9.78448e-09	1.62481e-07	10.2925	CA12
-0.660596	7.70993	-13.5568	9.82796e-09	1.63001e-07	10.2878	MDM4
0.739729	4.04141	13.5507	9.8792e-09	1.63641e-07	10.2823	TPMT
-1.11379	5.30775	-13.5493	9.89101e-09	1.63641e-07	10.2811	NDE1
0.878423	5.08309	13.5469	9.91126e-09	1.63774e-07	10.2789	TTC9
-0.829016	5.95251	-13.5427	9.94689e-09	1.6416e-07	10.2751	KCTD15
4.15726	-1.45046	13.5383	9.98361e-09	1.64564e-07	10.2712	S100A7A
2.50613	4.11686	13.5309	1.00472e-08	1.65236e-07	10.2645	PLXNA4
-1.38061	3.28932	-13.5306	1.00491e-08	1.65236e-07	10.2643	FANCB
3.91993	1.13655	13.527	1.00807e-08	1.65553e-07	10.261	ZNF365
0.774063	10.7719	13.5199	1.01416e-08	1.66349e-07	10.2546	FTH1
2.71871	2.94742	13.5178	1.01595e-08	1.6644e-07	10.2528	RND1
1.38238	7.41859	13.5069	1.02548e-08	1.67795e-07	10.2429	CD44
4.93601	0.301165	13.5017	1.02998e-08	1.68327e-07	10.2383	SAMD9
1.83015	5.63345	13.4774	1.0516e-08	1.7165e-07	10.2164	MXD1
-1.87116	3.77542	-13.4696	1.05863e-08	1.72325e-07	10.2093	PRIM1
-1.96471	2.09409	-13.4694	1.05883e-08	1.72325e-07	10.2091	ZNF892
-1.77787	6.92155	-13.4685	1.05959e-08	1.72325e-07	10.2084	TRIB3
3.07233	-0.535271	13.4649	1.06291e-08	1.72499e-07	10.2051	SPTLC3
1.3544	6.09785	13.4645	1.06324e-08	1.72499e-07	10.2047	KIAA0930
3.18769	2.23575	13.452	1.07464e-08	1.74138e-07	10.1935	ECM1
0.94119	6.02632	13.4343	1.09112e-08	1.76461e-07	10.1774	ARRB1
1.85055	7.96396	13.4314	1.09383e-08	1.76461e-07	10.1748	CHPF
-0.815808	10.1436	-13.4298	1.09527e-08	1.76461e-07	10.1734	H3-3B
1.02172	5.47671	13.429	1.09607e-08	1.76461e-07	10.1726	MSX2
-3.09631	5.59947	-13.4286	1.09641e-08	1.76461e-07	10.1723	H2AC14
-0.655626	8.43423	-13.4281	1.09687e-08	1.76461e-07	10.1718	SFPQ
4.96287	3.26904	13.4259	1.09897e-08	1.76587e-07	10.1698	IFI6
0.710253	7.0659	13.4222	1.10247e-08	1.76937e-07	10.1665	RAB11FIP1
-1.3134	4.48343	-13.4189	1.10557e-08	1.77119e-07	10.1635	TMEM38B
2.16857	0.719969	13.4182	1.10625e-08	1.77119e-07	10.1629	ERP27
0.86265	4.10635	13.4164	1.10795e-08	1.77179e-07	10.1612	RAB11FIP5
-0.641005	6.10554	-13.4141	1.11019e-08	1.77325e-07	10.1591	PHYKPL
-0.996223	6.17817	-13.4073	1.11665e-08	1.78146e-07	10.153	FZD4
-0.787113	6.28262	-13.4017	1.12203e-08	1.78791e-07	10.1479	NEDD4
2.13254	4.01404	13.399	1.12461e-08	1.78989e-07	10.1455	BDKRB2
-1.4883	3.31332	-13.3923	1.13114e-08	1.79815e-07	10.1393	RTKN2
0.686638	6.84246	13.3791	1.14403e-08	1.81649e-07	10.1274	WSB2
0.860552	6.44654	13.3718	1.15127e-08	1.82581e-07	10.1207	DCDC2
0.93867	5.70369	13.342	1.18113e-08	1.87096e-07	10.0937	PLCD3
-1.48998	8	-13.3319	1.19147e-08	1.88511e-07	10.0845	TBL1X
-1.69764	7.78289	-13.3291	1.19441e-08	1.88754e-07	10.0819	H1-0
-0.75909	4.76893	-13.3264	1.19719e-08	1.8897e-07	10.0794	THOC1
-2.03051	2.24713	-13.3244	1.1992e-08	1.89065e-07	10.0776	KCNG1
1.15034	4.13927	13.3084	1.21593e-08	1.91477e-07	10.063	ANKRD42
-1.73828	2.51109	-13.3037	1.2209e-08	1.92034e-07	10.0587	ZNF730
1.19032	4.35806	13.3019	1.22279e-08	1.92106e-07	10.057	VWA1
-1.05359	6.38962	-13.2908	1.23458e-08	1.9373e-07	10.0469	RSL24D1
-1.15754	6.47339	-13.2891	1.23636e-08	1.93784e-07	10.0454	MDC1
0.830476	7.96875	13.2753	1.25119e-08	1.95879e-07	10.0328	WASHC5
0.750403	6.73026	13.2658	1.26157e-08	1.97041e-07	10.0241	ZYX
-1.28215	6.78641	-13.2643	1.26325e-08	1.97041e-07	10.0227	PKIB
0.689875	5.94561	13.2633	1.26432e-08	1.97041e-07	10.0218	POMGNT1
2.5381	4.26804	13.2631	1.2645e-08	1.97041e-07	10.0216	SHC4
-0.727778	5.74583	-13.2562	1.27214e-08	1.98002e-07	10.0152	THOC5
1.15332	2.78241	13.2507	1.27814e-08	1.98566e-07	10.0103	SP6
-0.975138	6.34967	-13.2502	1.27873e-08	1.98566e-07	10.0098	PAN2
1.95233	3.58609	13.2464	1.283e-08	1.98706e-07	10.0063	SCN1B
-0.597132	8.0166	-13.2458	1.28366e-08	1.98706e-07	10.0057	GRHL2
-0.892233	4.10119	-13.2454	1.28408e-08	1.98706e-07	10.0054	ZNF594
0.989305	5.85477	13.24	1.29009e-08	1.99303e-07	10.0004	MISP
-1.42183	3.67675	-13.2383	1.29199e-08	1.99303e-07	9.99889	ARHGAP19
-0.677413	5.51397	-13.238	1.2924e-08	1.99303e-07	9.99856	PHKA2
-1.6157	4.68704	-13.2361	1.29445e-08	1.99391e-07	9.99688	PROSER2
-2.53067	5.43991	-13.2272	1.30453e-08	2.00712e-07	9.98868	H3C13
-0.83043	4.44516	-13.2202	1.31243e-08	2.01696e-07	9.9823	NSMCE4A
-0.597364	7.84572	-13.2187	1.31423e-08	2.01742e-07	9.98085	NELFCD
-2.77605	4.86064	-13.2134	1.32026e-08	2.02417e-07	9.97602	ADM2
0.863324	6.71133	13.2122	1.32166e-08	2.02417e-07	9.9749	CEMIP2
-1.56717	7.98436	-13.2023	1.33308e-08	2.03934e-07	9.96581	ATAD2
0.749123	7.11504	13.1956	1.34088e-08	2.04894e-07	9.95964	YIPF3
0.99047	5.83468	13.1914	1.34578e-08	2.05408e-07	9.95579	BICDL1
-1.97448	3.41167	-13.1789	1.36046e-08	2.07412e-07	9.94433	POC1A
-0.859563	5.63255	-13.1721	1.36861e-08	2.08418e-07	9.93801	POLA1
1.69435	2.81291	13.1615	1.38135e-08	2.10119e-07	9.92822	LINC00472
-0.846559	5.7611	-13.1591	1.38421e-08	2.10315e-07	9.92604	PPP2R5D
0.660173	5.9421	13.1542	1.39017e-08	2.10982e-07	9.9215	ACAA1
-0.863718	5.01235	-13.1492	1.39624e-08	2.11663e-07	9.91689	BLTP3B
0.798497	6.8245	13.147	1.39892e-08	2.11829e-07	9.91487	FAM83B
1.30579	6.76211	13.1369	1.41131e-08	2.13465e-07	9.90555	ATP6V0E1
-1.44404	4.14341	-13.1133	1.44072e-08	2.17667e-07	9.88376	CENPL
-0.967299	3.99237	-13.1089	1.44623e-08	2.18254e-07	9.87972	CHRNA5
3.77355	-1.4901	13.0936	1.46576e-08	2.20838e-07	9.86554	APOL3
-0.63174	8.20183	-13.0929	1.46665e-08	2.20838e-07	9.8649	SP1
3.15583	0.315806	13.0711	1.495e-08	2.24853e-07	9.84467	RHCG
-1.64066	6.86709	-13.0697	1.49683e-08	2.24877e-07	9.84338	ARHGEF2
-1.87879	2.97665	-13.067	1.50044e-08	2.25167e-07	9.84083	RAD51
-1.63452	4.93894	-13.0607	1.50878e-08	2.26165e-07	9.83497	RMI2
5.21208	0.386842	13.0567	1.51404e-08	2.26542e-07	9.83129	AOX1
1.88673	2.64106	13.0562	1.51471e-08	2.26542e-07	9.83082	LOC105376380
0.888891	5.2947	13.0549	1.51647e-08	2.26542e-07	9.8296	TOLLIP
3.44258	-0.821099	13.0537	1.51806e-08	2.26542e-07	9.82849	SPINK4
1.7863	4.32226	13.051	1.5216e-08	2.26818e-07	9.82603	PEX11A
0.982259	4.44328	13.0477	1.52606e-08	2.27003e-07	9.82294	TBC1D2
-1.85405	4.0583	-13.0476	1.52623e-08	2.27003e-07	9.82282	E2F8
0.711237	4.58325	13.0458	1.52866e-08	2.27113e-07	9.82114	PAFAH2
2.14135	3.79014	13.0411	1.53487e-08	2.27783e-07	9.81685	ATP8A1
1.99776	0.633533	13.039	1.53771e-08	2.27952e-07	9.81489	SYN3
0.665715	5.05628	13.0266	1.55471e-08	2.30218e-07	9.80327	ANKEF1
1.34266	2.76428	13.0107	1.57652e-08	2.32843e-07	9.78855	SELENOP
1.27838	2.78828	13.0104	1.57693e-08	2.32843e-07	9.78827	TRIM5
-0.649503	7.64256	-13.0099	1.57765e-08	2.32843e-07	9.78779	YWHAQ
0.764848	6.68793	13	1.59149e-08	2.34627e-07	9.77856	TMEM63B
-1.19622	3.82851	-12.9914	1.60364e-08	2.36158e-07	9.77052	HAUS1
0.927226	6.44981	12.9898	1.60596e-08	2.3624e-07	9.769	PPFIBP1
0.829975	5.52245	12.9731	1.62969e-08	2.39467e-07	9.75349	CEP290
-0.568098	7.95107	-12.9682	1.63689e-08	2.40262e-07	9.74883	PTP4A2
1.14253	6.01141	12.9628	1.64459e-08	2.41128e-07	9.74387	ALDOA
0.961815	3.62716	12.9583	1.65115e-08	2.41715e-07	9.73966	PITPNM1
-1.65005	4.04751	-12.9576	1.65219e-08	2.41715e-07	9.73899	RAD54L
3.02923	-0.0892004	12.9413	1.67626e-08	2.44968e-07	9.7237	IFIT3
3.29412	3.62139	12.9287	1.6951e-08	2.47451e-07	9.71189	HGD
1.39803	5.03851	12.9139	1.71742e-08	2.50437e-07	9.69806	LRATD1
-1.87345	2.84713	-12.9115	1.72108e-08	2.50698e-07	9.69581	ZNF732
3.69153	1.89754	12.9085	1.72573e-08	2.50989e-07	9.69296	ERC2
0.696505	5.83434	12.9078	1.72683e-08	2.50989e-07	9.69228	EIF2AK3
1.06486	9.32726	12.9053	1.73062e-08	2.51268e-07	9.68997	TMSB10
0.696445	6.43501	12.9	1.73876e-08	2.52177e-07	9.685	MEF2D
0.585682	6.41125	12.8867	1.75937e-08	2.54889e-07	9.67255	GALNT3
5.56156	1.62628	12.8853	1.76158e-08	2.54934e-07	9.67122	S100A9
-2.9769	4.67458	-12.8802	1.76963e-08	2.55674e-07	9.6664	H3C3
1.21236	4.87585	12.8792	1.77121e-08	2.55674e-07	9.66545	CLSTN3
3.18108	6.09352	12.8784	1.77242e-08	2.55674e-07	9.66473	CCN5
-0.865266	5.42692	-12.8762	1.77588e-08	2.55899e-07	9.66267	ACSS3
-1.40372	2.52033	-12.8741	1.77922e-08	2.56105e-07	9.66068	LIN9
-1.7678	5.04533	-12.8673	1.79007e-08	2.57389e-07	9.65426	STIL
1.09811	5.40469	12.8611	1.79992e-08	2.58529e-07	9.64845	MYD88
0.919869	5.22766	12.8599	1.80194e-08	2.58542e-07	9.64727	EHD4
-0.784469	5.13075	-12.8558	1.80843e-08	2.59195e-07	9.64347	SENP1
-0.585178	7.00264	-12.8523	1.81416e-08	2.59723e-07	9.64012	RABGAP1
-2.5971	1.20224	-12.8511	1.81599e-08	2.59723e-07	9.63906	IZUMO1
-0.85859	6.92314	-12.835	1.84236e-08	2.62939e-07	9.62381	NFIB
1.31635	1.93299	12.8348	1.84256e-08	2.62939e-07	9.6237	TPK1
-1.84501	2.46891	-12.8327	1.84614e-08	2.62939e-07	9.62165	HAUS4
-0.668852	4.68166	-12.8325	1.84632e-08	2.62939e-07	9.62154	RUFY3
1.3736	2.84332	12.8264	1.8565e-08	2.63907e-07	9.61573	TIGAR
-0.636842	5.80658	-12.8251	1.85865e-08	2.63907e-07	9.61451	SF3A3
-0.597655	7.29149	-12.8245	1.85968e-08	2.63907e-07	9.61392	NBN
0.751668	6.47991	12.8237	1.861e-08	2.63907e-07	9.61317	MAP3K9
1.00923	5.43935	12.8179	1.87065e-08	2.64995e-07	9.6077	RETSAT
0.623711	5.79375	12.8141	1.87693e-08	2.65604e-07	9.60416	NSFL1C
-0.580144	5.01081	-12.8047	1.89276e-08	2.6738e-07	9.59528	RNF185
-0.770157	7.37106	-12.8043	1.89347e-08	2.6738e-07	9.59488	DDIT4
-0.866217	5.05722	-12.8005	1.89986e-08	2.68e-07	9.59132	NIPBL-DT
0.629053	6.49068	12.7929	1.91283e-08	2.6922e-07	9.58412	USP38
0.995898	8.33216	12.7925	1.91348e-08	2.6922e-07	9.58376	SEMA4C
0.877924	5.58291	12.7919	1.91453e-08	2.6922e-07	9.58318	TAF13
0.640689	5.24917	12.7823	1.93106e-08	2.71022e-07	9.5741	STX12
1.80465	1.95168	12.7821	1.9314e-08	2.71022e-07	9.57391	VWA7
-1.34273	4.29475	-12.7721	1.9489e-08	2.73192e-07	9.56437	C9orf152
0.721722	4.90461	12.7677	1.95651e-08	2.73973e-07	9.56025	IPPK
0.911399	4.19669	12.7571	1.97527e-08	2.76312e-07	9.55015	RORC
0.692695	6.98044	12.7546	1.97959e-08	2.76627e-07	9.54784	HEXB
0.710648	6.26024	12.7496	1.98852e-08	2.77463e-07	9.54309	CIB1
1.20871	3.71447	12.7489	1.98972e-08	2.77463e-07	9.54245	SCARNA6
0.51615	7.83564	12.7389	2.00769e-08	2.79678e-07	9.53294	HM13
1.04778	7.98084	12.7348	2.01512e-08	2.80421e-07	9.52904	THSD4
0.711923	8.37999	12.724	2.03466e-08	2.82847e-07	9.51883	CYB561
4.91997	0.00478576	12.7167	2.04807e-08	2.84338e-07	9.51188	CYP2B7P
0.841141	7.31054	12.7159	2.04963e-08	2.84338e-07	9.51108	ATP6V1A
0.594215	6.71897	12.7124	2.0561e-08	2.84464e-07	9.50774	PSMB5
-1.48747	5.67587	-12.7121	2.05666e-08	2.84464e-07	9.50746	GINS1
-3.13105	5.58989	-12.712	2.05691e-08	2.84464e-07	9.50733	H2BC9
1.21709	3.93077	12.7011	2.07714e-08	2.86944e-07	9.49698	ALAS1
0.578534	6.60945	12.7	2.07912e-08	2.86944e-07	9.49597	DNAJC3
-1.70819	7.00657	-12.6972	2.08447e-08	2.87211e-07	9.49325	DHTKD1
2.94498	1.06657	12.6967	2.08534e-08	2.87211e-07	9.49281	PCDH19
0.978286	5.35007	12.6898	2.09839e-08	2.88712e-07	9.48621	VPS18
-0.866767	4.9729	-12.6883	2.10125e-08	2.88808e-07	9.48477	ATF1
0.846448	8.20997	12.6797	2.11745e-08	2.90737e-07	9.47665	S100A10
-1.2406	4.06885	-12.6663	2.14331e-08	2.93731e-07	9.46381	POLA2
-1.82563	3.44689	-12.6661	2.14364e-08	2.93731e-07	9.46365	CENPK
0.797094	5.12285	12.6635	2.14859e-08	2.94108e-07	9.46121	C11orf24
0.955576	6.66141	12.6605	2.15455e-08	2.94624e-07	9.45828	STX3
3.494	3.45698	12.6552	2.16487e-08	2.95733e-07	9.45322	ISG15
1.01367	3.50022	12.645	2.18482e-08	2.98155e-07	9.44352	SPHK1
-3.22313	5.06092	-12.6404	2.19399e-08	2.99101e-07	9.43909	H4C6
3.23858	0.216694	12.6361	2.20254e-08	2.99962e-07	9.43498	ACTG2
0.702702	7.811	12.631	2.21262e-08	3.01029e-07	9.43015	LAPTM4A
-0.808273	4.65142	-12.6267	2.22125e-08	3.01896e-07	9.42603	PGAP1
1.48298	4.447	12.6153	2.24425e-08	3.04215e-07	9.41514	CTSL
0.938885	4.8036	12.6153	2.24427e-08	3.04215e-07	9.41512	MR1
-2.62936	1.92627	-12.6149	2.24512e-08	3.04215e-07	9.41472	ASNS
1.61968	2.26476	12.605	2.26537e-08	3.063e-07	9.40523	ATL1
-1.11127	4.38726	-12.6038	2.26779e-08	3.063e-07	9.4041	ZNF268
3.57444	-0.205773	12.603	2.2695e-08	3.063e-07	9.4033	TMEM140
-1.31635	4.37181	-12.6029	2.26976e-08	3.063e-07	9.40318	RHNO1
0.797656	9.07917	12.6018	2.27194e-08	3.063e-07	9.40216	SYTL2
1.0568	7.2605	12.5981	2.2795e-08	3.06978e-07	9.39865	TRIB1
0.758874	5.43025	12.5971	2.28155e-08	3.06978e-07	9.3977	ATOX1
3.05553	0.721498	12.5824	2.31219e-08	3.10789e-07	9.38359	KRT32
1.1028	8.28999	12.5739	2.33013e-08	3.12622e-07	9.37541	EZR
0.975177	9.08446	12.5737	2.33049e-08	3.12622e-07	9.37525	AGRN
1.53518	6.33638	12.5679	2.34296e-08	3.13981e-07	9.3696	PFKFB3
2.38435	5.86734	12.5534	2.37403e-08	3.17826e-07	9.35567	VGF
1.35035	3.68469	12.549	2.38348e-08	3.18772e-07	9.35147	S100A6
1.34242	5.15186	12.5477	2.38635e-08	3.18839e-07	9.35019	ALS2CL
0.856055	6.72236	12.5451	2.39188e-08	3.19258e-07	9.34775	ENDOD1
-0.881057	6.18398	-12.5433	2.39583e-08	3.19467e-07	9.346	CCDC14
1.26865	5.97325	12.5383	2.40676e-08	3.20606e-07	9.34118	CMYA5
0.703746	5.19028	12.5302	2.42466e-08	3.2267e-07	9.33334	WDR47
0.798198	6.2809	12.5241	2.43822e-08	3.23482e-07	9.32745	SEC14L1
1.58097	4.88686	12.5229	2.44071e-08	3.23482e-07	9.32637	NHS
-0.71489	8.71056	-12.5215	2.44397e-08	3.23482e-07	9.32496	RCC2
4.19195	3.84958	12.5214	2.44417e-08	3.23482e-07	9.32487	AQP3
0.715849	4.26772	12.5199	2.44751e-08	3.23482e-07	9.32342	DEDD2
2.49498	-0.875221	12.5198	2.44766e-08	3.23482e-07	9.32336	MALL
2.49498	-0.875221	12.5198	2.44766e-08	3.23482e-07	9.32336	LOC128966597
-0.788136	3.51003	-12.5131	2.46264e-08	3.25141e-07	9.3169	FAM76B
-0.798535	6.46291	-12.5034	2.4845e-08	3.27704e-07	9.30756	MSH2
2.38683	2.91043	12.4997	2.49294e-08	3.28495e-07	9.30397	KRT86
1.02737	6.59084	12.4856	2.52517e-08	3.32414e-07	9.29038	NDRG1
1.12477	4.45016	12.4817	2.53421e-08	3.33277e-07	9.28659	KAZN
-0.623346	5.60014	-12.4786	2.54147e-08	3.33904e-07	9.28357	ZNF618
-0.809826	6.12175	-12.4774	2.54423e-08	3.3394e-07	9.28242	RNF24
0.863473	6.43032	12.4752	2.54929e-08	3.34276e-07	9.28032	ATP6V0B
1.42543	3.81542	12.4706	2.56008e-08	3.3534e-07	9.27585	TAP1
-0.550917	5.66892	-12.4696	2.5624e-08	3.3534e-07	9.27489	MRPL9
-1.182	4.37903	-12.452	2.6041e-08	3.40464e-07	9.25781	PCLO
0.546584	6.74264	12.4488	2.61174e-08	3.41129e-07	9.25471	VGLL4
-0.752956	4.41793	-12.4474	2.61512e-08	3.41239e-07	9.25334	ACADM
4.07214	-0.853967	12.4402	2.6323e-08	3.43146e-07	9.24642	C11orf96
-0.649285	6.04471	-12.4388	2.63575e-08	3.43262e-07	9.24503	ZNF740
-1.16555	8.33999	-12.4282	2.66139e-08	3.45976e-07	9.23479	SARS1
-1.99767	1.72164	-12.4281	2.66175e-08	3.45976e-07	9.23464	EFNB3
3.88977	2.44851	12.4171	2.68874e-08	3.49115e-07	9.22397	NTN4
0.724805	4.86935	12.4161	2.69111e-08	3.49115e-07	9.22304	SUSD4
-1.17521	2.4528	-12.399	2.73391e-08	3.54324e-07	9.20634	RFXAP
0.939324	4.11015	12.391	2.75387e-08	3.56567e-07	9.19864	TRIM2
3.67523	-1.45417	12.3803	2.78117e-08	3.59516e-07	9.18821	RIPOR2
2.08418	3.84059	12.38	2.78202e-08	3.59516e-07	9.18788	ADGRF4
2.50319	3.34004	12.3731	2.79958e-08	3.61438e-07	9.18122	AKAP5
-0.607479	8.61165	-12.3687	2.81103e-08	3.62567e-07	9.17691	PCBP2
-0.78661	4.71005	-12.3607	2.83184e-08	3.64899e-07	9.1691	ARRB2
-0.583619	8.57578	-12.353	2.85197e-08	3.6714e-07	9.16161	SNRNP200
-0.939748	3.9367	-12.3419	2.8814e-08	3.70573e-07	9.15074	SRGAP2C
1.01962	5.10244	12.3311	2.9103e-08	3.73735e-07	9.14018	UNC13D
-1.15674	5.55006	-12.3306	2.91157e-08	3.73735e-07	9.13972	GABPB2
-0.973922	6.05747	-12.3262	2.92335e-08	3.74888e-07	9.13545	USP1
0.785183	5.95508	12.3211	2.93733e-08	3.76321e-07	9.1304	C4orf3
-0.772631	5.39478	-12.3189	2.94317e-08	3.76709e-07	9.1283	PTBP2
-0.54983	6.35636	-12.3149	2.95407e-08	3.77613e-07	9.12439	STK24
-0.965449	7.74771	-12.3143	2.95587e-08	3.77613e-07	9.12374	H2AZ2
0.772519	6.62696	12.3125	2.96065e-08	3.77863e-07	9.12203	LGR4
-1.50183	2.57689	-12.3088	2.97072e-08	3.78587e-07	9.11844	C1orf115
1.63338	0.768609	12.3084	2.97197e-08	3.78587e-07	9.11799	KLHDC7A
0.800519	5.42789	12.3058	2.97896e-08	3.79117e-07	9.11551	VDR
-0.998691	5.61604	-12.3021	2.98917e-08	3.80055e-07	9.11189	FANCL
1.21596	4.46698	12.2958	3.00669e-08	3.81904e-07	9.1057	PYGL
0.646453	6.3947	12.2949	3.00941e-08	3.81904e-07	9.10474	GALNT2
-1.24926	5.08076	-12.2895	3.02438e-08	3.83441e-07	9.09949	GPCPD1
0.845733	7.83757	12.2883	3.0277e-08	3.83499e-07	9.09833	MYH14
0.687441	7.20546	12.2737	3.06889e-08	3.88217e-07	9.08403	MINK1
0.994532	5.99735	12.2731	3.07074e-08	3.88217e-07	9.08339	UNC13B
0.897902	4.81625	12.2589	3.1113e-08	3.92973e-07	9.06951	FSTL3
1.96136	2.44772	12.2442	3.15415e-08	3.98012e-07	9.05503	SLC16A4
1.18405	7.40501	12.2415	3.16199e-08	3.98466e-07	9.0524	WWP1
-1.92445	3.45151	-12.2409	3.1637e-08	3.98466e-07	9.05183	REXO5
0.932317	7.72951	12.2385	3.17082e-08	3.98987e-07	9.04945	MAPKAPK2
-0.989637	4.48321	-12.2352	3.18048e-08	3.99827e-07	9.04623	VPS9D1-AS1
-0.740687	5.1036	-12.2318	3.19065e-08	4.0073e-07	9.04285	ANKRD36
-2.21529	4.3131	-12.2238	3.21442e-08	4.03337e-07	9.035	KIF18B
-1.00418	5.58641	-12.2047	3.27205e-08	4.09926e-07	9.01619	CACNA1D
1.46976	5.67624	12.2044	3.27305e-08	4.09926e-07	9.01587	QPRT
-1.01246	5.40446	-12.2013	3.28264e-08	4.10744e-07	9.01277	B3GALNT1
-1.17382	5.15925	-12.1997	3.28754e-08	4.10974e-07	9.01119	POTEF
1.11135	3.96086	12.198	3.29272e-08	4.11051e-07	9.00952	GCNT1
-0.750356	7.39673	-12.1975	3.2943e-08	4.11051e-07	9.00902	DCP2
-0.63051	6.57466	-12.1919	3.31146e-08	4.12808e-07	9.00352	CEP15
-3.12214	5.93943	-12.1881	3.32319e-08	4.13885e-07	8.99977	H2BC7
-0.504887	7.12309	-12.186	3.32962e-08	4.14302e-07	8.99773	ANXA5
-0.933795	4.35683	-12.1807	3.34616e-08	4.15974e-07	8.99248	TCHP
0.720253	5.82186	12.1793	3.35051e-08	4.16044e-07	8.99111	LYPLA2
4.88485	1.03649	12.1783	3.35366e-08	4.16044e-07	8.99011	S100A8
-0.571357	8.15656	-12.1776	3.35604e-08	4.16044e-07	8.98936	ILF3
1.00739	6.16009	12.1737	3.36817e-08	4.16572e-07	8.98555	SUMF1
1.00739	6.16009	12.1737	3.36817e-08	4.16572e-07	8.98555	LOC100130207
-1.24171	3.744	-12.1732	3.36963e-08	4.16572e-07	8.98509	CTNNAL1
-0.912232	6.40637	-12.1673	3.38839e-08	4.18505e-07	8.97921	FARP1
-0.692027	4.4945	-12.1521	3.4369e-08	4.23929e-07	8.96416	USP28
-2.22649	2.48604	-12.1515	3.43863e-08	4.23929e-07	8.96363	NUPR1
-1.10731	6.66829	-12.1345	3.49372e-08	4.30325e-07	8.94681	ERRFI1
-0.526803	6.24991	-12.1229	3.53214e-08	4.34349e-07	8.93523	LATS1
4.13789	2.85336	12.1226	3.53287e-08	4.34349e-07	8.93501	CEMIP
3.21005	0.172984	12.1214	3.53708e-08	4.34467e-07	8.93375	OAS2
1.27797	2.48336	12.119	3.54505e-08	4.34807e-07	8.93137	ULBP2
-1.89921	4.0499	-12.1186	3.54633e-08	4.34807e-07	8.93098	H3C1
1.69385	6.12431	12.117	3.55165e-08	4.35061e-07	8.9294	BTG2
-1.72722	3.64291	-12.1153	3.55714e-08	4.35335e-07	8.92776	CENPH
2.81681	0.392809	12.1143	3.56061e-08	4.35362e-07	8.92673	ANKRD35
2.57967	3.72344	12.1105	3.57335e-08	4.36471e-07	8.92295	LMO7
0.704609	4.91925	12.1093	3.57752e-08	4.36471e-07	8.92171	SPART
-1.0217	5.97493	-12.1087	3.57945e-08	4.36471e-07	8.92114	PHLDB1
-1.52222	4.07421	-12.1038	3.59586e-08	4.37687e-07	8.9163	DNA2
-1.67785	4.59145	-12.1038	3.59595e-08	4.37687e-07	8.91627	PSPH
0.799211	4.55156	12.1025	3.60022e-08	4.37809e-07	8.91502	LCP1
-0.790094	4.04699	-12.1013	3.6042e-08	4.37896e-07	8.91385	EXOSC9
1.46381	4.03659	12.091	3.63928e-08	4.41757e-07	8.9036	RAB26
0.783505	5.7875	12.088	3.64969e-08	4.42402e-07	8.90057	GTF2E1
-1.44844	3.66291	-12.0875	3.65119e-08	4.42402e-07	8.90014	ATAD5
0.84209	5.26825	12.0848	3.66067e-08	4.4315e-07	8.89739	SLC39A11
-1.52993	5.38832	-12.0818	3.67107e-08	4.43671e-07	8.89439	CDCA5
3.85977	3.8935	12.0816	3.6716e-08	4.43671e-07	8.89424	ACKR2
-0.998674	3.47438	-12.0714	3.70705e-08	4.47149e-07	8.88406	KLHL23
-0.998674	3.47438	-12.0714	3.70705e-08	4.47149e-07	8.88406	PHOSPHO2-KLHL23
0.728542	5.89858	12.0689	3.71568e-08	4.47786e-07	8.8816	VPS11
1.12525	4.12369	12.0643	3.73182e-08	4.49327e-07	8.87701	CDK5
1.11773	5.3388	12.0604	3.74553e-08	4.50322e-07	8.87313	SIAE
3.36704	-0.416768	12.06	3.7468e-08	4.50322e-07	8.87277	ANO4
-1.36024	5.72748	-12.0526	3.77314e-08	4.53081e-07	8.86536	SLC6A9
1.36164	5.75015	12.048	3.78947e-08	4.54634e-07	8.86079	VAMP8
-0.82617	6.85862	-12.0381	3.82497e-08	4.57982e-07	8.85091	HNRNPM
-0.617975	4.14792	-12.0378	3.82602e-08	4.57982e-07	8.85062	MACROH2A2
-0.987644	4.89391	-12.0374	3.82763e-08	4.57982e-07	8.85018	LSM5
2.0889	2.37869	12.0262	3.8683e-08	4.62436e-07	8.83899	SLC22A4
-0.768107	5.46438	-12.0238	3.87689e-08	4.6305e-07	8.83664	RNF220
0.556695	5.77783	12.0155	3.90735e-08	4.66119e-07	8.82835	GPAT4
0.775981	7.91987	12.0148	3.91018e-08	4.66119e-07	8.82759	IGFBP2
0.985216	5.42018	12.0128	3.9176e-08	4.66119e-07	8.82558	IFITM3
1.08503	5.28948	12.0123	3.91912e-08	4.66119e-07	8.82517	FAM110C
0.637276	5.87449	12.0121	3.91998e-08	4.66119e-07	8.82494	CHFR
0.879184	3.60084	12.0084	3.93356e-08	4.67319e-07	8.82128	DPCD
-0.763776	7.0493	-12.0071	3.93845e-08	4.67449e-07	8.81996	ARRDC3
-0.568763	6.52748	-12.0063	3.94163e-08	4.67449e-07	8.81911	TOM1L1
2.23293	1.16039	11.9825	4.03123e-08	4.77277e-07	8.79531	FRMD7
1.60854	4.38626	11.9822	4.03243e-08	4.77277e-07	8.79499	PIK3IP1
2.19187	3.63956	11.9815	4.03519e-08	4.77277e-07	8.79427	MIR22HG
2.05486	1.08323	11.9784	4.04696e-08	4.77774e-07	8.79118	HLA-DRB1
0.702989	6.68121	11.9776	4.04991e-08	4.77774e-07	8.79041	TPCN1
0.649837	5.68193	11.9776	4.05012e-08	4.77774e-07	8.79036	UAP1L1
-1.54922	3.48307	-11.9766	4.05365e-08	4.77774e-07	8.78944	MTBP
-1.2586	4.02266	-11.9736	4.06544e-08	4.78743e-07	8.78636	POTEE
-1.54393	4.20618	-11.9686	4.08464e-08	4.80199e-07	8.78137	DDIAS
-0.757977	5.57422	-11.9685	4.08497e-08	4.80199e-07	8.78129	NUP88
2.59648	-0.651817	11.9657	4.0959e-08	4.81061e-07	8.77846	LPAR6
0.923263	3.14693	11.9625	4.1083e-08	4.82096e-07	8.77526	CASP9
0.755019	5.69881	11.9608	4.1149e-08	4.82447e-07	8.77356	UVRAG
0.671578	6.81865	11.9594	4.12036e-08	4.82666e-07	8.77215	IRGQ
0.688609	4.74158	11.9546	4.13902e-08	4.84428e-07	8.76737	AHCYL2
-1.35704	2.85254	-11.9437	4.1822e-08	4.89054e-07	8.75638	SASS6
0.502987	8.56021	11.9417	4.19016e-08	4.89558e-07	8.75437	ACTN1
0.732835	8.75263	11.9391	4.20057e-08	4.90347e-07	8.75174	JUP
-3.62933	5.49727	-11.9279	4.24552e-08	4.95162e-07	8.74047	H2BC13
1.50894	3.67786	11.9231	4.26477e-08	4.96975e-07	8.73568	NDRG4
0.956177	5.24586	11.92	4.27747e-08	4.98022e-07	8.73253	ITPKC
0.606961	5.11191	11.9176	4.28723e-08	4.98725e-07	8.73012	SDF2
0.987177	7.04483	11.8966	4.37355e-08	5.08326e-07	8.70901	SIAH2
0.735768	5.84206	11.8911	4.39663e-08	5.10298e-07	8.70344	ITFG1
0.594394	10.6864	11.8908	4.39814e-08	5.10298e-07	8.70307	SULF2
1.20948	0.822369	11.8859	4.41874e-08	5.12103e-07	8.69813	PSMB10
0.882972	7.58244	11.8847	4.42362e-08	5.12103e-07	8.69696	CD81
-0.619003	8.1253	-11.8843	4.42515e-08	5.12103e-07	8.69659	EWSR1
1.80781	2.6715	11.8779	4.45252e-08	5.14825e-07	8.69006	HLA-B
-1.05322	7.36471	-11.8758	4.46128e-08	5.15394e-07	8.68798	RMND1
-0.87058	5.05667	-11.8714	4.47998e-08	5.17108e-07	8.68355	DDHD2
-0.552933	5.85471	-11.8653	4.50624e-08	5.19692e-07	8.67736	TFDP1
1.46424	5.41744	11.8588	4.53428e-08	5.22476e-07	8.67079	PPP1R3B
0.970356	3.5036	11.8577	4.53898e-08	5.22568e-07	8.66969	TENM4
-1.58033	2.95937	-11.8531	4.55917e-08	5.24442e-07	8.665	LOC105372321
-0.859039	4.89874	-11.8521	4.56324e-08	5.24459e-07	8.66405	DTWD1
1.79061	4.11851	11.851	4.56809e-08	5.24567e-07	8.66293	IRF6
-0.765683	4.76445	-11.8492	4.57584e-08	5.25007e-07	8.66113	TTC39B
-0.65591	5.78707	-11.8416	4.60928e-08	5.28364e-07	8.65342	STOML2
0.747652	6.38163	11.8408	4.61299e-08	5.28364e-07	8.65257	ATP6V1E1
-0.654181	6.12559	-11.8357	4.63559e-08	5.30499e-07	8.64739	NHLRC2
1.36233	10.5926	11.8304	4.65883e-08	5.32704e-07	8.6421	TFF1
-1.07824	4.52756	-11.8244	4.68578e-08	5.3533e-07	8.63599	CKS2
0.77224	5.10664	11.821	4.70114e-08	5.364e-07	8.63252	ZBTB43
1.68823	1.45672	11.8205	4.70315e-08	5.364e-07	8.63207	GPR155
-0.601865	6.25944	-11.8167	4.72052e-08	5.37922e-07	8.62817	DNMT3A
0.935301	9.64677	11.8064	4.76729e-08	5.4279e-07	8.61773	EPPK1
-0.774383	7.44304	-11.8005	4.79434e-08	5.45407e-07	8.61173	MTHFD1
3.67503	-0.519114	11.7942	4.82318e-08	5.48223e-07	8.60538	OTOGL
0.978063	6.30245	11.7925	4.8314e-08	5.48692e-07	8.60358	TGFB1
0.98238	4.09153	11.7896	4.84455e-08	5.4948e-07	8.6007	RNASEL
-0.912569	4.15803	-11.7892	4.84655e-08	5.4948e-07	8.60026	BEND3
-0.741376	4.34517	-11.7817	4.88139e-08	5.52693e-07	8.59268	ZNF44
-2.62847	2.78421	-11.7814	4.88313e-08	5.52693e-07	8.5923	ULBP1
4.16503	0.88341	11.7776	4.90064e-08	5.54024e-07	8.58851	CEACAM5
0.758355	6.03576	11.7771	4.90316e-08	5.54024e-07	8.58796	TM7SF2
-1.63428	5.47212	-11.7728	4.92332e-08	5.55498e-07	8.58362	ANP32E
1.58459	1.99793	11.7726	4.92449e-08	5.55498e-07	8.58337	ASB9
-1.37255	4.77918	-11.7668	4.95187e-08	5.58116e-07	8.57749	SLC16A14
2.50566	3.69403	11.7618	4.97596e-08	5.59667e-07	8.57235	INHA
-1.39671	3.76221	-11.7611	4.97897e-08	5.59667e-07	8.57171	WDR76
0.62034	6.16761	11.761	4.97942e-08	5.59667e-07	8.57162	SCAMP3
-0.932958	4.75199	-11.7604	4.98233e-08	5.59667e-07	8.571	MRPL11
4.36978	1.58783	11.7578	4.99475e-08	5.60592e-07	8.56836	NYAP2
1.79461	3.10305	11.7544	5.01139e-08	5.61989e-07	8.56484	SMOC2
-0.639332	6.73835	-11.743	5.06648e-08	5.67691e-07	8.55326	PPP1CC
-2.33676	4.7917	-11.7398	5.08208e-08	5.68865e-07	8.55001	SPC24
0.743592	9.37957	11.7384	5.08887e-08	5.68865e-07	8.54859	BCL9L
-1.16157	5.49726	-11.7383	5.08969e-08	5.68865e-07	8.54842	VRK1
-0.581119	5.85435	-11.7305	5.12811e-08	5.72682e-07	8.54046	ADCY3
0.593131	10.7556	11.7287	5.13668e-08	5.73161e-07	8.53869	PKM
0.902574	4.61842	11.7256	5.1525e-08	5.74385e-07	8.53543	TRAPPC14
-1.31287	4.21825	-11.7248	5.15622e-08	5.74385e-07	8.53467	BCL7C
-3.35032	5.17868	-11.7231	5.16476e-08	5.74859e-07	8.53291	H2BC10
-1.16352	4.54018	-11.7014	5.27376e-08	5.86503e-07	8.51079	CHEK2
0.956916	4.48129	11.6998	5.28223e-08	5.86958e-07	8.50909	KCTD11
-1.05885	4.14062	-11.6894	5.33529e-08	5.92363e-07	8.49851	ZYG11A
0.859745	7.2924	11.6876	5.34485e-08	5.92933e-07	8.49661	ABCA3
1.44017	4.7547	11.6867	5.34951e-08	5.9296e-07	8.49569	GLMP
0.955249	2.30353	11.6803	5.38281e-08	5.96155e-07	8.48911	BFSP1
0.635757	6.79495	11.6794	5.38724e-08	5.96155e-07	8.48824	ATP13A1
-0.579043	6.81192	-11.6783	5.39302e-08	5.96303e-07	8.48711	SUDS3
-1.06324	4.39572	-11.6765	5.40248e-08	5.96856e-07	8.48525	ALPK1
-0.717936	5.01464	-11.674	5.41554e-08	5.97806e-07	8.48269	FERMT2
-0.712594	4.40814	-11.6602	5.48845e-08	6.05356e-07	8.46853	NUDCD2
-0.753809	4.62874	-11.656	5.5106e-08	6.07299e-07	8.46426	RNASEH2B
0.778002	5.19494	11.6549	5.51635e-08	6.07433e-07	8.46316	ATP7B
-1.14645	3.33435	-11.6532	5.52594e-08	6.07905e-07	8.46132	ZNF606-AS1
-1.59892	4.93071	-11.6525	5.52971e-08	6.07905e-07	8.4606	CHEK1
1.68614	2.25712	11.6488	5.54942e-08	6.09572e-07	8.45683	COL5A2
-1.16914	5.2349	-11.6434	5.57847e-08	6.12203e-07	8.4513	SLC16A7
0.830636	5.96595	11.6426	5.58251e-08	6.12203e-07	8.45053	TMC4
0.732816	5.3402	11.6405	5.59398e-08	6.1296e-07	8.44836	ORMDL2
1.1552	4.03792	11.6286	5.65891e-08	6.19568e-07	8.43613	ISG20
2.14304	3.06294	11.6265	5.67064e-08	6.20345e-07	8.43394	TMEM40
1.87541	0.879864	11.6255	5.67596e-08	6.20421e-07	8.43294	GCNT2
-1.65397	6.50819	-11.6188	5.7133e-08	6.23993e-07	8.426	FANCA
-0.720811	6.14356	-11.6146	5.73663e-08	6.26031e-07	8.42168	HAX1
-0.892943	3.52381	-11.6086	5.76987e-08	6.29146e-07	8.41556	NSUN7
0.571648	6.56056	11.6061	5.78396e-08	6.29761e-07	8.41298	BSDC1
-1.09194	5.38696	-11.606	5.78491e-08	6.29761e-07	8.41281	LRRC8D
-1.60892	8.92057	-11.6044	5.7938e-08	6.30217e-07	8.41118	ESR1
1.6424	4.25518	11.6007	5.81461e-08	6.31968e-07	8.40738	LYST
2.04742	1.2296	11.5986	5.82645e-08	6.32741e-07	8.40523	LINC02631
0.888261	5.3598	11.5973	5.83363e-08	6.33008e-07	8.40392	TANGO2
-0.912033	6.16859	-11.5939	5.85304e-08	6.346e-07	8.4004	CENPN
2.71241	1.09241	11.588	5.88717e-08	6.37785e-07	8.39424	LOC105374313
-0.802064	4.43309	-11.5771	5.94958e-08	6.44025e-07	8.38307	COMMD2
0.882884	5.02934	11.5667	6.01055e-08	6.501e-07	8.37227	TPRG1L
0.928595	5.88484	11.5604	6.04763e-08	6.53583e-07	8.36576	ASPH
1.36296	5.01787	11.5543	6.08352e-08	6.56932e-07	8.35949	STEAP3
0.74251	6.96938	11.5518	6.09849e-08	6.58019e-07	8.35688	SLC35B2
-1.3752	3.34572	-11.5439	6.14569e-08	6.6238e-07	8.34872	IL17RB
-1.04457	2.93112	-11.5426	6.15374e-08	6.6238e-07	8.34733	HCG11
-1.04457	2.93112	-11.5426	6.15374e-08	6.6238e-07	8.34733	LOC107986583
0.735059	6.00644	11.5399	6.16945e-08	6.63292e-07	8.34463	CRYBG1
-1.11298	3.87898	-11.5395	6.17211e-08	6.63292e-07	8.34417	CHAF1B
-0.567883	7.72372	-11.5369	6.18778e-08	6.64443e-07	8.34149	PDS5A
2.10199	2.63409	11.5266	6.2505e-08	6.7064e-07	8.3308	PLAU
-1.73386	1.44833	-11.5223	6.27672e-08	6.72669e-07	8.32637	HPX
-1.97358	4.45543	-11.5219	6.27945e-08	6.72669e-07	8.32591	MXD3
0.702069	5.42472	11.5174	6.30667e-08	6.75046e-07	8.32132	HECTD3
-0.735998	5.85913	-11.5162	6.31415e-08	6.75307e-07	8.32007	NASP
3.50272	-0.930374	11.5137	6.3297e-08	6.76368e-07	8.31746	COL17A1
-0.572252	6.33142	-11.513	6.33417e-08	6.76368e-07	8.31672	ZNF106
2.50345	4.74003	11.5095	6.35601e-08	6.77771e-07	8.31307	BCAS1
0.994755	6.91897	11.5093	6.35742e-08	6.77771e-07	8.31283	CRIP2
-0.923105	4.80313	-11.5084	6.36257e-08	6.7778e-07	8.31198	PMF1
-0.54408	5.64471	-11.5065	6.37478e-08	6.78542e-07	8.30995	PPP3CB
-2.04749	6.96203	-11.5006	6.41181e-08	6.81942e-07	8.30381	MYBL2
0.684719	4.62605	11.4953	6.44523e-08	6.84953e-07	8.2983	STIM1
-0.699651	7.38945	-11.4881	6.49094e-08	6.88855e-07	8.29082	EPS15
-0.752547	4.32276	-11.4878	6.49276e-08	6.88855e-07	8.29052	PIM1
1.26613	3.16979	11.487	6.49737e-08	6.88855e-07	8.28977	ATG4A
-1.06788	3.98154	-11.4795	6.54578e-08	6.93439e-07	8.2819	DCK
-1.40282	6.63319	-11.4768	6.56272e-08	6.94684e-07	8.27916	GNB4
0.532614	6.01432	11.4653	6.63755e-08	7.02051e-07	8.26715	ERLIN2
1.26479	3.32449	11.46	6.67216e-08	7.05155e-07	8.26164	DGKA
0.760999	5.26347	11.4538	6.71266e-08	7.08709e-07	8.25523	MCC
-0.630194	6.98974	-11.4527	6.72027e-08	7.08709e-07	8.25403	VHL
-0.718052	3.77933	-11.4525	6.72166e-08	7.08709e-07	8.25381	SETMAR
-0.968002	5.38888	-11.449	6.74489e-08	7.10599e-07	8.25016	ZNF507
-0.750745	5.79263	-11.4477	6.75342e-08	7.10802e-07	8.24882	LIG3
0.752171	6.9311	11.4467	6.75983e-08	7.10802e-07	8.24781	ZBTB4
-2.80842	2.0742	-11.4463	6.76272e-08	7.10802e-07	8.24736	SOX5
-0.595528	6.67626	-11.4448	6.77276e-08	7.113e-07	8.24579	SAE1
0.492501	8.35487	11.4422	6.7903e-08	7.12582e-07	8.24305	CAPN1
0.894609	3.05116	11.4362	6.83012e-08	7.162e-07	8.23685	SLC25A20
-0.706835	6.20787	-11.4319	6.85937e-08	7.18144e-07	8.23232	ACBD6
-0.706835	6.20787	-11.4319	6.85937e-08	7.18144e-07	8.23232	LHX4-AS1
1.88891	3.24848	11.4296	6.87454e-08	7.1917e-07	8.22998	ENTREP1
-0.590009	4.59539	-11.4276	6.88854e-08	7.20073e-07	8.22783	NUP37
-0.593027	5.60139	-11.4221	6.92605e-08	7.2343e-07	8.22207	ADARB1
5.39123	0.313436	11.4188	6.94827e-08	7.25186e-07	8.21868	S100A7
-2.24991	1.33032	-11.4053	7.04162e-08	7.34356e-07	8.20454	KIF21B
1.91127	5.17236	11.4008	7.07314e-08	7.3707e-07	8.19981	AHR
-1.05138	3.22096	-11.3983	7.09036e-08	7.3829e-07	8.19723	SAP30
0.538279	8.19842	11.3963	7.1044e-08	7.39178e-07	8.19513	YWHAG
-0.97571	4.72645	-11.3953	7.1114e-08	7.39332e-07	8.19409	SUV39H2
-1.05066	4.58354	-11.3925	7.13131e-08	7.40827e-07	8.19113	DESI2
-1.60685	2.46921	-11.3905	7.14483e-08	7.41331e-07	8.18912	STARD4
-0.760383	4.99096	-11.3895	7.15242e-08	7.41331e-07	8.188	CEP85
-0.634436	4.89965	-11.3894	7.15275e-08	7.41331e-07	8.18795	IPO11
-1.79396	3.60846	-11.3872	7.16865e-08	7.42404e-07	8.1856	HASPIN
0.970061	5.09171	11.3633	7.3397e-08	7.59531e-07	8.16061	MICAL2
0.961584	2.50948	11.3614	7.35335e-08	7.60357e-07	8.15864	EPDR1
-0.544686	5.85925	-11.3603	7.36145e-08	7.60607e-07	8.15748	MAPKAPK5
-0.934451	3.63196	-11.3589	7.37184e-08	7.61094e-07	8.15598	NSL1
-0.569397	5.78593	-11.3566	7.3884e-08	7.62216e-07	8.1536	CTPS2
0.788527	7.37466	11.3499	7.43769e-08	7.66431e-07	8.14656	LSR
-0.53884	6.99806	-11.3495	7.44069e-08	7.66431e-07	8.14613	ZMYND11
-1.69719	6.25497	-11.3444	7.47829e-08	7.69142e-07	8.14079	ATP2C2
-0.845626	3.85528	-11.3444	7.47849e-08	7.69142e-07	8.14076	EXPH5
-1.55668	5.74985	-11.3411	7.50311e-08	7.71082e-07	8.13728	DUT
0.968345	4.79321	11.3358	7.54227e-08	7.74513e-07	8.13176	PXMP4
-0.509561	8.61254	-11.3317	7.57325e-08	7.77099e-07	8.12742	CCNI
1.8327	2.3889	11.3245	7.62762e-08	7.81783e-07	8.11984	KTN1-AS1
-0.721109	6.8747	-11.3241	7.63057e-08	7.81783e-07	8.11943	NUP155
1.5844	3.81266	11.322	7.64673e-08	7.8284e-07	8.11719	SLC38A7
-0.695131	5.59501	-11.3164	7.68919e-08	7.86268e-07	8.11132	CTIF
-0.960952	3.93463	-11.3158	7.69362e-08	7.86268e-07	8.11071	APIP
-0.589051	6.14239	-11.3153	7.69781e-08	7.86268e-07	8.11013	SLC29A2
-0.751438	5.36203	-11.3128	7.71659e-08	7.87586e-07	8.10755	TDP1
-0.594646	4.56486	-11.3077	7.75629e-08	7.91035e-07	8.10211	RTTN
1.94197	1.31799	11.3056	7.7725e-08	7.91577e-07	8.0999	RASGEF1A
-1.01172	5.9701	-11.3054	7.77377e-08	7.91577e-07	8.09973	PIP4K2A
1.07911	7.14569	11.3047	7.77944e-08	7.91577e-07	8.09896	EID1
-0.725393	4.92569	-11.3039	7.78523e-08	7.91577e-07	8.09817	NFYB
1.29019	5.93197	11.3	7.81597e-08	7.94061e-07	8.09399	DUSP1
-0.682768	6.08835	-11.2992	7.82151e-08	7.94061e-07	8.09324	DDX39A
0.489455	5.5885	11.2947	7.85665e-08	7.97025e-07	8.08849	RALB
-0.769307	7.4112	-11.2918	7.87993e-08	7.98781e-07	8.08535	MYB
2.53096	1.16535	11.2848	7.93509e-08	8.03324e-07	8.07796	CRAT37
0.610897	6.17127	11.2845	7.93673e-08	8.03324e-07	8.07774	ELOVL1
0.796146	8.15027	11.2812	7.9629e-08	8.05073e-07	8.07425	SQLE
0.639424	6.13975	11.2808	7.96602e-08	8.05073e-07	8.07384	ATG16L1
0.939437	6.76529	11.2726	8.0314e-08	8.11069e-07	8.06518	PLCB1
-0.763199	6.97107	-11.2706	8.04799e-08	8.12132e-07	8.06299	SLC25A36
-0.583209	8.09945	-11.2659	8.08548e-08	8.15301e-07	8.05807	PAICS
0.50316	7.77915	11.2643	8.09842e-08	8.15655e-07	8.05637	DNAJC5
-1.08579	5.37141	-11.264	8.10116e-08	8.15655e-07	8.05601	EXOSC8
-0.612526	6.95544	-11.2561	8.16473e-08	8.21438e-07	8.04773	SRSF1
-1.41811	3.44659	-11.2543	8.17992e-08	8.22349e-07	8.04576	GALNT12
-1.6226	3.07272	-11.2471	8.23838e-08	8.27605e-07	8.03821	TET1
-0.975205	9.033	-11.2386	8.3091e-08	8.34084e-07	8.02916	EMP2
0.873182	5.69318	11.2357	8.33342e-08	8.359e-07	8.02606	PCYT2
-0.56794	6.29966	-11.2336	8.35082e-08	8.37018e-07	8.02385	MAPK9
-0.757574	5.08743	-11.2317	8.36677e-08	8.37991e-07	8.02183	SMC6
0.506948	8.07823	11.2281	8.39643e-08	8.40333e-07	8.01808	PSMB4
3.73513	-1.28582	11.2263	8.41206e-08	8.41269e-07	8.01611	KRT6B
0.523769	7.41216	11.2168	8.49186e-08	8.48616e-07	8.0061	PPL
-0.66102	5.32288	-11.2109	8.54252e-08	8.53043e-07	7.9998	PSMA3-AS1
-0.985563	3.2601	-11.2092	8.55642e-08	8.53794e-07	7.99807	SAAL1
0.594902	6.08623	11.2059	8.58496e-08	8.56005e-07	7.99454	TMEM165
0.650087	7.03332	11.2011	8.62684e-08	8.59541e-07	7.98939	SERINC1
0.631321	7.34905	11.1981	8.65213e-08	8.6106e-07	7.98628	SELENOI
-0.843389	3.9736	-11.1978	8.65494e-08	8.6106e-07	7.98594	RPIA
0.761968	5.6776	11.192	8.70575e-08	8.65413e-07	7.97974	ZDHHC24
-0.759264	5.00306	-11.1913	8.7116e-08	8.65413e-07	7.97902	ATXN3
1.39444	3.08374	11.1773	8.83503e-08	8.77024e-07	7.96411	ALDH3B1
0.657114	5.72142	11.1755	8.85044e-08	8.77903e-07	7.96227	CDK9
0.626627	4.9815	11.1725	8.87721e-08	8.79907e-07	7.95907	RDH13
-0.518826	4.24664	-11.1685	8.91349e-08	8.82851e-07	7.95474	COMMD7
2.56662	3.82213	11.1645	8.94935e-08	8.85483e-07	7.95049	DTX3L
-0.948691	4.04365	-11.164	8.95329e-08	8.85483e-07	7.95002	FIRRM
-2.19974	1.70237	-11.1624	8.96789e-08	8.86274e-07	7.9483	LINC00664
-2.24777	1.79315	-11.1546	9.03893e-08	8.92636e-07	7.93993	DEPDC4
0.671772	5.62281	11.1504	9.0772e-08	8.95755e-07	7.93546	LIMK1
2.24085	0.866675	11.1482	9.09729e-08	8.97078e-07	7.93311	NRK
2.72962	3.41862	11.1433	9.14201e-08	9.0051e-07	7.92791	TP53INP2
-2.71995	5.57207	-11.1425	9.149e-08	9.0051e-07	7.92711	H2AC21
0.886044	6.64017	11.1422	9.15226e-08	9.0051e-07	7.92673	NACC2
0.868229	7.77827	11.137	9.19982e-08	9.04525e-07	7.92123	CEP170B
0.770875	6.11207	11.1349	9.21914e-08	9.05761e-07	7.91901	COBL
1.31623	6.94941	11.1322	9.24426e-08	9.07563e-07	7.91613	HES1
-0.63894	5.4471	-11.1193	9.36521e-08	9.18764e-07	7.90235	DZIP3
-2.74788	3.95078	-11.1157	9.39964e-08	9.21468e-07	7.89846	PLAC1
0.810645	4.73097	11.1111	9.44324e-08	9.24928e-07	7.89356	C3orf52
1.73923	6.60007	11.1101	9.45292e-08	9.24928e-07	7.89247	RDX
-0.587106	7.62503	-11.1098	9.45565e-08	9.24928e-07	7.89216	SMARCC2
2.551	0.235807	11.1045	9.50625e-08	9.29199e-07	7.88651	NLRC5
-1.47773	2.93043	-11.1019	9.53134e-08	9.30596e-07	7.88371	APOLD1
-0.90683	3.60522	-11.1016	9.53443e-08	9.30596e-07	7.88337	HPF1
-0.824945	6.961	-11.091	9.63673e-08	9.39897e-07	7.87206	GSTM3
-0.689745	5.57761	-11.0903	9.64378e-08	9.39901e-07	7.87128	KIAA1549
6.0644	1.0497	11.0838	9.70717e-08	9.45391e-07	7.86434	LRRC15
-2.09158	1.63914	-11.0809	9.73595e-08	9.47505e-07	7.8612	FGD1
-0.738385	4.4885	-11.08	9.74494e-08	9.47692e-07	7.86022	SERTAD2
-0.747034	8.01017	-11.0784	9.76023e-08	9.48221e-07	7.85856	FUS
0.962836	4.59652	11.078	9.76453e-08	9.48221e-07	7.85809	SLC66A1
-1.44129	5.16509	-11.0702	9.84172e-08	9.54741e-07	7.84975	RCCD1
-3.05324	6.58283	-11.0698	9.84592e-08	9.54741e-07	7.8493	H2AC11
-2.18492	2.04107	-11.0568	9.97624e-08	9.66678e-07	7.83536	VPS35L
-0.552301	5.94569	-11.0515	1.00297e-07	9.71046e-07	7.8297	ANKRD40
2.25528	2.18878	11.0509	1.00358e-07	9.71046e-07	7.82905	SERPINF2
-0.750278	4.60948	-11.0463	1.00831e-07	9.74922e-07	7.82406	RPAIN
-2.69346	5.83101	-11.0453	1.00929e-07	9.75165e-07	7.82303	H2AC12
1.82526	3.60567	11.0425	1.01219e-07	9.76774e-07	7.81999	EGFR
-0.95192	6.10984	-11.0423	1.01242e-07	9.76774e-07	7.81976	HNRNPH3
-2.72933	5.86369	-11.0382	1.01662e-07	9.80123e-07	7.81537	H4C2
3.93137	-0.812924	11.0324	1.02256e-07	9.8514e-07	7.80919	APOL1
0.568303	9.02279	11.0283	1.02681e-07	9.88522e-07	7.8048	PGK1
0.83997	7.82817	11.0167	1.03899e-07	9.99536e-07	7.79229	TACSTD2
0.513724	6.8126	11.0122	1.04375e-07	1.0034e-06	7.78745	DPP3
-0.634729	5.84697	-11.0092	1.04697e-07	1.00577e-06	7.78418	HIP1
-0.492241	8.53346	-11.0044	1.05211e-07	1.00998e-06	7.77899	PTGES3
-3.45567	4.87326	-11.0034	1.05316e-07	1.01026e-06	7.77794	H3C12
-1.1333	4.17079	-10.9987	1.05825e-07	1.01442e-06	7.77283	CHN1
-0.863601	4.19897	-10.9911	1.06645e-07	1.02155e-06	7.76464	PARP2
-0.673319	5.27502	-10.9862	1.07174e-07	1.02588e-06	7.75941	TMA16
-1.23587	3.97568	-10.9853	1.0727e-07	1.02607e-06	7.75845	PARPBP
-0.759287	4.2614	-10.9803	1.07822e-07	1.03061e-06	7.75301	DXO
-1.60106	5.26129	-10.9739	1.08529e-07	1.03664e-06	7.74608	AKNA
-2.99191	2.29365	-10.971	1.08849e-07	1.03895e-06	7.74296	SKA1
-0.788675	4.39206	-10.9663	1.09366e-07	1.04187e-06	7.73794	TUBGCP4
1.0903	4.79514	10.9663	1.09375e-07	1.04187e-06	7.73785	SMIM29
-3.46033	6.05501	-10.9661	1.09388e-07	1.04187e-06	7.73772	H3C7
0.523268	7.24794	10.9628	1.09758e-07	1.04465e-06	7.73415	DTNA
0.492903	9.57624	10.9597	1.10105e-07	1.04721e-06	7.7308	P4HB
-1.03489	3.14107	-10.9434	1.11953e-07	1.06403e-06	7.71316	DLL1
-0.484762	5.79822	-10.9366	1.12737e-07	1.07073e-06	7.70576	DHX34
4.52107	0.147141	10.9342	1.13011e-07	1.07215e-06	7.70318	STRA6
2.24678	2.24487	10.9339	1.13048e-07	1.07215e-06	7.70284	LINC00243
0.511745	6.74403	10.9302	1.13472e-07	1.07542e-06	7.69887	WASL
-1.16338	6.29289	-10.9199	1.14677e-07	1.08607e-06	7.68767	TYMS
-0.959876	4.15838	-10.9176	1.14952e-07	1.0879e-06	7.68514	QNG1
-0.627432	5.06601	-10.912	1.15615e-07	1.09341e-06	7.67904	UAP1
3.70748	-0.17787	10.9076	1.16133e-07	1.09753e-06	7.6743	NAV3
-1.29751	3.05452	-10.9052	1.16413e-07	1.09864e-06	7.67174	NRM
-0.891592	4.41888	-10.9052	1.16414e-07	1.09864e-06	7.67174	LOC124900372
-0.575245	7.00373	-10.9015	1.16865e-07	1.10212e-06	7.66764	CTCF
-0.543316	5.54398	-10.8936	1.17804e-07	1.11019e-06	7.65915	MTFR1
-0.961138	5.22446	-10.892	1.18001e-07	1.11127e-06	7.65738	ZNF33B
1.69495	1.91207	10.8887	1.18408e-07	1.11432e-06	7.65373	LRRN2
2.19842	3.05244	10.8861	1.18714e-07	1.11581e-06	7.651	SYBU
1.03387	7.40537	10.8855	1.1879e-07	1.11581e-06	7.65032	SLC35F6
-1.18813	2.27133	-10.8849	1.18865e-07	1.11581e-06	7.64965	FZD2
-0.776894	6.9346	-10.8846	1.189e-07	1.11581e-06	7.64934	ENOSF1
0.503199	7.80522	10.8817	1.19262e-07	1.11843e-06	7.64611	DAG1
0.560067	7.44599	10.8773	1.19792e-07	1.12261e-06	7.64142	ARL8B
1.04231	4.59806	10.8745	1.2014e-07	1.12406e-06	7.63834	PI4K2A
0.689293	5.42783	10.8743	1.20161e-07	1.12406e-06	7.63816	NADK
-1.4362	3.52517	-10.874	1.20198e-07	1.12406e-06	7.63782	ERCC6L
-0.554644	6.54845	-10.8727	1.20364e-07	1.12482e-06	7.63637	TAF15
-0.914554	6.66226	-10.8704	1.20643e-07	1.12664e-06	7.63391	SNRPB
-0.678245	4.8508	-10.8665	1.21136e-07	1.13046e-06	7.62958	SLC25A37
-0.980659	3.4922	-10.8563	1.22407e-07	1.14089e-06	7.61852	CCDC34
0.985663	8.32503	10.8561	1.22437e-07	1.14089e-06	7.61826	TMEM132A
-1.38506	3.49179	-10.8555	1.22508e-07	1.14089e-06	7.61764	GPC6
1.07852	4.0823	10.8525	1.22888e-07	1.14362e-06	7.61437	TLCD2
0.526448	6.78867	10.8388	1.24632e-07	1.15906e-06	7.59942	RAB18
-0.941664	3.88926	-10.8372	1.24843e-07	1.16021e-06	7.59763	ZNF302
-1.02936	4.31716	-10.8351	1.25102e-07	1.16181e-06	7.59543	CCNB1IP1
0.845907	8.6102	10.8334	1.25327e-07	1.16309e-06	7.59353	TBC1D9
-0.568023	4.95701	-10.8241	1.2654e-07	1.17354e-06	7.58332	PIH1D1
-1.6287	3.32489	-10.8214	1.26889e-07	1.17596e-06	7.58039	CHROMR
1.28424	8.32113	10.8199	1.27084e-07	1.17621e-06	7.57877	KITLG
-0.514137	7.77907	-10.8198	1.27091e-07	1.17621e-06	7.57871	SRSF3
0.615774	7.48607	10.8139	1.27866e-07	1.18247e-06	7.57226	SRPRA
4.3318	-0.888943	10.8134	1.27944e-07	1.18247e-06	7.57162	ALDH1A2
-1.13658	1.53795	-10.7921	1.30777e-07	1.20738e-06	7.5484	ASRGL1
-0.75999	5.11355	-10.7915	1.30859e-07	1.20738e-06	7.54774	HEMK1
-1.15456	4.28506	-10.7909	1.30947e-07	1.20738e-06	7.54702	DLEU2
-2.51304	5.87497	-10.7905	1.31e-07	1.20738e-06	7.5466	H2AC8
1.13724	8.69212	10.7848	1.31767e-07	1.21321e-06	7.54041	SQSTM1
0.692328	8.25458	10.7843	1.31843e-07	1.21321e-06	7.53979	NRCAM
1.03326	3.22181	10.7837	1.31924e-07	1.21321e-06	7.53914	PLA2G4F
0.720824	5.81653	10.7827	1.32056e-07	1.21321e-06	7.53808	MPP7
0.692916	8.17515	10.7825	1.32086e-07	1.21321e-06	7.53784	ATP6AP1
0.780591	6.34212	10.7793	1.32529e-07	1.21645e-06	7.53429	MVD
1.11134	4.50127	10.7745	1.33178e-07	1.22158e-06	7.52911	NAV1
-2.07226	1.41876	-10.7719	1.33541e-07	1.22406e-06	7.52623	OIP5
-0.612513	6.6759	-10.7679	1.34092e-07	1.22827e-06	7.52186	NUDT3
-1.23375	2.57591	-10.7668	1.34248e-07	1.22887e-06	7.52063	PAIP2B
-0.517198	6.93156	-10.7603	1.35155e-07	1.23632e-06	7.51349	FAM20B
3.03768	-0.754823	10.7596	1.35254e-07	1.23638e-06	7.51271	PRADX
-0.648098	6.8107	-10.7563	1.3572e-07	1.23979e-06	7.50907	CBX1
-1.27561	5.14451	-10.7547	1.35945e-07	1.24101e-06	7.50731	SYCP2
1.57209	2.15318	10.7537	1.36084e-07	1.24143e-06	7.50623	OXTR
1.06017	6.13178	10.748	1.36894e-07	1.24797e-06	7.49993	ST3GAL4
0.705673	6.47176	10.7465	1.37099e-07	1.24899e-06	7.49835	AKT1S1
1.63827	1.8842	10.7398	1.38064e-07	1.25693e-06	7.49091	SEMA7A
1.71852	7.48363	10.7332	1.39008e-07	1.26466e-06	7.48369	TP53INP1
0.512026	7.30717	10.7294	1.39564e-07	1.26886e-06	7.47945	NPLOC4
1.20879	8.34943	10.7266	1.39959e-07	1.27159e-06	7.47646	GNS
-0.904204	3.69969	-10.723	1.40491e-07	1.27556e-06	7.47243	ZNF93
-0.742501	6.49746	-10.7203	1.40881e-07	1.27823e-06	7.4695	SMARCD1
-0.792563	5.59873	-10.7182	1.41198e-07	1.28024e-06	7.46712	NINL
2.23791	2.87694	10.7162	1.41487e-07	1.28199e-06	7.46495	ELF5
1.67215	8.0646	10.7124	1.42045e-07	1.28593e-06	7.46077	ANXA2
-0.532207	7.09031	-10.7119	1.42113e-07	1.28593e-06	7.46026	ALMS1
3.61895	-1.10275	10.7087	1.42594e-07	1.28941e-06	7.45669	GJA1
0.549098	5.89581	10.7068	1.42874e-07	1.29106e-06	7.45461	TRMT12
-1.51147	3.63543	-10.7045	1.43211e-07	1.29324e-06	7.4521	TEAD4
1.12674	5.82568	10.7011	1.43725e-07	1.29701e-06	7.44831	FAM98A
-0.797013	4.51949	-10.6655	1.4915e-07	1.34506e-06	7.40902	CCDC59
2.19761	1.07518	10.6429	1.52724e-07	1.37637e-06	7.38392	GPX2
-0.706239	5.5408	-10.6414	1.52952e-07	1.3775e-06	7.38233	PAFAH1B3
1.37715	4.05537	10.6405	1.53095e-07	1.37785e-06	7.38135	SLC17A5
0.598279	7.27804	10.6324	1.54409e-07	1.38792e-06	7.37228	UBE2H
0.561359	7.17174	10.6323	1.5442e-07	1.38792e-06	7.3722	CHST15
-1.51657	6.94822	-10.6295	1.54876e-07	1.39108e-06	7.36908	GTPBP2
0.591909	5.08624	10.6261	1.5542e-07	1.39503e-06	7.36536	SIL1
1.77538	2.26752	10.6195	1.56507e-07	1.40385e-06	7.35797	DUSP13B
0.679248	5.15566	10.6175	1.56836e-07	1.40586e-06	7.35575	OPN3
0.790041	4.25798	10.6084	1.58327e-07	1.41827e-06	7.34572	FAM50A
-1.19327	3.80868	-10.6073	1.58518e-07	1.41904e-06	7.34443	RAB39B
0.567614	8.59129	10.6063	1.58675e-07	1.4195e-06	7.34338	ANKRD52
-0.608084	6.18498	-10.6036	1.59123e-07	1.42255e-06	7.3404	DKC1
0.700278	7.50344	10.5967	1.60284e-07	1.43198e-06	7.33269	CD276
3.86797	1.67066	10.5956	1.60468e-07	1.43267e-06	7.33147	KRT16
-1.42412	5.2037	-10.5948	1.60597e-07	1.43286e-06	7.33062	MYBL1
0.790422	7.94867	10.5918	1.6111e-07	1.43623e-06	7.32723	SMIM14
0.948064	3.59598	10.5913	1.61189e-07	1.43623e-06	7.32672	SOWAHB
-0.522905	5.39576	-10.5894	1.61513e-07	1.43775e-06	7.32459	TIPRL
2.22884	2.95835	10.5889	1.61599e-07	1.43775e-06	7.32402	FAM83A
1.02743	6.59712	10.5881	1.61734e-07	1.43775e-06	7.32314	B2M
-1.41582	4.36521	-10.5878	1.61788e-07	1.43775e-06	7.32278	SPIN4
1.59523	5.99644	10.5848	1.62294e-07	1.44129e-06	7.31947	ELF3
1.86364	0.821759	10.5826	1.62678e-07	1.44374e-06	7.31697	RILP
0.702085	5.12268	10.5688	1.65051e-07	1.46383e-06	7.30161	SCD5
-1.28094	3.92434	-10.5667	1.65416e-07	1.4661e-06	7.29927	MCUB
0.65057	6.39166	10.5608	1.66437e-07	1.47418e-06	7.29274	EDEM3
-1.36965	5.35293	-10.5568	1.67146e-07	1.47948e-06	7.28823	BRCA1
-3.5686	6.61507	-10.5551	1.67439e-07	1.48103e-06	7.28638	H3C8
-0.505291	6.13585	-10.5545	1.67542e-07	1.48103e-06	7.28572	BTF3L4
-0.73323	4.69545	-10.5533	1.67756e-07	1.48194e-06	7.28437	MRE11
0.493363	6.2264	10.5511	1.68144e-07	1.48439e-06	7.28192	PDLIM1
-1.27122	2.95711	-10.5428	1.6962e-07	1.49643e-06	7.27266	GEMIN2
0.785585	6.34211	10.5378	1.7052e-07	1.50338e-06	7.26704	OGFR
0.619921	10.4469	10.5349	1.71042e-07	1.50699e-06	7.2638	EEF1A2
1.09125	4.92837	10.5285	1.7221e-07	1.51628e-06	7.25659	KIF3C
0.80867	5.22397	10.525	1.72846e-07	1.52089e-06	7.25268	IPO13
1.57034	1.7483	10.5113	1.75352e-07	1.54192e-06	7.23742	RSPH1
-1.61243	1.28117	-10.5074	1.76085e-07	1.54735e-06	7.23299	COCH
0.867678	6.06239	10.5023	1.77024e-07	1.55458e-06	7.22735	SLC43A2
-0.749907	8.91869	-10.4919	1.78984e-07	1.57077e-06	7.21568	HNRNPH1
-1.43055	1.34977	-10.4908	1.79197e-07	1.57161e-06	7.21442	SERPINB9
-2.4338	2.05016	-10.484	1.80495e-07	1.58196e-06	7.20676	BFSP2-AS1
0.791239	6.73887	10.4792	1.81406e-07	1.58872e-06	7.20142	RAP2B
-0.760843	4.00289	-10.4783	1.81583e-07	1.58872e-06	7.20039	SLF1
-1.29371	2.87663	-10.4778	1.81684e-07	1.58872e-06	7.1998	GALNT16
-1.1228	4.48837	-10.4775	1.81741e-07	1.58872e-06	7.19947	HAUS5
-1.57454	6.57956	-10.4723	1.82732e-07	1.59475e-06	7.1937	KIF22
2.36444	0.506734	10.4721	1.8278e-07	1.59475e-06	7.19342	TAS1R3
-0.628459	6.18696	-10.472	1.82788e-07	1.59475e-06	7.19338	PEAK1
1.79003	0.582199	10.4688	1.83424e-07	1.59811e-06	7.18969	LOXL1
-1.52246	5.77285	-10.4684	1.8349e-07	1.59811e-06	7.18931	EIF4EBP1
-0.674019	6.10672	-10.4682	1.83531e-07	1.59811e-06	7.18907	CEP95
-0.663225	4.9952	-10.467	1.83771e-07	1.59917e-06	7.18768	APAF1
0.747495	7.96637	10.4658	1.83999e-07	1.59948e-06	7.18637	IGF2R
0.588328	6.34725	10.4656	1.84046e-07	1.59948e-06	7.1861	CDYL
0.620495	8.63757	10.4612	1.84898e-07	1.60585e-06	7.1812	SURF4
-0.447438	6.82191	-10.4579	1.85551e-07	1.61047e-06	7.17747	TLK2
0.552082	5.95647	10.4553	1.86059e-07	1.61288e-06	7.17457	ALG3
-0.574994	5.0137	-10.4553	1.86069e-07	1.61288e-06	7.17451	PRPF38A
0.77695	6.58899	10.4543	1.8625e-07	1.61341e-06	7.17347	RRBP1
1.01785	6.30943	10.4495	1.872e-07	1.62058e-06	7.16808	FOXC1
2.61971	2.41122	10.4441	1.88291e-07	1.62849e-06	7.16192	NR4A3
-1.52562	4.23343	-10.4437	1.88356e-07	1.62849e-06	7.16155	UBE2T
2.27824	3.52592	10.4396	1.8919e-07	1.63464e-06	7.15687	CLCA2
0.70034	5.41031	10.4352	1.90063e-07	1.64113e-06	7.15199	ALAD
0.810111	4.78682	10.4316	1.90806e-07	1.64649e-06	7.14785	MFSD6
-0.638247	9.73278	-10.4262	1.91895e-07	1.65481e-06	7.14182	PTMA
-0.599168	4.91074	-10.4251	1.92132e-07	1.65579e-06	7.14051	VLDLR
0.53143	8.41791	10.4227	1.92605e-07	1.65881e-06	7.1379	AFF4
-1.3415	4.83082	-10.4204	1.93089e-07	1.6619e-06	7.13524	RBL1
-1.80725	2.16715	-10.4167	1.93851e-07	1.6665e-06	7.13106	NFATC4
1.58749	0.688039	10.4166	1.93872e-07	1.6665e-06	7.13094	ABCC13
0.748431	7.64711	10.4154	1.94112e-07	1.6675e-06	7.12963	KIFC2
0.480412	8.01725	10.4146	1.94278e-07	1.66785e-06	7.12873	CTSB
0.728828	6.9638	10.4113	1.94965e-07	1.67268e-06	7.12498	GUCD1
-1.28237	6.23293	-10.4089	1.95471e-07	1.67595e-06	7.12223	CCNF
2.12331	-0.333333	10.4053	1.96212e-07	1.68123e-06	7.11822	LINC00160
1.18318	6.55582	10.4038	1.96527e-07	1.68284e-06	7.11652	AARD
0.455304	7.63008	10.3994	1.97441e-07	1.6896e-06	7.1116	BAMBI
-0.85764	6.60368	-10.3955	1.98272e-07	1.69562e-06	7.10715	TP53I11
1.42944	5.80776	10.3893	1.99592e-07	1.70582e-06	7.10011	WIPI1
2.69877	2.4024	10.3883	1.99796e-07	1.70648e-06	7.09903	NPC1L1
0.81553	7.09522	10.3749	2.02674e-07	1.72996e-06	7.08386	ANKRD50
0.557564	6.48494	10.3738	2.02922e-07	1.73004e-06	7.08256	SCAMP2
-1.9856	1.25125	-10.3737	2.02942e-07	1.73004e-06	7.08246	GCHFR
-1.18376	3.52097	-10.3689	2.03966e-07	1.73767e-06	7.07712	KCNMB4
-2.30389	6.99381	-10.3675	2.04289e-07	1.73931e-06	7.07544	H2AC20
1.74912	2.81347	10.3657	2.04667e-07	1.74143e-06	7.07348	GRAMD2A
-1.27636	3.74047	-10.3647	2.04897e-07	1.74218e-06	7.07229	METTL4
0.601631	9.10371	10.3637	2.05104e-07	1.74218e-06	7.07122	DHRS2
1.49513	1.07427	10.3635	2.05146e-07	1.74218e-06	7.071	PLEKHG4B
1.59324	2.70872	10.3562	2.06763e-07	1.75397e-06	7.06267	MSMB
1.63592	2.92719	10.356	2.06796e-07	1.75397e-06	7.06251	FAS
-0.680184	7.4832	-10.3507	2.07992e-07	1.763e-06	7.05639	WARS1
-3.21237	4.71147	-10.3447	2.09328e-07	1.7732e-06	7.0496	H3C11
-0.582969	6.33676	-10.3431	2.09676e-07	1.77502e-06	7.04784	PBRM1
-1.04624	4.09968	-10.3333	2.11895e-07	1.79268e-06	7.03667	HCN3
0.606727	5.53194	10.3314	2.12311e-07	1.79404e-06	7.0346	BET1L
0.705343	7.55409	10.3314	2.12324e-07	1.79404e-06	7.03453	EPHB4
-0.559481	5.85	-10.3302	2.12601e-07	1.79493e-06	7.03315	RUVBL1
0.500241	6.78775	10.3297	2.12696e-07	1.79493e-06	7.03267	CHP1
1.32879	4.17523	10.3214	2.14607e-07	1.80991e-06	7.02319	TMEM150A
-0.652231	8.60719	-10.3207	2.14761e-07	1.81007e-06	7.02243	HDGF
0.675517	4.34331	10.3195	2.15045e-07	1.81132e-06	7.02103	RRAS
0.878529	8.03304	10.3175	2.1551e-07	1.8141e-06	7.01874	STAT1
-0.862391	3.75312	-10.3098	2.17294e-07	1.82797e-06	7.00999	ZNF566
-0.498462	5.22307	-10.3089	2.17501e-07	1.82856e-06	7.00898	NVL
1.07922	5.37703	10.3061	2.18167e-07	1.83302e-06	7.00574	TGFBR2
-1.69049	0.770053	-10.3038	2.18696e-07	1.8363e-06	7.00317	LOC107984273
-0.849404	4.74883	-10.2993	2.19743e-07	1.84394e-06	6.99811	MKS1
0.741849	6.65066	10.2979	2.20095e-07	1.84544e-06	6.99641	DNAJB6
1.48614	6.1473	10.2974	2.20197e-07	1.84544e-06	6.99592	KCNK15
0.620103	6.07898	10.2967	2.2037e-07	1.84574e-06	6.99508	GBA1
-0.925098	2.85103	-10.2952	2.20736e-07	1.84764e-06	6.99333	IFT80
-0.751578	4.48401	-10.2888	2.22258e-07	1.85922e-06	6.98604	RNF138
1.58396	7.56631	10.287	2.22667e-07	1.86149e-06	6.98409	ADAMTS9
1.37304	5.94208	10.2857	2.22992e-07	1.86224e-06	6.98254	PTGES
-0.834547	3.18772	-10.2855	2.23035e-07	1.86224e-06	6.98234	LINC00680
-0.58362	6.02093	-10.283	2.2363e-07	1.86605e-06	6.97951	NISCH
-0.762907	3.54103	-10.2806	2.24209e-07	1.86924e-06	6.97677	CDC7
-0.463557	8.13815	-10.2803	2.24292e-07	1.86924e-06	6.97638	RBM39
-0.894469	2.55555	-10.2786	2.24685e-07	1.87135e-06	6.97452	NPR2
0.513575	6.38456	10.2768	2.25128e-07	1.87387e-06	6.97243	RUBCN
0.549428	8.86113	10.2727	2.26133e-07	1.88107e-06	6.96771	UBC
0.814653	2.97234	10.2696	2.26882e-07	1.88614e-06	6.9642	PRAF2
-0.525615	6.41235	-10.2683	2.27199e-07	1.8876e-06	6.96272	NLN
-1.23871	8.69317	-10.2664	2.27662e-07	1.89027e-06	6.96056	ARMT1
0.508279	6.26375	10.2635	2.28381e-07	1.89506e-06	6.95722	GGCX
0.520017	6.95607	10.2564	2.30122e-07	1.90833e-06	6.94916	TEX2
0.776587	4.6456	10.2535	2.30842e-07	1.91312e-06	6.94585	ACOX3
0.570097	5.63741	10.2508	2.31524e-07	1.91758e-06	6.94272	TTC39C
-0.856486	3.5491	-10.249	2.31969e-07	1.92008e-06	6.94068	TRMT11
2.06185	1.78055	10.2448	2.33033e-07	1.9277e-06	6.93583	HHEX
3.05561	1.56499	10.2388	2.34545e-07	1.93901e-06	6.92897	TLE4
-0.460213	5.99013	-10.2235	2.38444e-07	1.97003e-06	6.91148	DDHD1
-0.712807	6.26532	-10.2035	2.43641e-07	2.01172e-06	6.88862	NCAPD3
-1.0917	2.55478	-10.1947	2.45985e-07	2.02959e-06	6.87846	MTARC2
0.610699	5.008	10.1942	2.46108e-07	2.02959e-06	6.87793	DHRS7
-1.01289	3.35484	-10.1914	2.4685e-07	2.03446e-06	6.87474	HACD1
-1.16571	3.75572	-10.1898	2.47291e-07	2.03608e-06	6.87284	EHD2
0.415671	6.0332	10.1896	2.4735e-07	2.03608e-06	6.87259	NMT1
1.12093	4.13941	10.1828	2.49175e-07	2.04819e-06	6.8648	ADRA2C
1.63567	1.22971	10.1825	2.49247e-07	2.04819e-06	6.86449	PFKFB1
2.20003	3.52387	10.1824	2.49279e-07	2.04819e-06	6.86435	TM4SF1
-1.82983	4.27843	-10.1809	2.49674e-07	2.05017e-06	6.86267	ARHGAP33
0.880561	4.7413	10.1795	2.50076e-07	2.05221e-06	6.86097	TMEM208
1.27117	5.84467	10.1787	2.50277e-07	2.05261e-06	6.86011	PBXIP1
0.636927	7.79276	10.1776	2.50568e-07	2.05374e-06	6.85889	DIP2B
0.652453	6.55826	10.1762	2.5096e-07	2.05569e-06	6.85723	FYCO1
-1.08413	3.65241	-10.1753	2.51194e-07	2.05635e-06	6.85624	GINS4
-0.460879	6.90812	-10.1723	2.52032e-07	2.06195e-06	6.85271	BOD1
0.615727	6.19129	10.1717	2.5219e-07	2.06198e-06	6.85204	MID2
-1.08991	3.29975	-10.1684	2.53096e-07	2.06766e-06	6.84824	ITGB3BP
0.7753	7.74523	10.1675	2.53334e-07	2.06766e-06	6.84724	FUT8
0.809071	6.13911	10.1675	2.53346e-07	2.06766e-06	6.84719	P4HA1
1.57017	1.94323	10.1654	2.53918e-07	2.07106e-06	6.8448	SLC2A1-DT
0.605058	6.92881	10.158	2.55955e-07	2.0864e-06	6.83633	TFAP2A
0.453571	6.34507	10.1555	2.56656e-07	2.09085e-06	6.83342	GOLGA5
-2.29911	6.98763	-10.1524	2.57516e-07	2.09658e-06	6.82988	H2BC4
1.24505	4.74856	10.1476	2.58878e-07	2.10623e-06	6.82428	TRIM14
2.56748	0.612651	10.1468	2.59087e-07	2.10623e-06	6.82342	WWP1-AS1
2.01152	6.80217	10.1465	2.59173e-07	2.10623e-06	6.82307	CD59
-0.528344	4.93868	-10.1415	2.60584e-07	2.11641e-06	6.81732	SLBP
-0.522968	7.4315	-10.1391	2.61278e-07	2.12076e-06	6.81449	FUBP1
0.600416	5.1156	10.1376	2.61699e-07	2.1229e-06	6.81278	IL6R
1.08963	4.50759	10.1338	2.62772e-07	2.13031e-06	6.80845	DCLK1
0.557302	5.86856	10.1324	2.63196e-07	2.13246e-06	6.80674	GAB1
-0.906341	3.75822	-10.131	2.63589e-07	2.13435e-06	6.80515	CARF
-1.15773	3.33033	-10.1288	2.64217e-07	2.13815e-06	6.80263	LINC01145
0.991965	5.06469	10.125	2.65311e-07	2.1457e-06	6.79825	CSRNP1
-0.660568	5.05273	-10.1244	2.65488e-07	2.14584e-06	6.79754	SNRPD1
-0.669512	5.12466	-10.1211	2.66453e-07	2.15234e-06	6.79369	HSDL2
-1.3689	5.09007	-10.1188	2.67103e-07	2.15507e-06	6.79111	ASF1B
2.51538	-0.437663	10.1188	2.67112e-07	2.15507e-06	6.79107	PAK3
-1.12906	3.80587	-10.1163	2.67829e-07	2.15956e-06	6.78823	MIS18A
3.85524	-0.0382826	10.1131	2.68776e-07	2.16589e-06	6.78448	LINC03125
-0.9153	3.41474	-10.1083	2.70181e-07	2.1759e-06	6.77895	WRAP53
-0.410434	7.15378	-10.1076	2.70372e-07	2.17613e-06	6.77821	BAZ1B
-1.03505	1.91378	-10.1042	2.71379e-07	2.18292e-06	6.77426	MELTF-AS1
-0.801985	5.35816	-10.1031	2.71729e-07	2.18443e-06	6.77289	HCAR1
5.00408	-1.02705	10.1013	2.72241e-07	2.18643e-06	6.7709	KLK7
1.93904	5.04109	10.1009	2.72357e-07	2.18643e-06	6.77045	ST8SIA4
-1.12993	3.64192	-10.1006	2.72467e-07	2.18643e-06	6.77002	ZNF257
0.486335	7.05326	10.0961	2.73812e-07	2.19591e-06	6.76479	SARAF
0.676246	5.8269	10.0954	2.74008e-07	2.19616e-06	6.76404	LTBP3
1.22309	2.30279	10.0941	2.7439e-07	2.19791e-06	6.76256	ARHGAP42
-0.652219	5.26816	-10.0931	2.74699e-07	2.19907e-06	6.76136	TMEM154
0.969905	3.34771	10.0894	2.75798e-07	2.20655e-06	6.75713	HNMT
-0.432582	7.72353	-10.0888	2.75985e-07	2.20673e-06	6.75641	TRA2B
0.638402	6.73149	10.0855	2.76971e-07	2.21329e-06	6.75263	PGAP6
0.557133	6.30514	10.0798	2.78703e-07	2.2258e-06	6.74602	TNFAIP1
-0.890809	3.15124	-10.078	2.79264e-07	2.22895e-06	6.74389	CUEDC2
-0.911201	3.4542	-10.0747	2.80266e-07	2.23562e-06	6.74009	ZNF528
-0.880556	2.32492	-10.0666	2.82775e-07	2.25429e-06	6.73063	C20orf96
0.546025	4.66478	10.0626	2.84006e-07	2.26276e-06	6.72603	UXS1
-0.879887	5.52344	-10.0583	2.85327e-07	2.27194e-06	6.7211	CEP120
-0.992645	5.62814	-10.056	2.86059e-07	2.27564e-06	6.71839	GRB10
0.785766	6.78781	10.0554	2.86251e-07	2.27564e-06	6.71767	AEN
1.45265	2.85368	10.0552	2.86302e-07	2.27564e-06	6.71749	RABAC1
-2.68286	6.44358	-10.0546	2.8651e-07	2.27594e-06	6.71672	H2BC18
1.09946	3.71612	10.0533	2.8691e-07	2.27777e-06	6.71523	AVPI1
4.56828	-0.514862	10.0503	2.87853e-07	2.28391e-06	6.71175	MAPK4
-0.691938	6.69496	-10.0494	2.88128e-07	2.28474e-06	6.71074	UBA2
0.770611	5.48527	10.0469	2.88931e-07	2.28975e-06	6.70779	BID
-0.535359	7.66973	-10.0439	2.89877e-07	2.29589e-06	6.70432	RBBP4
0.703059	3.75419	10.0318	2.93748e-07	2.32517e-06	6.69025	ARHGAP18
1.02053	5.52671	10.0282	2.94913e-07	2.33302e-06	6.68605	CAMK2N1
-0.50485	8.12569	-10.0257	2.95704e-07	2.33789e-06	6.68321	MAT2A
0.552243	6.15868	10.0228	2.96673e-07	2.34405e-06	6.67974	TMEM263
0.485679	8.8632	10.0223	2.96833e-07	2.34405e-06	6.67917	PRDX1
0.496359	6.15123	10.0199	2.9759e-07	2.34865e-06	6.67647	TSPAN15
4.2391	0.0939174	10.0165	2.98715e-07	2.35614e-06	6.67247	P2RY10
-0.452872	4.37175	-10.0146	2.99344e-07	2.35971e-06	6.67024	FAHD2A
0.769738	4.16662	10.0134	2.99729e-07	2.36136e-06	6.66887	P3H1
1.18402	4.01582	10.0055	3.02354e-07	2.38063e-06	6.65963	EDA2R
1.14507	6.9538	9.99743	3.05041e-07	2.3993e-06	6.65024	MYLIP
-2.00339	2.7179	-9.9973	3.05082e-07	2.3993e-06	6.6501	OVOL2
-2.07608	2.20415	-9.99527	3.05766e-07	2.40326e-06	6.64772	APOBEC3B
-0.659772	4.47363	-9.99359	3.06332e-07	2.4063e-06	6.64576	PPIH
-0.626128	4.86836	-9.99169	3.06973e-07	2.40992e-06	6.64355	IQCB1
0.62146	6.34054	9.99079	3.07277e-07	2.4109e-06	6.6425	XPR1
-0.942792	3.22729	-9.98989	3.07579e-07	2.41186e-06	6.64145	ZC3H8
0.600535	5.16905	9.9883	3.08117e-07	2.41466e-06	6.6396	CREB3
-0.630902	4.52033	-9.97986	3.10995e-07	2.43579e-06	6.62974	SCAI
2.15107	5.81448	9.97872	3.11383e-07	2.43741e-06	6.62842	MTCL1
0.78503	7.54343	9.97777	3.11711e-07	2.43742e-06	6.6273	B4GALT1
0.533401	5.88269	9.97766	3.11748e-07	2.43742e-06	6.62717	ABHD17C
-1.31836	1.74501	-9.97002	3.14383e-07	2.45659e-06	6.61824	RASGEF1B
0.620464	7.63688	9.96921	3.14663e-07	2.45735e-06	6.6173	ITM2B
-0.394582	8.09912	-9.96546	3.15967e-07	2.46609e-06	6.61291	DCAF7
0.728827	5.0841	9.95508	3.19604e-07	2.49275e-06	6.60077	TOM1
-0.700187	9.25877	-9.95465	3.19755e-07	2.49275e-06	6.60027	HNRNPA2B1
-1.2036	3.07704	-9.95305	3.20318e-07	2.49569e-06	6.59841	TUT4
-0.876768	4.9267	-9.95216	3.20636e-07	2.49571e-06	6.59735	TUBGCP3
0.656489	5.93521	9.9516	3.20834e-07	2.49571e-06	6.5967	PIP5K1C
-0.531306	7.04949	-9.95147	3.2088e-07	2.49571e-06	6.59655	FOXK2
1.20024	4.07418	9.94716	3.2241e-07	2.50616e-06	6.5915	SPATA18
3.76169	0.194346	9.94206	3.2423e-07	2.51738e-06	6.58553	TSPAN5-DT
3.76169	0.194346	9.94206	3.2423e-07	2.51738e-06	6.58553	LOC112267901
-0.536641	6.35473	-9.9392	3.25255e-07	2.5235e-06	6.58218	CREB1
-0.535595	5.93043	-9.93881	3.25395e-07	2.5235e-06	6.58173	MBTD1
-0.730456	4.34468	-9.93725	3.25957e-07	2.52641e-06	6.5799	PYROXD1
-1.00613	7.38938	-9.93321	3.27416e-07	2.53624e-06	6.57516	DNMT1
-0.934124	2.05679	-9.92938	3.28802e-07	2.54551e-06	6.57068	NIFK-AS1
0.691808	6.10009	9.92728	3.29567e-07	2.54996e-06	6.56821	LPGAT1
1.35672	1.35297	9.92599	3.3004e-07	2.55214e-06	6.56669	DNAJB5
-0.9528	2.94899	-9.92343	3.30974e-07	2.55789e-06	6.5637	IMMP1L
1.74201	3.29705	9.92209	3.31465e-07	2.56021e-06	6.56212	HMOX1
0.556722	8.97927	9.92109	3.3183e-07	2.56155e-06	6.56096	RAD23B
-0.706969	6.61659	-9.9159	3.33744e-07	2.57485e-06	6.55485	TSC22D3
0.855832	4.2327	9.91425	3.34353e-07	2.57806e-06	6.55292	EPHA1
0.746817	4.32352	9.91249	3.35004e-07	2.58159e-06	6.55086	TNFRSF10A
3.19686	-1.02275	9.90991	3.35964e-07	2.5875e-06	6.54782	PGF
0.714759	3.12119	9.90918	3.36234e-07	2.58809e-06	6.54697	NSMCE3
-0.910189	3.30989	-9.90528	3.37689e-07	2.5978e-06	6.54239	UBL7-DT
-1.94384	5.25811	-9.90476	3.37884e-07	2.59781e-06	6.54178	C21orf58
0.603544	5.49292	9.9019	3.38955e-07	2.60455e-06	6.53842	EPHB3
-0.884626	6.09113	-9.90101	3.39291e-07	2.60564e-06	6.53737	HMGB3
-1.47865	3.17962	-9.8971	3.40763e-07	2.61544e-06	6.53278	LBR
0.530769	6.32592	9.89114	3.43024e-07	2.63129e-06	6.52576	AUP1
3.08999	0.0973177	9.8889	3.43874e-07	2.6363e-06	6.52314	P2RX7
2.35637	0.974009	9.88517	3.45302e-07	2.64574e-06	6.51874	THRSP
-2.31169	5.6942	-9.8843	3.45635e-07	2.64654e-06	6.51772	H2AC13
-0.825251	6.39254	-9.88386	3.45802e-07	2.64654e-06	6.51721	SNHG1
0.934734	5.39768	9.88318	3.46064e-07	2.64704e-06	6.5164	KLF4
-0.767622	2.5632	-9.8769	3.48486e-07	2.66324e-06	6.50901	EEF1AKMT2
0.722665	6.35961	9.87625	3.48737e-07	2.66324e-06	6.50824	SDC3
0.492643	7.21527	9.875	3.49219e-07	2.66324e-06	6.50678	ARHGAP32
0.395138	7.80025	9.87497	3.49231e-07	2.66324e-06	6.50674	GPR107
-0.657339	5.82513	-9.87497	3.49233e-07	2.66324e-06	6.50674	PFAS
0.421967	8.96019	9.8746	3.49375e-07	2.66324e-06	6.5063	TOB1
0.80693	5.15966	9.87063	3.50921e-07	2.67351e-06	6.50162	DNAJB9
-0.430203	5.46886	-9.86526	3.53021e-07	2.68797e-06	6.49529	SLC9A8
0.741591	6.02468	9.86101	3.5469e-07	2.69915e-06	6.49029	C1orf226
-3.49822	3.31151	-9.86034	3.54955e-07	2.69964e-06	6.4895	H2BC14
0.50326	6.13348	9.8585	3.55682e-07	2.70363e-06	6.48733	BLCAP
6.597	1.79092	9.8572	3.56196e-07	2.706e-06	6.4858	KLK6
1.62977	0.697281	9.85602	3.56664e-07	2.70802e-06	6.4844	AOC1
-0.670936	4.98124	-9.84958	3.59228e-07	2.72594e-06	6.47681	ERI2
2.1594	0.0913983	9.84762	3.60013e-07	2.73035e-06	6.47449	LINC02348
3.94894	-1.15786	9.84669	3.60385e-07	2.73163e-06	6.47339	SNAI2
-1.86752	1.85692	-9.84609	3.60624e-07	2.73189e-06	6.47269	NGFR
-0.985696	2.88442	-9.84404	3.61447e-07	2.73659e-06	6.47027	TTC38
-0.976686	4.57279	-9.84292	3.61898e-07	2.73845e-06	6.46895	ANKRD36C
0.580744	5.62215	9.8409	3.62715e-07	2.74308e-06	6.46656	MAP2K3
0.510287	6.84146	9.83789	3.63934e-07	2.75075e-06	6.463	ARF4
-1.38361	2.64066	-9.83504	3.65088e-07	2.75677e-06	6.45964	ARHGEF40
0.597249	5.69576	9.83489	3.65152e-07	2.75677e-06	6.45946	PHF23
0.985007	4.65032	9.8344	3.65348e-07	2.75677e-06	6.45889	CPTP
3.63674	-0.384881	9.83303	3.65906e-07	2.75943e-06	6.45727	ANXA8
-1.51506	4.41883	-9.83102	3.66728e-07	2.76407e-06	6.45489	XRCC2
0.772173	7.13949	9.82164	3.70583e-07	2.79102e-06	6.4438	RHOC
-0.912586	9.12723	-9.8213	3.7072e-07	2.79102e-06	6.4434	SLC1A5
1.69892	3.61188	9.82054	3.71036e-07	2.79183e-06	6.4425	SUSD3
0.549221	5.78614	9.81128	3.74889e-07	2.81924e-06	6.43154	FAM222B
0.656348	6.90868	9.80914	3.75788e-07	2.82441e-06	6.429	SEC22B
1.15416	7.05384	9.80395	3.77971e-07	2.83492e-06	6.42286	ZNF91
2.59703	1.26732	9.80394	3.77972e-07	2.83492e-06	6.42285	NAXD-AS1
-0.954435	6.04092	-9.8039	3.77989e-07	2.83492e-06	6.42281	SNRPA
-1.31691	1.91187	-9.8038	3.78031e-07	2.83492e-06	6.42269	PRSS53
-1.24334	3.26094	-9.80097	3.79229e-07	2.84231e-06	6.41933	MEIS1
1.08407	5.82077	9.79466	3.81911e-07	2.86081e-06	6.41186	SH3PXD2B
1.13818	8.38171	9.79252	3.82829e-07	2.86608e-06	6.40931	ACKR3
0.571776	7.4868	9.78997	3.83919e-07	2.87264e-06	6.4063	ANK3
1.08994	3.1331	9.78726	3.85083e-07	2.87975e-06	6.40308	ACER2
-0.578711	5.72659	-9.78127	3.87672e-07	2.89749e-06	6.39598	ALDH9A1
-0.682919	5.2733	-9.77641	3.89785e-07	2.91165e-06	6.39021	TMEM161B-DT
1.23184	4.56667	9.77549	3.90188e-07	2.91304e-06	6.38912	FAM114A1
1.15467	3.44335	9.77472	3.90525e-07	2.91394e-06	6.3882	RAI14
1.72102	4.8129	9.77248	3.91506e-07	2.91963e-06	6.38554	RND3
1.85091	3.31746	9.77067	3.92299e-07	2.92274e-06	6.38339	ANGPTL4
1.3989	-0.443866	9.77053	3.9236e-07	2.92274e-06	6.38323	MPIG6B
0.664981	7.32683	9.76781	3.93557e-07	2.93003e-06	6.38	TSPAN14
1.36059	3.17695	9.76725	3.93803e-07	2.9301e-06	6.37933	GDPD3
1.13281	5.19887	9.76677	3.94016e-07	2.9301e-06	6.37876	PHLDA1
-0.82476	6.05624	-9.7663	3.94222e-07	2.9301e-06	6.37821	SLC37A4
-0.607769	4.46822	-9.75848	3.97692e-07	2.95425e-06	6.36891	CWC27
-2.1656	0.586564	-9.75751	3.98125e-07	2.95583e-06	6.36775	RDM1
0.515632	6.8902	9.75632	3.98658e-07	2.95656e-06	6.36633	SYVN1
-0.531029	7.67555	-9.7563	3.98664e-07	2.95656e-06	6.36632	ILF2
-1.07416	3.70764	-9.75037	4.01323e-07	2.97463e-06	6.35927	GRK3
1.50932	3.48194	9.74696	4.02865e-07	2.9844e-06	6.3552	CDKN2B
0.501235	6.74255	9.74578	4.03395e-07	2.98668e-06	6.35381	DYNLL1
-0.959848	5.01831	-9.73819	4.06849e-07	3.01059e-06	6.34476	FANCG
-0.644151	4.57873	-9.73763	4.07104e-07	3.01082e-06	6.3441	AFG2A
-0.483582	6.99352	-9.73702	4.07381e-07	3.0112e-06	6.34338	RBM14
2.49336	4.0705	9.73306	4.09198e-07	3.02201e-06	6.33865	ITGB6
1.21885	1.85266	9.73285	4.09294e-07	3.02201e-06	6.33841	DRAIC
0.835816	4.08879	9.73186	4.0975e-07	3.02287e-06	6.33722	ZNF70
-0.537942	6.44039	-9.73162	4.09861e-07	3.02287e-06	6.33694	POU2F1
-0.561604	6.87621	-9.72472	4.13048e-07	3.0447e-06	6.32872	HDAC1
-0.974866	5.69482	-9.72398	4.13395e-07	3.04558e-06	6.32783	ECI1
2.10213	2.83989	9.72126	4.14659e-07	3.05321e-06	6.32459	SERPINE1
0.752728	3.206	9.71616	4.17042e-07	3.06782e-06	6.31851	SERPINF1
4.70311	1.06937	9.71604	4.17101e-07	3.06782e-06	6.31836	MAF
0.440333	5.93273	9.71402	4.1805e-07	3.07311e-06	6.31595	SLC37A1
4.23856	2.80642	9.70504	4.22294e-07	3.10261e-06	6.30524	SLC5A8
0.966754	4.96218	9.7045	4.22548e-07	3.10278e-06	6.3046	NDRG3
-0.503683	6.17867	-9.7006	4.24411e-07	3.11475e-06	6.29993	ZMYM3
0.582005	1.14309	9.69918	4.25087e-07	3.11801e-06	6.29825	LOC105373352
-0.8639	8.21498	-9.69665	4.26303e-07	3.12521e-06	6.29522	ANKRD11
1.72891	5.81523	9.69558	4.26817e-07	3.12727e-06	6.29394	PMP22
0.687235	5.33097	9.69139	4.28835e-07	3.14034e-06	6.28893	MACO1
1.08423	6.05032	9.69082	4.29113e-07	3.14066e-06	6.28825	SPATS2L
-0.717681	5.73061	-9.68609	4.31405e-07	3.15571e-06	6.2826	ADGRV1
-0.539373	7.2254	-9.67581	4.36434e-07	3.19017e-06	6.2703	MAP3K20
2.08747	0.183537	9.67505	4.3681e-07	3.19017e-06	6.26939	EREG
1.18826	7.76962	9.67501	4.3683e-07	3.19017e-06	6.26934	IER3
1.92188	1.22836	9.67378	4.37438e-07	3.19287e-06	6.26786	CSPG5
0.675964	6.48973	9.67086	4.38882e-07	3.20167e-06	6.26437	NINJ1
-0.706493	4.82788	-9.66987	4.39373e-07	3.2035e-06	6.26318	CBR4
0.701277	3.98492	9.66381	4.42389e-07	3.22374e-06	6.25593	PLEKHA2
-0.915458	1.83151	-9.65171	4.48478e-07	3.26633e-06	6.24143	CCDC77
-0.490807	5.74986	-9.65119	4.48741e-07	3.26647e-06	6.24081	ARHGAP10
-0.475044	5.31933	-9.64672	4.51014e-07	3.28124e-06	6.23544	BRD9
-0.481386	6.59365	-9.6436	4.52608e-07	3.29105e-06	6.2317	TAF1
0.677296	10.5169	9.64179	4.53538e-07	3.29602e-06	6.22953	FASN
-2.25489	1.15328	-9.64023	4.54341e-07	3.30007e-06	6.22765	ARHGEF6
-0.502065	9.00683	-9.63787	4.55552e-07	3.30707e-06	6.22483	SET
0.790476	9.23852	9.6351	4.56982e-07	3.3139e-06	6.2215	LDHA
-0.932497	3.67522	-9.6351	4.56987e-07	3.3139e-06	6.22149	ZNF85
-1.56514	0.84242	-9.6331	4.5802e-07	3.31959e-06	6.21909	TMEM26
1.12356	2.26392	9.63087	4.59178e-07	3.32618e-06	6.21642	EML5
1.70061	2.84639	9.63026	4.59497e-07	3.3267e-06	6.21568	BHLHE41
-0.943072	2.91477	-9.62814	4.60598e-07	3.33287e-06	6.21314	WDR31
0.779665	3.83115	9.62308	4.63246e-07	3.35022e-06	6.20706	RETREG1
-0.723325	7.02723	-9.6209	4.64394e-07	3.35671e-06	6.20443	SHTN1
2.16307	1.93852	9.61985	4.64949e-07	3.35891e-06	6.20317	SMIM5
-0.64692	6.85793	-9.61929	4.65243e-07	3.35922e-06	6.2025	GIGYF1
-0.598652	6.99759	-9.61867	4.65569e-07	3.35977e-06	6.20175	KDM1A
-0.501697	7.46871	-9.6102	4.70061e-07	3.38939e-06	6.19157	PLCG1
1.59836	1.88637	9.60998	4.70179e-07	3.38939e-06	6.1913	CRYBG2
-0.714148	4.1326	-9.60886	4.70776e-07	3.39186e-06	6.18996	TMEM237
1.24256	5.86361	9.60819	4.71133e-07	3.39261e-06	6.18915	OSGIN1
-0.589061	5.97082	-9.60718	4.71673e-07	3.39468e-06	6.18794	SNRPC
0.896421	4.66277	9.60533	4.72669e-07	3.40002e-06	6.1857	MICB
-0.699076	6.28081	-9.60372	4.73531e-07	3.40439e-06	6.18377	GNL1
-0.41367	5.33497	-9.60153	4.74711e-07	3.41105e-06	6.18113	CNOT10
2.859	0.624275	9.59992	4.75579e-07	3.41545e-06	6.17919	SDCBP2
0.584029	5.44331	9.59514	4.78164e-07	3.4315e-06	6.17344	MTRR
-0.916823	5.42783	-9.59485	4.78326e-07	3.4315e-06	6.17308	MASTL
0.63796	5.76919	9.59281	4.79433e-07	3.43684e-06	6.17063	CUEDC1
0.490837	6.02566	9.59253	4.79583e-07	3.43684e-06	6.17029	VPS53
1.10815	5.18395	9.59199	4.79881e-07	3.43714e-06	6.16964	AFF3
-2.95796	4.65567	-9.58799	4.82065e-07	3.45094e-06	6.16482	H2BC11
0.868005	4.42223	9.58204	4.85338e-07	3.47251e-06	6.15764	MICA
-0.702181	5.64061	-9.58142	4.85682e-07	3.47312e-06	6.15689	MIA2
-0.791193	2.53253	-9.57819	4.87468e-07	3.48403e-06	6.153	RTEL1
-0.583302	4.17132	-9.57712	4.88058e-07	3.48639e-06	6.15171	MIR600HG
-0.886922	5.5325	-9.57435	4.89602e-07	3.493e-06	6.14836	SPATS2
-1.11891	2.76512	-9.5737	4.89965e-07	3.493e-06	6.14758	ZNF829
0.844133	6.30623	9.5736	4.90021e-07	3.493e-06	6.14746	RHBDD2
0.79444	8.77491	9.57355	4.90044e-07	3.493e-06	6.14741	S100A16
-0.687337	5.9653	-9.5727	4.9052e-07	3.493e-06	6.14638	DMTF1
-1.46066	0.349296	-9.57248	4.90642e-07	3.493e-06	6.14611	LINC01558
0.393519	8.76976	9.57218	4.90808e-07	3.493e-06	6.14575	RPN2
1.7662	0.461539	9.56927	4.92438e-07	3.50274e-06	6.14224	ATP6V1C2
-0.438254	4.46312	-9.56244	4.96282e-07	3.52821e-06	6.13399	ZBTB14
0.972832	5.50394	9.56136	4.96891e-07	3.53067e-06	6.13269	CHMP5
-0.640609	4.03418	-9.55787	4.9887e-07	3.54229e-06	6.12847	AIDA
-0.783345	2.11561	-9.55755	4.99056e-07	3.54229e-06	6.12808	TATDN3
0.480625	4.54177	9.55384	5.01168e-07	3.5554e-06	6.1236	EXOC8
2.00671	3.19443	9.55301	5.01643e-07	3.55688e-06	6.12259	RAB3A
-0.602132	5.58377	-9.54081	5.08672e-07	3.60482e-06	6.10783	MUS81
0.827785	6.19674	9.53774	5.10452e-07	3.61552e-06	6.10413	BCL9
4.98585	0.418949	9.53393	5.12679e-07	3.62937e-06	6.09951	MMP13
-0.523758	7.03261	-9.52796	5.16187e-07	3.65228e-06	6.09227	GMPS
-0.61068	5.77461	-9.52042	5.20652e-07	3.68193e-06	6.08314	RNF26
1.80395	4.5203	9.51897	5.21515e-07	3.68609e-06	6.08138	KRT15
0.480887	8.10112	9.5171	5.22631e-07	3.69203e-06	6.07912	SLC25A24
-0.75959	5.00579	-9.51331	5.24897e-07	3.70608e-06	6.07453	LIMS1
1.27493	3.65963	9.50807	5.28052e-07	3.7264e-06	6.06817	KIFC3
-0.809046	3.47657	-9.4982	5.34048e-07	3.76673e-06	6.05619	MPP2
0.746265	7.18911	9.49393	5.36666e-07	3.78164e-06	6.051	DNAJB1
-1.52893	3.09729	-9.49384	5.36727e-07	3.78164e-06	6.05089	ESCO2
-0.866651	3.33249	-9.49014	5.39006e-07	3.7957e-06	6.04639	ZDHHC2
-0.425622	5.6677	-9.48734	5.40732e-07	3.80586e-06	6.043	RBM28
-0.436766	7.42415	-9.48461	5.42426e-07	3.81578e-06	6.03968	AFDN
-2.88626	3.11579	-9.4835	5.4312e-07	3.81865e-06	6.03832	PRRT1B
-0.586134	5.55597	-9.48198	5.44064e-07	3.82328e-06	6.03648	SPIDR
-0.587443	5.43536	-9.4791	5.45865e-07	3.83393e-06	6.03298	TRMT2B
2.68435	4.02523	9.47714	5.47097e-07	3.84057e-06	6.03058	KRT17
-2.51834	1.53826	-9.47652	5.47483e-07	3.84127e-06	6.02984	DMGDH
0.518662	6.21351	9.4758	5.47937e-07	3.84244e-06	6.02896	OGFRL1
-0.898692	3.27546	-9.47376	5.49217e-07	3.8494e-06	6.02648	PCAT7
1.27081	4.52968	9.46931	5.52033e-07	3.86506e-06	6.02106	PPP1R18
1.27081	4.52968	9.46931	5.52033e-07	3.86506e-06	6.02106	LOC107987457
-1.25172	5.18571	-9.46886	5.52316e-07	3.86506e-06	6.02051	MCM10
0.646264	6.00176	9.46714	5.53408e-07	3.87068e-06	6.01842	NCKAP5L
-1.13653	3.61182	-9.46591	5.54186e-07	3.8741e-06	6.01693	DNM1
-0.488397	6.79622	-9.46352	5.55713e-07	3.88225e-06	6.01401	XPO4
1.03353	4.90507	9.46299	5.56048e-07	3.88225e-06	6.01337	B3GNT2
1.16994	6.79103	9.46272	5.56221e-07	3.88225e-06	6.01304	ATOSA
3.54596	-1.0651	9.46005	5.57927e-07	3.89213e-06	6.00979	LDLRAD1
0.58624	7.53672	9.45914	5.58513e-07	3.89419e-06	6.00868	LONP2
-0.561304	5.47435	-9.45838	5.58998e-07	3.89554e-06	6.00776	CASP8AP2
-1.33238	7.2769	-9.45074	5.63929e-07	3.92786e-06	5.99844	POLE
0.653381	7.28748	9.44804	5.65681e-07	3.93739e-06	5.99515	ZDHHC7
0.863131	6.71649	9.44773	5.65885e-07	3.93739e-06	5.99477	CHPF2
-0.429975	7.51316	-9.44555	5.67304e-07	3.94522e-06	5.99211	FGD5-AS1
0.765413	3.83506	9.44418	5.68197e-07	3.94938e-06	5.99044	ZNG1A
-1.1242	2.0934	-9.43678	5.73056e-07	3.98109e-06	5.98141	LOC730101
-0.774098	5.00981	-9.43419	5.74766e-07	3.9909e-06	5.97825	WDHD1
0.408338	8.07473	9.42749	5.79213e-07	4.0197e-06	5.97008	SDC4
-2.8837	4.85076	-9.42601	5.80201e-07	4.02447e-06	5.96827	H4C1
3.1679	3.93717	9.41964	5.84476e-07	4.05203e-06	5.96048	KRT81
-3.06835	2.15206	-9.41854	5.85219e-07	4.05507e-06	5.95913	BCAT1
1.15029	7.43179	9.41405	5.88255e-07	4.07401e-06	5.95365	EFR3B
-1.00633	4.56945	-9.41332	5.8875e-07	4.07532e-06	5.95275	JDP2
-0.610441	5.5942	-9.41287	5.89053e-07	4.07532e-06	5.95221	VPS36
0.637914	4.84489	9.41018	5.90883e-07	4.08588e-06	5.94892	MIPEP
-1.13775	3.66184	-9.40753	5.92691e-07	4.09626e-06	5.94568	CEP72
-1.29509	6.05029	-9.40694	5.93098e-07	4.09628e-06	5.94495	LIG1
-1.10643	5.35975	-9.40663	5.93305e-07	4.09628e-06	5.94458	DDX11
-0.678711	4.71126	-9.4038	5.95247e-07	4.10757e-06	5.94111	TJAP1
2.58699	0.210863	9.40176	5.96652e-07	4.11515e-06	5.93861	MIR3929
1.10594	6.71786	9.40123	5.97017e-07	4.11555e-06	5.93796	TUBA1A
-0.986568	4.21018	-9.3998	5.98001e-07	4.12021e-06	5.93621	EFEMP1
0.822414	6.93876	9.39729	5.99738e-07	4.13006e-06	5.93314	STOM
0.661836	5.71309	9.39292	6.02767e-07	4.14664e-06	5.92779	BACE1
2.49949	1.86833	9.39278	6.02868e-07	4.14664e-06	5.92762	FLRT3
-0.510352	4.38058	-9.39248	6.03075e-07	4.14664e-06	5.92725	ZNF274
-0.904856	3.74802	-9.38968	6.05031e-07	4.15796e-06	5.92382	ZNF614
0.645956	5.33654	9.38632	6.07383e-07	4.16919e-06	5.9197	STXBP5
2.48189	0.135373	9.38619	6.07471e-07	4.16919e-06	5.91955	LINC02532
0.454683	7.03482	9.38601	6.07599e-07	4.16919e-06	5.91933	CLPTM1
-1.56698	4.08861	-9.38196	6.10451e-07	4.1842e-06	5.91436	MAD2L2
1.07282	3.0807	9.38178	6.10579e-07	4.1842e-06	5.91414	DUSP10
0.518818	5.5951	9.38148	6.10789e-07	4.1842e-06	5.91377	DCAF4
0.631543	6.66446	9.38085	6.11234e-07	4.1842e-06	5.913	OST4
0.490513	5.99075	9.38069	6.11347e-07	4.1842e-06	5.9128	AKIRIN1
0.594341	6.96143	9.37888	6.12626e-07	4.19081e-06	5.91059	IQSEC1
-1.03773	6.97977	-9.37814	6.1315e-07	4.19226e-06	5.90968	LMNB2
-0.558913	4.26593	-9.37524	6.1521e-07	4.2042e-06	5.90612	DCLRE1C
-0.523386	4.84331	-9.37144	6.17924e-07	4.22059e-06	5.90145	NEU3
-0.675385	6.54186	-9.3658	6.21967e-07	4.24604e-06	5.89453	OSGIN2
-0.913885	5.10172	-9.36359	6.23559e-07	4.25474e-06	5.89182	NNT
-1.82161	1.34682	-9.36117	6.25309e-07	4.26451e-06	5.88885	RTN4RL2
-0.611672	6.48722	-9.34947	6.33843e-07	4.32052e-06	5.87447	UNK
-1.5828	1.87252	-9.34798	6.34939e-07	4.32578e-06	5.87264	TRDMT1
-1.10556	3.2004	-9.3434	6.38316e-07	4.34568e-06	5.86701	ZNF442
-0.60656	4.71521	-9.34314	6.38508e-07	4.34568e-06	5.86669	TRMU
1.11022	5.06172	9.33296	6.46091e-07	4.39506e-06	5.85417	CTXN1
1.12351	3.85773	9.32891	6.49141e-07	4.41297e-06	5.84917	CTNS
0.443626	7.14469	9.32859	6.49382e-07	4.41297e-06	5.84878	SUCO
0.672188	6.72287	9.3277	6.50049e-07	4.41526e-06	5.84769	MREG
-0.470997	5.2418	-9.32681	6.5072e-07	4.41758e-06	5.8466	INTS14
-0.423171	5.47782	-9.32513	6.51996e-07	4.424e-06	5.84452	FCF1
0.41393	7.4933	9.32273	6.53813e-07	4.43408e-06	5.84157	KIF1C
1.50729	4.24048	9.32081	6.55273e-07	4.4405e-06	5.8392	TNFRSF21
-0.826302	4.51574	-9.32061	6.55422e-07	4.4405e-06	5.83896	ELOVL7
0.759897	5.81676	9.31935	6.56387e-07	4.44479e-06	5.8374	SLC30A1
-0.424337	6.81836	-9.3173	6.57951e-07	4.45313e-06	5.83487	DENR
0.770678	5.95733	9.31569	6.59184e-07	4.45923e-06	5.83289	ZNHIT1
1.28442	3.23602	9.31084	6.6291e-07	4.48217e-06	5.82691	PCDH9
-0.63173	6.07031	-9.30792	6.65162e-07	4.49513e-06	5.82331	SMURF2
0.521402	5.77951	9.30697	6.65899e-07	4.49784e-06	5.82214	ARHGAP17
-0.971108	3.84133	-9.30445	6.67851e-07	4.50875e-06	5.81903	PM20D2
0.917228	3.11648	9.30362	6.68498e-07	4.51085e-06	5.81801	CES4A
-0.46645	10.057	-9.30305	6.6894e-07	4.51156e-06	5.8173	GSE1
0.442224	6.73951	9.30224	6.69574e-07	4.51356e-06	5.8163	AGFG1
3.78482	1.07308	9.3009	6.70614e-07	4.5183e-06	5.81465	MGAT3
-1.81905	1.8992	-9.29953	6.71688e-07	4.52326e-06	5.81296	NREP
1.05089	4.01818	9.2966	6.73978e-07	4.53641e-06	5.80934	PCDH7
-0.845503	3.95259	-9.29178	6.77775e-07	4.55967e-06	5.80339	C4orf46
0.635735	6.39036	9.29087	6.78493e-07	4.56221e-06	5.80226	STAT2
0.434172	8.52192	9.2903	6.78943e-07	4.56295e-06	5.80156	CERS2
-1.00421	3.4718	-9.28698	6.8157e-07	4.5783e-06	5.79746	UPF3B
0.700763	6.37706	9.2859	6.82429e-07	4.57962e-06	5.79613	DNAJC1
-0.696665	6.88876	-9.28547	6.82771e-07	4.57962e-06	5.7956	SMARCA2
1.75244	1.21879	9.28537	6.82855e-07	4.57962e-06	5.79547	FAUP4
-1.10611	5.45803	-9.28502	6.83133e-07	4.57962e-06	5.79503	CENPO
[truncated: 6,784 more rows]
