# Supplementary material for: Metabolic profiling of therapy-induced senescent cancer cells via TPEF, MALDI-MS, and RNA-sequencing
Source: Sci Rep. 2025 Dec 17;16:2678. doi: 10.1038/s41598-025-32573-y (PMC12823619; doi:10.1038/s41598-025-32573-y)
Supplement: Supplementary file 1 — Supplementary Material 1 [file 41598_2025_32573_MOESM1_ESM.zip › Supplentary Files/Supplementary File 1_data_RNA concentrations and quality..xlsx]

## Sheet: Foglio1
Data on RNA concentrations and quality											Data on sequencing
																				1nM
#	ID	Original ID	vol.(ul)	[ ] RNA ng/uL (Nanodrop)	Ratio 260/280	Ratio 260/230	[ ] RNA ng/uL (Qubit-HS assay-2ul)	RIN	NOTE		RNA ([ ] =100ng tot.)	H2O (v.f.=11 uL)	Anchor plate	Index plate well (plate D)	Index Illumina	Library Qubit (1ul) [ng/ul]	Library bp	Library [ ] nM		RSB	RNA library
1	F083	MCF7 DOXO 1.1	40	529.21	2.141	2.023	478	9.2		1:10	2.09205	8.90795	E7	E7	UDP0341	14.9	305	74.0189		73.0189	1
2	F084	MCF7 ENRICH. 1.1	40	1434.57	2.122	2.122	1440	9.8		1:100	6.94444	4.05556	F7	F7	UDP0342	21.9	306	108.437		107.437	1
3	F085	MCF7 CONTROL 1.1	40	354.444	2.035	1.914	291	9.4		1:10	3.43643	7.56357	G7	G7	UDP0343	13.3	316	63.7706		62.7706	1
4	F086	MCF7 DOXO 1.2	40	535.369	2.213	1.99	477	9.3		1:10	2.09644	8.90356	H7	H7	UDP0344	11	307	54.2888		53.2888	1
5	F087	MCF7 ENRICH. 1.2	40	1616.59	2.102	2.174	1540	9.4		1:100	6.49351	4.50649	A8	A8	UDP0345	14.9	303	74.5075		73.5075	1
6	F088	MCF7 CONTROL 1.2	40	461.787	2.049	1.886	419	9.4		1:10	2.38663	8.61337	B8	B8	UDP0346	10.2	306	50.5051		49.5051	1
7	F089	MCF7 DOXO 1.3	40	672.536	2.1	1.998	570	9.8		1:10	1.75439	9.24561	C8	C8	UDP0347	3.85	300	19.4444		18.4444	1
8	F090	MCF7 ENRICH. 1.3	40	1388.27	2.084	2.028	1320	9		1:100	7.57576	3.42424	D8	D8	UDP0348	7.72	308	37.9772		36.9772	1
9	F091	MCF7 CONTROL 1.3	40	488.967	2.054	1.632	446	9.3		1:10	2.24215	8.75785	E8	E8	UDP0349	18.1	330	83.1038		82.1038	1
10	F092	MCF7 DOXO 2.1	40	872.93	2.083	1.727	710	9.6		1:10	1.40845	9.59155	F8	G9	UDP0359	2.45	295	12.5835		11.5835	1
11	F093	MCF7 ENRICH. 2.1	40	1057.29	2.115	1.937	1060	9.4		1:100	9.43396	1.56604	G8	G8	UDP0351	3	308	14.758		13.758	1
12	F094	MCF7 CONTROL 2.1	40	306.977	2.005	0.867	273	9.6		1:10	3.663	7.337	H8	H8	UDP0352	4.78	313	23.1387		22.1387	1
13	F095	MCF7 DOXO 2.2	40	849.161	2.061	2.095	700	9.8		1:10	1.42857	9.57143	A9	A9	UDP0353	3.39	310	16.5689		15.5689	1
14	F096	MCF7 ENRICH. 2.2	40	876.663	2.127	2.02	760	9.8		1:10	1.31579	9.68421	B9	B9	UDP0354	4.32	304	21.5311		20.5311	1
15	F097	MCF7 CONTROL 2.2	40	554.428	2.084	1.743	472	10		1:10	2.11864	8.88136	C9	C9	UDP0355	5.5	300	27.7778		26.7778	1
16	F098	MCF7 DOXO 2.3	40	848.628	2.049	2.063	690	9.7		1:10	1.44928	9.55072	D9	D9	UDP0356	3.5	308	17.2176		16.2176	1
17	F099	MCF7 ENRICH. 2.3	40	1085.67	2.055	2.089	1030	9		1:100	9.70874	1.29126	E9	E9	UDP0357	3.24	309	15.887		14.887	1
18	F100	MCF7 CONTROL 2.3	40	384.113	2.062	2.003	326	10		1:10	3.06748	7.93252	F9	F9	UDP0358	4.24	305	21.0631		20.0631	1
