# Supplementary material for: Metabolic profiling of therapy-induced senescent cancer cells via TPEF, MALDI-MS, and RNA-sequencing
Source: Sci Rep. 2025 Dec 17;16:2678. doi: 10.1038/s41598-025-32573-y (PMC12823619; doi:10.1038/s41598-025-32573-y)
Supplement: Supplementary file 1 — Supplementary Material 1 [file 41598_2025_32573_MOESM1_ESM.zip › Supplentary Files/Supplementary File 2_significant_genes_DvsC.xlsx]

## Sheet: Sheet1
logFC	AveExpr	t	P.Value	adj.P.Val	B	GeneSymbol
-3.87386	5.25627	-65.1208	5.66515e-17	7.59187e-13	28.614	CENPF
-3.92624	3.92936	-57.0343	2.87305e-16	1.54785e-12	27.3184	BUB1
-4.31783	6.23086	-56.1679	3.46508e-16	1.54785e-12	27.1633	TOP2A
2.74055	7.38896	54.2794	5.26597e-16	1.76423e-12	26.8129	C1QTNF6
-4.27082	3.8805	-51.944	9.01836e-16	2.4171e-12	26.3547	KIF14
-4.2589	3.65408	-45.6902	4.32682e-15	9.66396e-12	24.9735	DLGAP5
4.15969	3.24299	44.5968	5.81636e-15	1.04117e-11	24.7059	ADCY5
-3.83944	4.57079	-44.3552	6.21545e-15	1.04117e-11	24.6455	KIF11
-3.80392	3.72257	-40.9006	1.67227e-14	2.3084e-11	23.7342	GAS2L3
-4.31928	2.5739	-40.5757	1.84316e-14	2.3084e-11	23.6435	PBK
-3.34106	5.50763	-40.4838	1.89481e-14	2.3084e-11	23.6176	AURKA
-3.62158	3.92803	-39.664	2.43184e-14	2.65604e-11	23.3839	TTK
-4.59975	5.18242	-39.4764	2.57657e-14	2.65604e-11	23.3296	ASPM
-4.13146	6.97641	-39.0972	2.89834e-14	2.77433e-11	23.2188	MKI67
-2.37435	8.87894	-38.6526	3.33199e-14	2.97612e-11	23.0872	CDV3
-3.88748	3.41342	-38.4364	3.56781e-14	2.97612e-11	23.0225	CEP55
-4.33504	6.06813	-38.2585	3.77539e-14	2.97612e-11	22.9689	PRR11
-3.73216	4.63983	-37.9703	4.1398e-14	3.08208e-11	22.8815	CDK1
2.34106	9.19998	37.3547	5.05215e-14	3.56167e-11	22.692	CDKN1A
6.43537	-0.148656	37.1241	5.448e-14	3.56167e-11	22.6201	KRT6A
-3.94102	5.72117	-37.0505	5.58131e-14	3.56167e-11	22.597	HMGB2
-2.19685	6.24392	-36.5721	6.53873e-14	3.88781e-11	22.4456	ECT2
4.32602	4.24094	36.5112	6.67261e-14	3.88781e-11	22.4262	TRIB2
2.50786	6.0529	36.2527	7.2758e-14	4.06263e-11	22.3432	TFPI
-3.63696	4.12986	-35.9221	8.1343e-14	4.36031e-11	22.2361	ALDH1L2
2.61896	6.2658	35.4341	9.60807e-14	4.95222e-11	22.0757	L1CAM
-4.14968	6.77495	-34.715	1.23312e-13	6.12038e-11	21.8346	PHGDH
-3.42772	5.85427	-34.4637	1.34709e-13	6.40114e-11	21.7489	RACGAP1
1.74067	7.85647	34.3722	1.39136e-13	6.40114e-11	21.7175	SLC9A7
-2.67429	7.16143	-34.2891	1.43298e-13	6.40114e-11	21.6889	TMPO
2.37161	10.1677	34.1803	1.48945e-13	6.43875e-11	21.6514	CTSD
-1.87266	9.04197	-33.7954	1.7094e-13	7.06883e-11	21.5174	GFRA1
-2.57728	4.19066	-33.745	1.7407e-13	7.06883e-11	21.4997	CA8
-4.75151	4.07131	-33.5304	1.88111e-13	7.12813e-11	21.4241	TROAP
-2.78377	4.01375	-33.5045	1.89887e-13	7.12813e-11	21.415	TRIP13
-4.24712	4.89226	-33.4814	1.91488e-13	7.12813e-11	21.4068	CIT
-3.46862	3.32988	-33.3238	2.02797e-13	7.3451e-11	21.3508	MELK
-3.46822	3.64066	-32.2864	2.97851e-13	1.04364e-10	20.9744	CDCA7L
2.91042	5.11081	32.2159	3.05859e-13	1.04364e-10	20.9483	LOXL2
6.62117	2.96237	32.1674	3.1151e-13	1.04364e-10	20.9304	STUM
3.30076	5.26963	31.926	3.41367e-13	1.11577e-10	20.8404	PHLDB2
2.71151	7.57613	31.3837	4.20322e-13	1.3121e-10	20.6353	DUSP4
-2.91774	4.03603	-31.3794	4.21017e-13	1.3121e-10	20.6337	E2F7
-3.49734	3.10734	-31.2956	4.34906e-13	1.32459e-10	20.6017	CENPI
-2.13386	8.09729	-31.1725	4.56237e-13	1.35867e-10	20.5544	MTHFD2
4.74875	1.39955	31.1157	4.6644e-13	1.35886e-10	20.5325	IGFBP3
-3.50105	3.81401	-30.8953	5.08474e-13	1.4498e-10	20.4472	MAD2L1
1.93303	8.58155	30.7391	5.40736e-13	1.50967e-10	20.3863	GSN
2.40862	5.45488	30.6672	5.56332e-13	1.52151e-10	20.3581	LXN
3.54782	4.63543	30.2629	6.53539e-13	1.72492e-10	20.1984	TSPAN1
-4.66732	3.75181	-30.202	6.6971e-13	1.72492e-10	20.1742	KIF4A
-3.28811	5.37719	-30.1896	6.73048e-13	1.72492e-10	20.1692	CCNB1
1.91228	6.0147	30.1431	6.8574e-13	1.72492e-10	20.1507	LIN7A
-2.29561	6.53913	-30.1096	6.95064e-13	1.72492e-10	20.1372	SMC4
-3.79984	3.36836	-29.9676	7.36074e-13	1.789e-10	20.0803	CCNB2
-3.72353	2.55326	-29.9293	7.47584e-13	1.789e-10	20.0648	RAD51AP1
-4.44698	3.68834	-29.8603	7.68812e-13	1.80752e-10	20.037	NDC80
-4.3156	4.66457	-29.788	7.91759e-13	1.82937e-10	20.0077	CDC20
2.69938	3.57367	29.7407	8.07168e-13	1.83337e-10	19.9885	MAN1C1
-1.91662	8.80443	-29.6209	8.47636e-13	1.89319e-10	19.9398	TUBA1B
-2.65688	6.02237	-29.162	1.02428e-12	2.21232e-10	19.7511	SKA2
-3.83886	6.04563	-29.1285	1.03867e-12	2.21232e-10	19.7371	TPX2
2.02188	3.57378	29.0336	1.08055e-12	2.21232e-10	19.6977	GRHL3
1.67096	4.38441	29.0252	1.08437e-12	2.21232e-10	19.6941	APOL2
-3.62963	4.56499	-29.0048	1.09364e-12	2.21232e-10	19.6856	KIF23
1.67899	7.68188	28.9556	1.11638e-12	2.21232e-10	19.665	ST3GAL1
-2.40031	7.02734	-28.9482	1.11982e-12	2.21232e-10	19.662	H2AZ1
-3.39134	4.00727	-28.8894	1.14775e-12	2.21232e-10	19.6373	ZWINT
-2.88933	3.1017	-28.8769	1.15382e-12	2.21232e-10	19.6321	CENPU
-2.39927	4.31317	-28.8732	1.1556e-12	2.21232e-10	19.6305	ZNF850
-2.30905	7.667	-28.8318	1.17585e-12	2.21938e-10	19.6132	BRIP1
-4.78366	3.64699	-28.6522	1.26831e-12	2.33073e-10	19.5374	NCAPG
-2.69777	5.63736	-28.6498	1.26963e-12	2.33073e-10	19.5364	HELLS
-2.96739	2.64706	-28.6093	1.29158e-12	2.33897e-10	19.5192	ORC1
-2.64354	5.04021	-28.5643	1.31645e-12	2.35223e-10	19.5001	DLC1
-3.56294	5.53033	-28.5204	1.34118e-12	2.36489e-10	19.4815	ANLN
-1.37691	5.86298	-28.3724	1.42841e-12	2.48599e-10	19.4184	NEMP1
-1.96135	5.0892	-28.3026	1.47167e-12	2.52845e-10	19.3884	FKBP5
-1.31651	7.37352	-28.2264	1.5205e-12	2.57927e-10	19.3557	ARL6IP1
-4.30747	2.93593	-28.1388	1.57883e-12	2.64474e-10	19.3179	NUF2
1.43986	7.03841	27.9893	1.68403e-12	2.78613e-10	19.2532	NFKBIZ
-1.98641	4.25658	-27.931	1.72705e-12	2.79794e-10	19.2279	CENPJ
-2.61249	5.90748	-27.9192	1.73592e-12	2.79794e-10	19.2227	NCAPG2
-1.84722	5.81674	-27.8956	1.7538e-12	2.79794e-10	19.2124	GPSM2
-2.24725	5.91245	-27.8156	1.81583e-12	2.85255e-10	19.1775	TIMELESS
2.46595	4.64556	27.7807	1.84368e-12	2.85255e-10	19.1622	GULP1
2.45771	2.46509	27.7705	1.85189e-12	2.85255e-10	19.1577	CDH26
-1.66804	4.26311	-27.6991	1.91049e-12	2.90167e-10	19.1264	DNMT3B
-4.45948	3.31788	-27.6793	1.92708e-12	2.90167e-10	19.1177	NCAPH
3.50556	5.49949	27.4782	2.10486e-12	3.119e-10	19.0289	CAPN8
2.40209	4.15971	27.4641	2.11797e-12	3.119e-10	19.0227	CORO2A
2.2853	3.28492	27.3601	2.21746e-12	3.23002e-10	18.9764	CPM
1.68474	5.97113	27.3155	2.26172e-12	3.25906e-10	18.9565	NECTIN4
-2.74415	6.86703	-27.2685	2.30923e-12	3.29213e-10	18.9356	SLC7A11
1.58795	9.15149	27.0935	2.49635e-12	3.52143e-10	18.857	QSOX1
2.2715	5.51538	26.9126	2.70696e-12	3.77874e-10	18.7753	CPEB2
-4.60705	3.84752	-26.8104	2.83441e-12	3.91586e-10	18.7289	DEPDC1
-3.92786	4.67022	-26.6903	2.99249e-12	4.08458e-10	18.674	H4C4
-3.16457	7.18566	-26.672	3.01748e-12	4.08458e-10	18.6656	ATAD2
-1.49893	4.31876	-26.649	3.04908e-12	4.08608e-10	18.6551	ZWILCH
2.25589	4.40356	26.6203	3.08914e-12	4.09877e-10	18.6419	PLK3
1.52642	4.66516	26.5134	3.24308e-12	4.23973e-10	18.5927	SP110
2.29075	5.5956	26.5029	3.25865e-12	4.23973e-10	18.5879	BASP1
2.40451	4.01682	26.4731	3.30326e-12	4.25644e-10	18.5741	OPTN
-2.87556	4.44321	-26.392	3.42803e-12	4.36431e-10	18.5366	POLQ
3.5126	4.06735	26.3767	3.4521e-12	4.36431e-10	18.5295	FSTL4
-4.24208	3.74002	-26.3257	3.53384e-12	4.38868e-10	18.5059	KNL1
-2.70907	4.80031	-26.3238	3.53688e-12	4.38868e-10	18.505	RIPOR3
-2.94343	5.81625	-26.2095	3.7278e-12	4.57743e-10	18.4518	FANCD2
1.69413	5.75216	26.1924	3.75732e-12	4.57743e-10	18.4438	CYB5R1
-2.76057	6.13668	-26.1313	3.86478e-12	4.61509e-10	18.4152	STMN1
-2.18705	3.63527	-26.1168	3.89091e-12	4.61509e-10	18.4084	CCHCR1
-4.32409	4.34901	-26.1141	3.8958e-12	4.61509e-10	18.4071	KIF2C
2.1834	7.60879	26.0914	3.9368e-12	4.61509e-10	18.3965	MUC5B
-4.34597	3.67992	-26.0785	3.96042e-12	4.61509e-10	18.3904	ARHGAP11A
-4.00937	0.450202	-25.9621	4.18027e-12	4.8293e-10	18.3357	OIP5
5.24382	-0.608161	25.8738	4.35596e-12	4.98925e-10	18.2939	CST2
3.49721	4.7476	25.8382	4.42903e-12	5.00812e-10	18.2771	SHC4
5.23997	-0.762298	25.8294	4.44718e-12	5.00812e-10	18.2729	MMP1
1.46394	8.14667	25.7361	4.64593e-12	5.18834e-10	18.2286	MYH14
3.90847	8.28066	25.6373	4.86683e-12	5.39011e-10	18.1814	PRSS23
-4.51901	4.19813	-25.6039	4.94386e-12	5.43055e-10	18.1655	CCNA2
-3.52679	4.83157	-25.5859	4.98606e-12	5.43237e-10	18.1568	TICRR
1.47937	6.25677	25.557	5.0547e-12	5.46274e-10	18.1429	LYPD3
-2.83367	6.15858	-25.4548	5.30514e-12	5.68754e-10	18.0938	FANCI
-3.84186	3.46738	-25.4203	5.3926e-12	5.73542e-10	18.0772	SGO1
-4.50964	3.73395	-25.361	5.54698e-12	5.85316e-10	18.0485	HMMR
-4.20455	2.23309	-25.3419	5.59756e-12	5.86038e-10	18.0393	CDC25C
-3.89617	4.42752	-25.3238	5.64601e-12	5.86528e-10	18.0305	CENPE
4.2888	3.26683	25.2992	5.71258e-12	5.88879e-10	18.0186	CDSN
2.32883	5.90797	25.2237	5.92247e-12	6.0338e-10	17.9819	CPE
-1.96353	3.43067	-25.2163	5.9433e-12	6.0338e-10	17.9783	GMNN
-2.32288	2.69801	-25.186	6.03038e-12	6.07618e-10	17.9635	CCDC18
-3.84675	3.84782	-25.169	6.0795e-12	6.07996e-10	17.9553	SKA3
-2.25688	3.85289	-25.1355	6.17797e-12	6.12433e-10	17.9389	RFC4
-4.46745	4.835	-25.1057	6.26708e-12	6.12433e-10	17.9244	KIF20A
5.53675	-0.76072	25.0999	6.28457e-12	6.12433e-10	17.9215	SPRR1B
-2.2634	4.38593	-25.0926	6.30667e-12	6.12433e-10	17.9179	KIF20B
2.16366	6.692	25.0202	6.53043e-12	6.24621e-10	17.8825	EPAS1
-3.01425	4.32647	-25.0186	6.53555e-12	6.24621e-10	17.8817	CIP2A
-2.82748	4.31643	-24.9913	6.6222e-12	6.24621e-10	17.8682	CHEK1
1.7585	5.3599	24.9855	6.64077e-12	6.24621e-10	17.8654	ALS2CL
-3.45214	5.26309	-24.9779	6.66523e-12	6.24621e-10	17.8616	SLC4A10
-1.50027	8.31777	-24.9175	6.86247e-12	6.35372e-10	17.8319	KPNA2
4.04377	4.14783	24.9138	6.87478e-12	6.35372e-10	17.8301	CALML5
-4.02505	4.68483	-24.7802	7.33564e-12	6.73321e-10	17.764	UBE2C
-3.69924	3.42387	-24.7428	7.47027e-12	6.81014e-10	17.7455	PTTG1
-1.66213	5.34771	-24.5304	8.28874e-12	7.48244e-10	17.6394	MIS18BP1
1.24048	8.05205	24.5175	8.3415e-12	7.48244e-10	17.633	LGALS3
2.32226	2.96427	24.5093	8.37525e-12	7.48244e-10	17.6289	CHD5
-3.90477	3.17008	-24.3479	9.06937e-12	8.04891e-10	17.5476	SHCBP1
-2.09845	1.86781	-24.3327	9.13792e-12	8.0564e-10	17.5399	DEPDC4
1.76685	7.54065	24.2828	9.36644e-12	8.2039e-10	17.5147	IER5
2.06465	8.49889	24.2232	9.64835e-12	8.39594e-10	17.4844	ITGB4
-1.51235	4.45814	-24.205	9.7361e-12	8.41765e-10	17.4751	SUV39H2
-2.1239	4.5239	-24.1708	9.90334e-12	8.50735e-10	17.4577	SKP2
-1.96165	9.01069	-24.1561	9.97613e-12	8.51529e-10	17.4502	CBX5
-2.54172	4.23071	-24.1177	1.01693e-11	8.62524e-10	17.4306	RBL1
-3.92026	1.43294	-24.0169	1.06954e-11	9.0144e-10	17.3791	NEIL3
-3.24104	6.299	-23.9932	1.08233e-11	9.06518e-10	17.3669	LMNB1
1.16402	7.97871	23.9282	1.11826e-11	9.30795e-10	17.3335	PRICKLE2
-1.42549	4.68971	-23.8689	1.15221e-11	9.53136e-10	17.3029	DKK1
2.2091	8.39602	23.8061	1.18934e-11	9.77809e-10	17.2705	BHLHE40
-2.42724	4.4699	-23.7734	1.20915e-11	9.88036e-10	17.2536	PSRC1
-1.5531	3.10454	-23.7564	1.21964e-11	9.9057e-10	17.2447	MPP2
1.56876	7.37181	23.6733	1.27218e-11	1.02702e-09	17.2015	SEZ6L2
-1.60529	7.67075	-23.5318	1.36738e-11	1.09726e-09	17.1276	HMGB1
-2.66595	0.336388	-23.3723	1.48399e-11	1.18375e-09	17.0437	RDM1
4.77479	3.21755	23.2965	1.54318e-11	1.2166e-09	17.0036	CEACAM6
-1.97934	4.56938	-23.2963	1.54333e-11	1.2166e-09	17.0035	PSIP1
1.39733	4.56161	23.1083	1.70131e-11	1.33329e-09	16.9036	TMEM45B
-1.87898	7.05931	-23.0963	1.71192e-11	1.3338e-09	16.8972	NCAPD2
1.5978	7.77747	23.0211	1.7804e-11	1.37211e-09	16.8569	RALGAPA2
-1.93695	3.46699	-23.0199	1.78156e-11	1.37211e-09	16.8562	CHAF1B
2.00963	3.06586	22.9922	1.8075e-11	1.38413e-09	16.8414	MGAT5B
-2.79103	3.60073	-22.966	1.83247e-11	1.39528e-09	16.8273	UBE2T
-4.03074	3.01714	-22.9469	1.85084e-11	1.39674e-09	16.8171	BUB1B
-3.27128	2.64651	-22.9424	1.85523e-11	1.39674e-09	16.8146	CDKN3
-2.83402	3.29399	-22.8495	1.94794e-11	1.45834e-09	16.7645	PRIM1
-3.96935	2.61592	-22.7926	2.0073e-11	1.48648e-09	16.7337	CKAP2L
-1.21946	6.13863	-22.7922	2.00771e-11	1.48648e-09	16.7335	FBL
3.84393	2.12835	22.7269	2.07809e-11	1.51395e-09	16.6981	TMPRSS6
-2.42282	3.52051	-22.7262	2.07893e-11	1.51395e-09	16.6977	KNSTRN
-3.53687	4.89405	-22.7193	2.08651e-11	1.51395e-09	16.6939	TACC3
-5.42209	5.5831	-22.7161	2.09001e-11	1.51395e-09	16.6922	H1-5
-2.93263	3.35936	-22.675	2.13596e-11	1.53124e-09	16.6698	FBXO5
-1.96202	5.89357	-22.6744	2.13672e-11	1.53124e-09	16.6695	TYMS
1.40103	8.40277	22.6418	2.17398e-11	1.54769e-09	16.6517	WSB1
-1.73467	4.55295	-22.6342	2.18277e-11	1.54769e-09	16.6475	MMS22L
3.54168	2.55845	22.6005	2.22221e-11	1.56277e-09	16.6291	IFI6
1.18457	6.15395	22.5961	2.22737e-11	1.56277e-09	16.6267	DNAJB2
2.8495	8.80129	22.5427	2.29156e-11	1.59943e-09	16.5975	CLU
4.0553	1.64838	22.4519	2.40547e-11	1.67025e-09	16.5476	SLC30A8
-3.29597	4.5053	-22.382	2.49726e-11	1.72504e-09	16.5091	CDCA5
-1.54551	4.86424	-22.3499	2.54062e-11	1.74012e-09	16.4914	TBC1D31
-3.12313	2.2223	-22.3467	2.54506e-11	1.74012e-09	16.4896	ZNF732
-4.63595	3.84505	-22.3238	2.57651e-11	1.75268e-09	16.4769	H3C3
3.78496	2.22296	22.286	2.62943e-11	1.77965e-09	16.456	ATG9B
-1.47004	4.41964	-22.2758	2.644e-11	1.78052e-09	16.4503	SORD
1.07633	8.17192	22.247	2.68539e-11	1.79935e-09	16.4343	LAMP1
-2.32256	4.75448	-22.2224	2.72133e-11	1.80153e-09	16.4206	MYBL1
-4.02388	2.4487	-22.2196	2.72537e-11	1.80153e-09	16.4191	NEK2
1.25473	7.16976	22.2172	2.72897e-11	1.80153e-09	16.4177	ZNF516
1.71578	2.63	22.1501	2.82988e-11	1.85898e-09	16.3803	MATN3
-1.26923	6.96615	-21.9858	3.09436e-11	2.02281e-09	16.2882	LRIG1
1.11802	6.55729	21.9598	3.13865e-11	2.04092e-09	16.2736	SDC3
1.68979	8.75477	21.9489	3.15738e-11	2.04092e-09	16.2674	GRN
1.88163	5.97576	21.9351	3.18136e-11	2.04092e-09	16.2596	TINCR
-2.39386	3.63839	-21.9304	3.18952e-11	2.04092e-09	16.257	DNA2
3.201	3.64588	21.9254	3.19822e-11	2.04092e-09	16.2542	UPK2
3.0625	2.58947	21.8632	3.30915e-11	2.09635e-09	16.219	HHIPL2
3.10406	2.73078	21.8592	3.31637e-11	2.09635e-09	16.2168	RFTN1
-1.73204	3.89018	-21.8345	3.36164e-11	2.11499e-09	16.2028	FIGNL1
4.13309	2.49747	21.8224	3.38417e-11	2.11922e-09	16.1959	FOXI1
-4.31578	3.26285	-21.7484	3.52483e-11	2.19532e-09	16.1539	KIF18B
-3.92668	3.51935	-21.7414	3.53845e-11	2.19532e-09	16.1499	FAM83D
-4.58013	4.71954	-21.6933	3.63365e-11	2.24399e-09	16.1225	ESPL1
-1.97697	6.51369	-21.6308	3.76163e-11	2.31237e-09	16.0868	DEK
4.29286	3.06684	21.6193	3.78579e-11	2.31659e-09	16.0802	LAMB3
-3.2622	4.64537	-21.601	3.82431e-11	2.32599e-09	16.0697	BARD1
-1.68785	3.74969	-21.5896	3.84857e-11	2.32599e-09	16.0632	PARPBP
-4.72362	5.40553	-21.577	3.87561e-11	2.32599e-09	16.056	IQGAP3
-2.19106	5.35251	-21.5662	3.89906e-11	2.32599e-09	16.0497	RFC3
-1.71236	5.84268	-21.5633	3.90525e-11	2.32599e-09	16.0481	PCNA
-1.06957	7.85627	-21.5633	3.90529e-11	2.32599e-09	16.0481	PAICS
-3.89868	3.26199	-21.5155	4.01067e-11	2.37818e-09	16.0206	CDCA7
-1.66993	7.38352	-21.5063	4.03109e-11	2.37976e-09	16.0154	NSD2
1.33812	6.9799	21.4167	4.23805e-11	2.49097e-09	15.9636	SPTBN2
4.16374	0.982255	21.4	4.27773e-11	2.50331e-09	15.954	GPRIN3
2.68938	4.04363	21.3598	4.37539e-11	2.54082e-09	15.9307	HSH2D
1.40907	4.46179	21.358	4.37975e-11	2.54082e-09	15.9297	FAM162A
1.8284	7.94717	21.3142	4.48879e-11	2.5824e-09	15.9042	CTSA
2.01298	1.93603	21.3138	4.48996e-11	2.5824e-09	15.904	ATP6V0A4
-2.21519	5.73212	-21.2974	4.53135e-11	2.59507e-09	15.8945	INCENP
3.42529	5.7075	21.2097	4.76119e-11	2.71509e-09	15.8433	MAOB
-2.02722	3.46241	-21.1881	4.81949e-11	2.7367e-09	15.8308	CHRNA5
-3.35827	2.936	-21.1607	4.89472e-11	2.76769e-09	15.8147	ACBD7
-2.74431	3.54769	-21.1518	4.91947e-11	2.76999e-09	15.8095	KIF18A
-2.9242	5.44684	-21.1097	5.0384e-11	2.82509e-09	15.7848	BRCA2
-1.30094	5.4435	-21.0647	5.1688e-11	2.88613e-09	15.7584	NDC1
-1.37572	3.55686	-21.0522	5.20559e-11	2.88921e-09	15.7511	GRK3
-2.00578	2.9854	-21.0482	5.21744e-11	2.88921e-09	15.7487	ZNF90
-1.60223	5.17848	-21.0092	5.33485e-11	2.94207e-09	15.7257	CDON
-1.16306	6.08078	-20.9527	5.50951e-11	3.02594e-09	15.6923	NUP107
3.62505	-1.71657	20.91	5.64586e-11	3.08817e-09	15.667	CXCR1
-1.95867	4.98544	-20.8938	5.69818e-11	3.1036e-09	15.6575	FEN1
2.72306	5.16029	20.8814	5.73907e-11	3.1036e-09	15.6501	SERPINA1
3.59693	2.18731	20.8768	5.7542e-11	3.1036e-09	15.6474	IL2RB
2.61576	5.65031	20.873	5.7667e-11	3.1036e-09	15.6451	MPZL2
-1.31537	8.34118	-20.8626	5.80133e-11	3.10974e-09	15.6389	IARS1
1.62179	4.55188	20.8497	5.84446e-11	3.12038e-09	15.6313	RORC
-3.02964	3.46333	-20.8063	5.99196e-11	3.18644e-09	15.6054	DDIAS
-2.88102	3.5218	-20.7076	6.34279e-11	3.35967e-09	15.5465	FAM111B
1.42421	5.88552	20.6795	6.44667e-11	3.40125e-09	15.5297	MAN2B1
-1.05663	6.37035	-20.6323	6.6254e-11	3.48184e-09	15.5014	SEPHS1
4.12429	-0.131449	20.5884	6.7963e-11	3.55771e-09	15.475	LOC101927914
-1.17447	4.39199	-20.565	6.88937e-11	3.59239e-09	15.4609	INTS7
1.73041	7.03902	20.553	6.93775e-11	3.6036e-09	15.4536	TOM1L2
-4.07518	2.64184	-20.5208	7.06881e-11	3.6575e-09	15.4342	SPC25
-1.32598	6.16636	-20.4714	7.27569e-11	3.75006e-09	15.4043	TTF2
-3.42429	3.7022	-20.4488	7.37214e-11	3.78164e-09	15.3907	CDCA2
-4.14545	5.15178	-20.4387	7.41615e-11	3.78164e-09	15.3845	PLK1
-4.80199	3.66877	-20.437	7.42328e-11	3.78164e-09	15.3835	AURKB
1.63403	6.16552	20.4309	7.44985e-11	3.78164e-09	15.3798	CLEC3A
-3.65352	5.10396	-20.4191	7.50178e-11	3.79363e-09	15.3726	H4C3
-3.85815	3.76166	-20.3913	7.62495e-11	3.84143e-09	15.3557	CDCA3
4.02388	-0.059497	20.3837	7.65879e-11	3.84403e-09	15.3511	SPTLC3
1.08863	4.92859	20.3673	7.73286e-11	3.86672e-09	15.3411	LURAP1L
3.0347	5.36537	20.3012	8.03948e-11	3.99266e-09	15.3008	ID3
0.975425	5.75679	20.3001	8.04431e-11	3.99266e-09	15.3002	INPP4A
-3.81822	4.25446	-20.2775	8.15225e-11	4.0313e-09	15.2864	HJURP
1.9715	4.3417	20.2625	8.22494e-11	4.0523e-09	15.2772	ATOSB
2.20885	1.05635	20.2507	8.28193e-11	4.06543e-09	15.27	KLHDC7A
1.82892	5.49329	20.2162	8.45267e-11	4.1341e-09	15.2488	TIMP1
1.71743	6.19764	20.193	8.56923e-11	4.17586e-09	15.2346	CMYA5
0.923772	5.84339	20.1702	8.68577e-11	4.21695e-09	15.2206	TECPR2
1.14807	6.90375	20.1631	8.72243e-11	4.21695e-09	15.2162	TPCN1
-3.35424	4.57385	-20.1582	8.74794e-11	4.21695e-09	15.2132	SPAG5
1.16071	7.03013	20.1371	8.85822e-11	4.2548e-09	15.2002	ZNFX1
-1.90777	7.69526	-20.1245	8.92441e-11	4.27129e-09	15.1925	SHMT2
-2.68088	4.90289	-20.0899	9.10965e-11	4.34443e-09	15.1711	SMC2
-2.8252	5.007	-20.081	9.15797e-11	4.35198e-09	15.1656	GINS1
-3.24602	3.49692	-20.058	9.28452e-11	4.39653e-09	15.1514	CHAC1
-3.77234	4.07391	-20.0476	9.34238e-11	4.40835e-09	15.1449	SPC24
-1.96905	6.13393	-20.0188	9.5042e-11	4.44965e-09	15.1271	KNTC1
-4.0842	3.30999	-20.0144	9.52876e-11	4.44965e-09	15.1244	GTSE1
-2.94758	2.08772	-20.0143	9.52951e-11	4.44965e-09	15.1244	TMT1A
2.26647	5.85013	19.9974	9.62631e-11	4.47924e-09	15.1139	SCCPDH
-1.1018	9.60736	-19.9838	9.70479e-11	4.50014e-09	15.1054	NUCKS1
-1.66169	6.43715	-19.9404	9.95959e-11	4.60236e-09	15.0785	RAD51C
1.51506	7.79117	19.9131	1.01243e-10	4.64194e-09	15.0615	RUNX1
1.51506	7.79117	19.9131	1.01243e-10	4.64194e-09	15.0615	LOC100506403
-1.56603	7.04722	-19.909	1.01492e-10	4.64194e-09	15.0589	MTHFD1
3.88693	2.20557	19.8984	1.02141e-10	4.65576e-09	15.0523	LY6D
-3.05022	2.03928	-19.8709	1.03837e-10	4.71704e-09	15.0352	C5orf34
1.66109	6.90769	19.834	1.06169e-10	4.79961e-09	15.0121	NDRG1
-1.43061	4.80182	-19.8291	1.06482e-10	4.79961e-09	15.0091	DCPS
1.85859	7.11243	19.8252	1.0673e-10	4.79961e-09	15.0067	KIAA0513
1.29888	5.64524	19.8123	1.07563e-10	4.82093e-09	14.9986	STON2
3.70151	2.83835	19.7461	1.11952e-10	4.99941e-09	14.957	SCNN1B
1.14987	5.57021	19.741	1.12292e-10	4.99941e-09	14.9539	EIF2B2
-2.82715	2.74441	-19.7233	1.13502e-10	5.02658e-09	14.9427	ZBED3
-3.8817	3.04447	-19.7211	1.13652e-10	5.02658e-09	14.9413	E2F8
-3.34983	4.55694	-19.6928	1.15617e-10	5.09666e-09	14.9235	PPM1E
-2.78375	3.73275	-19.6866	1.16054e-10	5.09913e-09	14.9196	DTL
1.13213	8.85138	19.6771	1.16727e-10	5.11197e-09	14.9136	HIPK2
0.976218	7.19888	19.6589	1.18022e-10	5.15183e-09	14.9021	RAB11FIP1
-1.04504	7.42247	-19.6321	1.19958e-10	5.1905e-09	14.8852	HNRNPR
4.67634	3.63249	19.6308	1.20053e-10	5.1905e-09	14.8844	NT5E
1.81553	6.872	19.6305	1.2007e-10	5.1905e-09	14.8842	AARD
-3.53786	3.67935	-19.618	1.20986e-10	5.19951e-09	14.8763	CDC45
2.91043	1.77191	19.6171	1.21054e-10	5.19951e-09	14.8758	IL1RN
-1.92726	4.09172	-19.596	1.22623e-10	5.25006e-09	14.8624	DIAPH3
-3.90385	4.56583	-19.5851	1.23432e-10	5.26082e-09	14.8555	KIFC1
1.09293	8.4741	19.5785	1.23929e-10	5.26082e-09	14.8513	GAN
1.77058	4.76957	19.5769	1.24052e-10	5.26082e-09	14.8503	BMP1
2.14569	4.21806	19.5678	1.24747e-10	5.27361e-09	14.8445	PTPRE
-3.53883	2.73242	-19.5564	1.25612e-10	5.29346e-09	14.8373	DEPDC1B
1.34932	6.80693	19.5269	1.27895e-10	5.3728e-09	14.8186	PAM
-1.2534	8.31671	-19.5098	1.29242e-10	5.41242e-09	14.8077	NUP210
2.41905	3.37744	19.4925	1.30611e-10	5.4527e-09	14.7967	SEC14L2
-3.52896	3.51885	-19.4588	1.33341e-10	5.5457e-09	14.7752	PLK4
1.20987	6.10448	19.4482	1.34204e-10	5.5457e-09	14.7685	P4HA2
5.90915	0.328379	19.4442	1.34538e-10	5.5457e-09	14.7659	CD36
-1.5715	3.73224	-19.4407	1.34823e-10	5.5457e-09	14.7637	FIRRM
-1.50518	5.76748	-19.4397	1.34908e-10	5.5457e-09	14.7631	TCEA1
-2.69265	4.69143	-19.4266	1.35995e-10	5.57328e-09	14.7547	BRCA1
-1.75018	5.42148	-19.3786	1.40063e-10	5.7201e-09	14.724	NEURL1B
3.52512	0.851494	19.3744	1.40431e-10	5.7201e-09	14.7213	TMEM178A
-1.59244	6.17977	-19.3551	1.42105e-10	5.77074e-09	14.709	CEBPG
1.91417	3.90486	19.3321	1.4414e-10	5.83573e-09	14.6942	BDKRB2
1.55282	7.17169	19.3029	1.46759e-10	5.90933e-09	14.6754	KLF6
-2.81522	5.92757	-19.2984	1.47164e-10	5.90933e-09	14.6726	FANCA
-4.52852	4.88337	-19.2971	1.47281e-10	5.90933e-09	14.6717	H2AC14
-2.24196	3.95213	-19.2896	1.47965e-10	5.91905e-09	14.6669	SPIN4
-1.61696	8.71677	-19.2767	1.49154e-10	5.94885e-09	14.6586	SLC7A1
-5.55791	5.43641	-19.2489	1.51739e-10	6.034e-09	14.6407	H3C2
2.38308	8.89951	19.2267	1.53841e-10	6.09949e-09	14.6264	GPRC5A
1.96338	6.30764	19.1969	1.56708e-10	6.18173e-09	14.6072	GM2A
-2.1875	4.04968	-19.1956	1.56838e-10	6.18173e-09	14.6063	DBF4
1.68857	5.81605	19.1577	1.60574e-10	6.3104e-09	14.5818	HIGD1A
-1.88483	6.48507	-19.1063	1.65793e-10	6.49647e-09	14.5485	PKIB
1.52014	8.12599	19.0986	1.66591e-10	6.5087e-09	14.5435	MAGED1
-2.96757	6.58854	-19.0788	1.68659e-10	6.57034e-09	14.5306	PCK2
-2.47563	4.07836	-19.0557	1.71115e-10	6.64669e-09	14.5156	SPDL1
-3.13824	3.39713	-19.0412	1.72669e-10	6.67599e-09	14.5061	DSCC1
-3.74724	0.408233	-19.0394	1.72865e-10	6.67599e-09	14.505	FAM72A
1.70503	2.58843	19.0238	1.74564e-10	6.72223e-09	14.4948	TMEM51-AS1
1.41349	6.36032	19.0176	1.75246e-10	6.72914e-09	14.4907	SESTD1
-1.86795	5.62561	-19.007	1.76406e-10	6.7502e-09	14.4838	BMPR1B
-1.40304	3.53189	-19.0035	1.76802e-10	6.7502e-09	14.4815	CD302
-1.1454	5.86577	-18.9948	1.77764e-10	6.76765e-09	14.4759	STAG1
1.292	8.47596	18.9762	1.79848e-10	6.82758e-09	14.4637	PLXND1
-1.69866	5.78357	-18.9226	1.86012e-10	7.04165e-09	14.4286	ODC1
2.39092	4.11701	18.9024	1.88394e-10	7.11173e-09	14.4153	PAQR7
-1.62405	4.73619	-18.8784	1.91253e-10	7.19644e-09	14.3996	CEP78
3.62005	1.5039	18.8746	1.91712e-10	7.19644e-09	14.3971	AGTR1
2.26538	4.60536	18.8632	1.93104e-10	7.22847e-09	14.3896	FGD6
-1.30149	8.90346	-18.8504	1.94665e-10	7.2598e-09	14.3812	XPOT
-2.93941	3.83472	-18.8475	1.95025e-10	7.2598e-09	14.3793	CKS1B
-1.91427	6.82008	-18.8419	1.95713e-10	7.26523e-09	14.3756	MCM3
-3.24857	3.37522	-18.8328	1.96839e-10	7.28684e-09	14.3696	H3C1
-3.62935	6.24996	-18.8189	1.98575e-10	7.33087e-09	14.3605	RRM2
-0.838051	5.79579	-18.8135	1.99259e-10	7.33091e-09	14.3569	PHACTR4
-4.31157	4.34221	-18.8103	1.9967e-10	7.33091e-09	14.3547	BIRC5
5.58619	0.564377	18.7954	2.01554e-10	7.37986e-09	14.3449	INHBA
1.67799	5.89823	18.7891	2.02361e-10	7.38923e-09	14.3408	BAG1
2.14193	2.31764	18.7731	2.0443e-10	7.44446e-09	14.3302	TNFRSF10C
-3.36732	2.1781	-18.7525	2.07118e-10	7.5219e-09	14.3166	ESCO2
1.25929	6.89987	18.7355	2.09364e-10	7.58294e-09	14.3053	PROM2
1.38771	9.48868	18.6977	2.14442e-10	7.74593e-09	14.2803	TMSB10
2.50176	3.62702	18.6602	2.19633e-10	7.90793e-09	14.2554	RHOV
1.72656	9.78583	18.6527	2.20683e-10	7.90793e-09	14.2504	PSAP
1.43283	5.36542	18.6526	2.20697e-10	7.90793e-09	14.2503	PINK1
-1.3285	5.97499	-18.6426	2.22116e-10	7.93752e-09	14.2437	SMC3
1.26876	4.58518	18.6276	2.24242e-10	7.99219e-09	14.2337	TNIK
-3.17156	2.76916	-18.5957	2.28869e-10	8.13549e-09	14.2124	ARHGEF39
1.37906	6.45676	18.5739	2.32075e-10	8.22761e-09	14.1979	PHLDA3
2.25071	7.89737	18.5219	2.39949e-10	8.4843e-09	14.1631	SDC1
1.71633	3.68589	18.4722	2.47738e-10	8.72564e-09	14.1297	THBD
1.79848	3.59134	18.47	2.48076e-10	8.72564e-09	14.1283	DGKA
5.46172	-0.798234	18.4554	2.50429e-10	8.78533e-09	14.1185	KLK7
1.45481	5.41227	18.4215	2.55966e-10	8.95614e-09	14.0956	CARD19
-1.23053	5.33623	-18.4159	2.56879e-10	8.96469e-09	14.0919	DNAJC22
-1.64772	5.18946	-18.407	2.58364e-10	8.9734e-09	14.0859	CCP110
1.55833	5.87337	18.4064	2.58468e-10	8.9734e-09	14.0855	UCP2
1.15523	6.0373	18.4006	2.59438e-10	8.9838e-09	14.0816	CPEB4
2.44632	8.42453	18.3606	2.6623e-10	9.19521e-09	14.0546	TIMP3
1.14026	6.24973	18.3503	2.68016e-10	9.23313e-09	14.0476	AHDC1
-1.82201	4.49614	-18.3409	2.69653e-10	9.26569e-09	14.0413	IMPA2
-0.912759	5.6748	-18.3268	2.72126e-10	9.32676e-09	14.0317	TFDP1
1.20752	4.27878	18.2966	2.77501e-10	9.4867e-09	14.0113	RAB11FIP5
-4.17308	2.38818	-18.2814	2.80255e-10	9.55648e-09	14.001	PIMREG
1.30059	6.07094	18.2418	2.87578e-10	9.7813e-09	13.9741	KIAA0930
-1.14737	4.04444	-18.2235	2.91021e-10	9.83855e-09	13.9616	NUDT15
1.05258	7.26308	18.2223	2.91255e-10	9.83855e-09	13.9608	MAN2A1
1.70621	2.74848	18.2212	2.91464e-10	9.83855e-09	13.96	RAI2
6.74292	0.940592	18.2123	2.93146e-10	9.87047e-09	13.954	CST5
-0.987477	6.64755	-18.1875	2.9794e-10	1.00068e-08	13.9371	DPYSL2
-4.00132	4.05034	-18.1836	2.98701e-10	1.00072e-08	13.9344	CDCA8
3.91549	3.6904	18.1676	3.0183e-10	1.00869e-08	13.9235	CAPN13
-1.50395	5.57389	-18.1609	3.03148e-10	1.01047e-08	13.919	MPHOSPH9
1.18203	7.25557	18.1573	3.03874e-10	1.01047e-08	13.9165	CASK
5.43426	1.46423	18.1305	3.09244e-10	1.02579e-08	13.8982	LIPG
2.72461	3.7986	18.1146	3.12492e-10	1.034e-08	13.8873	TSPAN5
-2.36839	3.87017	-18.0821	3.19212e-10	1.05363e-08	13.865	CNTRL
-4.2212	3.36793	-18.0646	3.22903e-10	1.0632e-08	13.853	KIF15
1.01943	7.06473	18.0107	3.34561e-10	1.09889e-08	13.816	ZBTB4
2.80295	1.74848	17.984	3.40503e-10	1.11324e-08	13.7976	RASGEF1A
-2.93206	4.4632	-17.9798	3.41444e-10	1.11324e-08	13.7947	STIL
-0.892756	6.04264	-17.9767	3.42148e-10	1.11324e-08	13.7925	DKC1
-3.58215	2.12497	-17.9762	3.42255e-10	1.11324e-08	13.7922	RAD51
2.17442	5.23618	17.9605	3.45821e-10	1.12212e-08	13.7814	DOCK10
-4.48826	4.36463	-17.9419	3.50107e-10	1.13328e-08	13.7685	FOXM1
-1.30746	5.776	-17.9214	3.54879e-10	1.14596e-08	13.7543	DDX39A
-1.44636	7.69197	-17.9104	3.57472e-10	1.14784e-08	13.7467	HMGN2
-5.13295	1.76399	-17.9074	3.58194e-10	1.14784e-08	13.7446	PIF1
-4.5558	5.7801	-17.9064	3.58432e-10	1.14784e-08	13.7439	H1-3
1.86776	3.02173	17.9045	3.58889e-10	1.14784e-08	13.7426	MAP3K8
2.04234	7.74857	17.8695	3.67312e-10	1.17199e-08	13.7183	CD44
0.894174	5.92127	17.8495	3.7221e-10	1.18479e-08	13.7045	ITFG1
-0.916768	6.59679	-17.8226	3.78937e-10	1.20335e-08	13.6858	GNPNAT1
-3.06429	4.5013	-17.7824	3.89224e-10	1.23309e-08	13.6578	UHRF1
1.15732	6.06438	17.7584	3.95492e-10	1.25e-08	13.641	CBLB
1.24096	8.43309	17.7512	3.97416e-10	1.25272e-08	13.636	ACKR3
1.63812	3.02481	17.7481	3.98223e-10	1.25272e-08	13.6338	SP6
-1.33097	5.6933	-17.7392	4.00614e-10	1.25355e-08	13.6276	PLCB4
1.13401	6.79904	17.7368	4.01244e-10	1.25355e-08	13.6259	FYCO1
3.93333	3.68367	17.7366	4.01293e-10	1.25355e-08	13.6258	KRT86
-4.32058	5.01745	-17.6822	4.16192e-10	1.29707e-08	13.5877	H2AC12
3.44875	3.91926	17.6725	4.18901e-10	1.30248e-08	13.5809	VTCN1
-4.93007	4.3888	-17.6646	4.21134e-10	1.30639e-08	13.5753	H2BC10
-1.03776	4.70172	-17.6359	4.29308e-10	1.32867e-08	13.5552	PER3
-1.57939	2.31094	-17.6234	4.32944e-10	1.33268e-08	13.5464	MTARC2
-1.80591	5.78142	-17.6229	4.33083e-10	1.33268e-08	13.5461	MCM6
-2.22887	4.64177	-17.6212	4.33585e-10	1.33268e-08	13.5449	RMI2
2.41197	1.86838	17.5984	4.40288e-10	1.35018e-08	13.5288	MAT1A
1.76828	4.2858	17.5757	4.47053e-10	1.3652e-08	13.5128	ADIRF
1.6624	7.51311	17.5752	4.47223e-10	1.3652e-08	13.5124	SH3BGRL
-1.72291	5.24503	-17.5578	4.52496e-10	1.37816e-08	13.5002	TSEN15
1.10566	5.39025	17.5527	4.5405e-10	1.37975e-08	13.4966	TGFBR2
5.70792	3.63838	17.5436	4.56841e-10	1.38354e-08	13.4902	CEMIP
-1.24582	4.22046	-17.5381	4.58559e-10	1.38354e-08	13.4862	B4GALNT1
1.94835	4.88549	17.5376	4.58689e-10	1.38354e-08	13.486	HLA-C
-1.05009	6.31385	-17.5353	4.59425e-10	1.38354e-08	13.4843	NUP160
3.7451	3.66138	17.528	4.6169e-10	1.38725e-08	13.4791	SERPINE1
1.46437	4.50287	17.5238	4.63005e-10	1.38808e-08	13.4762	GAS6
0.800797	10.6217	17.5171	4.65115e-10	1.3913e-08	13.4714	CCND1
4.74243	1.02382	17.4983	4.71039e-10	1.40402e-08	13.4581	PARM1
-2.2481	5.15318	-17.497	4.71463e-10	1.40402e-08	13.4572	UNC5B
-2.07813	1.7164	-17.4693	4.80412e-10	1.42749e-08	13.4375	TMPO-AS1
-2.34475	2.34158	-17.4611	4.83068e-10	1.43221e-08	13.4317	CEP128
1.89746	4.55004	17.446	4.88049e-10	1.44378e-08	13.421	PPP1R3C
2.76385	3.90199	17.4327	4.92471e-10	1.45366e-08	13.4116	LOC105379109
1.25472	4.4629	17.4249	4.95108e-10	1.45823e-08	13.406	ADORA1
3.80687	1.50256	17.4162	4.98041e-10	1.46365e-08	13.3998	LOC105375610
5.43061	0.218093	17.4003	5.03454e-10	1.47405e-08	13.3885	LOC101927888
-1.45577	5.81654	-17.3991	5.03843e-10	1.47405e-08	13.3877	USP1
-1.01809	7.08127	-17.3961	5.04879e-10	1.47405e-08	13.3855	NBN
-1.61825	4.40719	-17.3893	5.07223e-10	1.47637e-08	13.3807	TRIM3
2.45693	4.64234	17.3874	5.07877e-10	1.47637e-08	13.3793	RASD1
2.25032	2.17452	17.3809	5.1013e-10	1.47971e-08	13.3747	VWA7
-1.3638	3.18279	-17.3771	5.11464e-10	1.48037e-08	13.3719	WASF1
1.19977	8.70173	17.3708	5.13647e-10	1.48097e-08	13.3675	EEIG1
-4.67648	5.77121	-17.3702	5.13879e-10	1.48097e-08	13.367	H2AC11
0.968602	7.23771	17.3498	5.21053e-10	1.49562e-08	13.3525	RHOC
-3.00068	2.47779	-17.3482	5.21623e-10	1.49562e-08	13.3514	EME1
-1.39549	4.21118	-17.3444	5.22987e-10	1.49562e-08	13.3486	LMO4
1.14932	8.15881	17.3419	5.23874e-10	1.49562e-08	13.3468	NIBAN2
-2.56324	5.08528	-17.3354	5.26211e-10	1.49562e-08	13.3422	YBX2
-3.56222	0.883191	-17.3345	5.26534e-10	1.49562e-08	13.3415	FAM72B
1.29211	7.97122	17.3338	5.26778e-10	1.49562e-08	13.3411	CLDN4
-1.14922	4.0397	-17.3087	5.35889e-10	1.51828e-08	13.3231	BEND3
2.66204	2.69815	17.2845	5.44843e-10	1.54039e-08	13.3057	OXTR
-0.969355	4.57739	-17.2641	5.5251e-10	1.55878e-08	13.2911	MRE11
1.75195	7.57488	17.2495	5.58074e-10	1.57117e-08	13.2806	SEMA3B
-3.27497	4.17409	-17.2344	5.63876e-10	1.58417e-08	13.2698	MCM10
-2.01162	5.6188	-17.2287	5.66091e-10	1.58707e-08	13.2657	CENPN
2.05082	1.97005	17.2108	5.73105e-10	1.60121e-08	13.2528	NGEF
-1.15314	6.38577	-17.2097	5.73524e-10	1.60121e-08	13.252	TOPBP1
-1.10705	7.02883	-17.2019	5.76615e-10	1.60529e-08	13.2464	BRI3BP
1.00525	7.96227	17.1999	5.77382e-10	1.60529e-08	13.245	LAPTM4A
-1.2789	7.26836	-17.1958	5.79012e-10	1.60649e-08	13.242	YARS1
2.84256	2.72608	17.1393	6.02016e-10	1.66686e-08	13.2012	KCNN4
1.44308	5.50147	17.1289	6.06364e-10	1.67544e-08	13.1937	SIAE
5.75364	0.463385	17.1258	6.07645e-10	1.67553e-08	13.1915	KLK5
1.4501	7.92124	17.1203	6.09947e-10	1.67626e-08	13.1875	MBOAT7
0.978894	5.13493	17.1192	6.10414e-10	1.67626e-08	13.1867	IFFO2
1.07118	8.61827	17.1088	6.14829e-10	1.68493e-08	13.1791	CD63
-1.58304	5.91793	-17.0981	6.19393e-10	1.69358e-08	13.1714	EZH2
-1.13843	7.41879	-17.0955	6.20512e-10	1.69358e-08	13.1695	TARS1
4.85471	1.80359	17.089	6.23291e-10	1.69771e-08	13.1648	SPOCK1
-3.56948	4.92051	-17.0805	6.26979e-10	1.70429e-08	13.1586	H3C13
1.58055	3.3726	17.0758	6.29e-10	1.70472e-08	13.1553	UBTD1
-3.24542	3.81267	-17.0743	6.29683e-10	1.70472e-08	13.1541	TCF19
1.5107	5.66725	17.0667	6.32976e-10	1.71018e-08	13.1487	GNPTG
-1.96884	4.15571	-17.0622	6.34987e-10	1.71108e-08	13.1453	TMEM38B
1.30211	6.25494	17.0602	6.35862e-10	1.71108e-08	13.1439	PCDH1
-5.36232	5.10401	-17.0402	6.44737e-10	1.72892e-08	13.1294	H3C7
-1.08328	6.44084	-17.0394	6.45072e-10	1.72892e-08	13.1288	SSRP1
-2.08496	4.27006	-17.0336	6.47687e-10	1.73247e-08	13.1246	SGO2
-3.11866	2.94611	-17.0216	6.53127e-10	1.74354e-08	13.1158	HASPIN
0.922443	9.45118	17.0165	6.55435e-10	1.74622e-08	13.1121	APLP2
-2.2601	5.39814	-17.0041	6.61088e-10	1.75779e-08	13.1031	DUT
3.93165	3.35059	16.9901	6.67576e-10	1.77152e-08	13.0929	SPNS2
1.07097	6.56206	16.9795	6.72476e-10	1.781e-08	13.0852	TNFAIP1
2.14297	6.34886	16.967	6.78358e-10	1.78958e-08	13.0761	BTG2
0.79068	7.7522	16.967	6.78387e-10	1.78958e-08	13.076	SERINC5
-3.10357	4.22274	-16.955	6.84081e-10	1.80106e-08	13.0673	ASF1B
1.46337	6.52106	16.9425	6.9004e-10	1.81318e-08	13.0582	ARNT2
-3.74395	6.1138	-16.9287	6.9675e-10	1.82581e-08	13.048	MYBL2
2.30197	4.73298	16.927	6.97571e-10	1.82581e-08	13.0468	PIK3IP1
-1.65548	3.76834	-16.9159	7.02983e-10	1.83334e-08	13.0387	ACAT2
3.63714	1.57002	16.915	7.03441e-10	1.83334e-08	13.038	ENTPD1
1.19686	5.30771	16.9127	7.04553e-10	1.83334e-08	13.0364	ZFYVE1
1.04314	7.50197	16.8895	7.16074e-10	1.85971e-08	13.0194	LSR
-1.56992	3.90328	-16.8714	7.25218e-10	1.87981e-08	13.0061	RPA3
-3.04177	1.7554	-16.8679	7.26993e-10	1.88015e-08	13.0035	TNFAIP8L1
1.62228	4.9597	16.8656	7.28155e-10	1.88015e-08	13.0018	SYNPO
1.14769	5.34549	16.8513	7.35499e-10	1.89433e-08	12.9913	SCD5
2.01142	3.538	16.8494	7.3647e-10	1.89433e-08	12.9899	JPH3
0.922935	5.71754	16.8438	7.3934e-10	1.89806e-08	12.9858	DUSP3
-1.79455	1.1872	-16.8381	7.42335e-10	1.90211e-08	12.9816	PAX5
1.13462	6.1467	16.8336	7.44692e-10	1.90451e-08	12.9783	MAP7D1
-1.27134	3.73474	-16.8253	7.49026e-10	1.91194e-08	12.9722	MIS18A
1.09243	6.37612	16.8129	7.55562e-10	1.92496e-08	12.9631	ZNF185
-1.58503	5.56393	-16.8085	7.57927e-10	1.92732e-08	12.9598	RRM1
-1.63702	5.25953	-16.8015	7.61665e-10	1.93158e-08	12.9546	VRK1
0.973303	7.34839	16.7999	7.62486e-10	1.93158e-08	12.9535	MINK1
1.45997	4.73282	16.7916	7.66964e-10	1.93926e-08	12.9474	KCTD11
-2.33679	4.1256	-16.7629	7.82607e-10	1.97509e-08	12.9262	GGH
-1.8646	6.92836	-16.7568	7.85972e-10	1.97781e-08	12.9217	DHTKD1
-2.46219	4.07417	-16.7556	7.86638e-10	1.97781e-08	12.9208	PHF19
1.71722	2.80481	16.74	7.95355e-10	1.99598e-08	12.9092	MAPK11
3.87414	1.69133	16.7329	7.99313e-10	2.00217e-08	12.904	ST6GAL1
1.89279	2.55436	16.7178	8.07909e-10	2.01992e-08	12.8928	SPAG4
2.48873	5.01586	16.7043	8.15617e-10	2.0354e-08	12.8829	MVP
3.66635	-1.53317	16.7007	8.17735e-10	2.03689e-08	12.8801	CCDC33
1.90689	5.22311	16.6959	8.20478e-10	2.03993e-08	12.8766	CLSTN3
-5.32908	4.64739	-16.666	8.38023e-10	2.07969e-08	12.8544	H2BC13
1.14934	7.85975	16.657	8.43389e-10	2.08914e-08	12.8477	SVIL
-1.0568	6.64606	-16.6293	8.60081e-10	2.12472e-08	12.8272	CGGBP1
-2.5865	3.09388	-16.628	8.60924e-10	2.12472e-08	12.8261	ATAD5
1.23724	4.2529	16.6123	8.7054e-10	2.14059e-08	12.8145	PLEKHA2
-2.12932	3.08993	-16.6123	8.70546e-10	2.14059e-08	12.8145	LINC01572
1.08689	7.08514	16.5949	8.81385e-10	2.16327e-08	12.8015	PLBD2
1.00505	6.36741	16.5732	8.95114e-10	2.19295e-08	12.7853	SECISBP2L
-2.65734	2.23004	-16.5683	8.98213e-10	2.19653e-08	12.7816	SCML2
0.988829	8.28116	16.558	9.0481e-10	2.20863e-08	12.774	S100A10
2.79088	2.27248	16.5542	9.07278e-10	2.21062e-08	12.7711	BTBD19
1.32035	6.49131	16.5312	9.22241e-10	2.243e-08	12.7539	NEU1
-0.866039	9.17585	-16.5093	9.3681e-10	2.27151e-08	12.7375	HNRNPA2B1
-2.17749	2.29148	-16.5085	9.37351e-10	2.27151e-08	12.7369	ZNF730
-3.17168	2.42422	-16.5021	9.41656e-10	2.27782e-08	12.7321	SLC43A1
0.942281	5.92726	16.4919	9.48526e-10	2.29031e-08	12.7244	MPP7
1.21506	5.25141	16.4762	9.59248e-10	2.31203e-08	12.7126	TTC9
-1.76542	3.32417	-16.4687	9.64388e-10	2.32024e-08	12.707	ZNF257
-2.17143	3.27914	-16.3876	1.02218e-09	2.45207e-08	12.6459	CTNNAL1
-1.97967	2.2097	-16.3867	1.02284e-09	2.45207e-08	12.6453	TRAIP
0.99051	7.47415	16.3763	1.03053e-09	2.4661e-08	12.6374	UBE2H
2.00524	6.28136	16.3698	1.03535e-09	2.47288e-08	12.6325	SH3PXD2B
-2.03021	4.89199	-16.3675	1.03705e-09	2.47288e-08	12.6308	GEN1
1.80552	4.17951	16.3503	1.04997e-09	2.49141e-08	12.6178	ARHGEF37
-1.82421	6.4225	-16.3493	1.05072e-09	2.49141e-08	12.617	GNB4
1.01594	8.75451	16.3484	1.05142e-09	2.49141e-08	12.6163	EEIG2
1.15918	4.38577	16.3473	1.05227e-09	2.49141e-08	12.6155	SLCO3A1
0.934435	6.5713	16.3386	1.05891e-09	2.50272e-08	12.6089	MAP3K9
1.44972	7.78295	16.3273	1.06752e-09	2.51456e-08	12.6004	ITGAV
-1.63486	6.96099	-16.3264	1.06821e-09	2.51456e-08	12.5997	MCM4
-5.73689	5.53093	-16.3247	1.06955e-09	2.51456e-08	12.5984	H3C8
1.29466	6.90371	16.3168	1.07563e-09	2.52442e-08	12.5924	GPC1
2.8977	2.80605	16.3059	1.08416e-09	2.54e-08	12.5841	TMEM86A
1.23885	5.60875	16.2958	1.09209e-09	2.55411e-08	12.5765	TMEM229B
-2.64861	3.18221	-16.2879	1.09838e-09	2.56234e-08	12.5704	CENPH
-1.89038	3.15325	-16.2865	1.09943e-09	2.56234e-08	12.5694	ULBP1
-1.28509	5.41978	-16.2818	1.1032e-09	2.56667e-08	12.5658	POLA1
-0.86674	4.60304	-16.2787	1.10568e-09	2.56799e-08	12.5635	PSMG1
-2.07084	3.83001	-16.2737	1.10973e-09	2.57292e-08	12.5596	CENPL
0.87599	6.92615	16.2589	1.12167e-09	2.59611e-08	12.5484	WASL
-1.49222	6.05108	-16.2557	1.12422e-09	2.59753e-08	12.546	SFXN2
-4.20035	2.69532	-16.2473	1.13116e-09	2.60906e-08	12.5396	CENPA
1.42346	5.03738	16.233	1.14294e-09	2.6317e-08	12.5287	C3orf52
-1.55437	3.73829	-16.2217	1.15232e-09	2.64876e-08	12.5201	DCK
-1.1904	5.31936	-16.213	1.15965e-09	2.66104e-08	12.5134	G2E3
2.57861	2.987	16.2078	1.16401e-09	2.66647e-08	12.5095	LOC105376380
-2.07775	3.29294	-16.1925	1.17699e-09	2.69161e-08	12.4978	DBF4B
-1.17604	4.67667	-16.1895	1.17958e-09	2.69293e-08	12.4955	PMF1
1.06306	4.17202	16.186	1.18257e-09	2.69518e-08	12.4929	TRIM2
1.14826	7.4191	16.1788	1.18882e-09	2.70483e-08	12.4873	MAP3K1
-3.61838	3.06334	-16.1625	1.20302e-09	2.7325e-08	12.4748	RAD54L
-1.03648	6.34394	-16.1494	1.21453e-09	2.75396e-08	12.4648	MSH2
-1.16666	7.51622	-16.1376	1.22504e-09	2.77311e-08	12.4558	ANP32B
0.819329	7.65806	16.1134	1.24684e-09	2.81392e-08	12.4373	CSRP1
-4.24482	5.033	-16.1129	1.24727e-09	2.81392e-08	12.4369	H2BC9
1.3101	3.55053	16.1101	1.24983e-09	2.81494e-08	12.4347	ABHD4
-3.65782	3.9817	-16.0975	1.26145e-09	2.8361e-08	12.425	E2F2
1.0532	5.03355	16.0953	1.26345e-09	2.8361e-08	12.4234	SUSD4
-1.09449	6.36516	-16.0718	1.28539e-09	2.88052e-08	12.4053	HINT1
2.43087	2.32584	16.0205	1.33457e-09	2.98573e-08	12.3658	HLA-DQB1
2.18343	7.95931	16.0161	1.33897e-09	2.99059e-08	12.3623	CYP1B1
2.40793	3.12053	16.0098	1.34517e-09	2.99094e-08	12.3575	HES2
1.31321	5.82557	16.0096	1.34531e-09	2.99094e-08	12.3574	SC5D
0.932004	6.52228	16.0082	1.34673e-09	2.99094e-08	12.3563	INSR
-3.50554	4.97235	-16.0069	1.34805e-09	2.99094e-08	12.3552	TK1
-0.806016	6.43423	-15.9919	1.36292e-09	3.01893e-08	12.3437	PAN2
1.76586	4.54705	15.979	1.37599e-09	3.04285e-08	12.3337	MAPRE3
-0.811967	7.52525	-15.9761	1.37884e-09	3.04336e-08	12.3315	NCOR1
-5.23844	3.98188	-15.9742	1.38077e-09	3.04336e-08	12.33	H3C12
-1.36253	2.77214	-15.9697	1.38539e-09	3.04353e-08	12.3265	HCG11
-1.36253	2.77214	-15.9697	1.38539e-09	3.04353e-08	12.3265	LOC107986583
-4.51443	4.03539	-15.9517	1.40388e-09	3.0749e-08	12.3126	H4C1
3.6162	2.42316	15.9513	1.40425e-09	3.0749e-08	12.3123	PKD1L2
0.892038	6.78001	15.9473	1.4084e-09	3.07894e-08	12.3092	ATP6AP2
2.09062	1.46377	15.9427	1.41322e-09	3.08446e-08	12.3056	HTR1D
-1.23593	6.52533	-15.9391	1.41695e-09	3.08757e-08	12.3029	DARS2
-0.899878	8.24359	-15.9281	1.42856e-09	3.10781e-08	12.2943	RBM3
-2.98406	2.22757	-15.9099	1.44782e-09	3.1438e-08	12.2802	OVOL2
2.35128	6.46633	15.9081	1.44979e-09	3.1438e-08	12.2788	TIMP2
-3.26378	2.79838	-15.8763	1.48432e-09	3.21348e-08	12.254	ORC6
-3.35303	2.78405	-15.8737	1.48714e-09	3.21437e-08	12.252	WDR76
2.08123	5.13699	15.8463	1.51761e-09	3.2703e-08	12.2307	NHS
-3.09661	2.12069	-15.8461	1.51789e-09	3.2703e-08	12.2305	POLE2
1.18367	6.72905	15.8427	1.52176e-09	3.27337e-08	12.2278	TMEM59
0.735533	6.23138	15.811	1.55793e-09	3.34218e-08	12.2031	JAG1
-2.54608	4.29177	-15.8103	1.55874e-09	3.34218e-08	12.2026	NIBAN1
-1.04767	5.17859	-15.8044	1.56564e-09	3.35163e-08	12.1979	NUDT21
-4.76663	3.93434	-15.7916	1.58054e-09	3.37313e-08	12.188	H3C11
1.17471	5.28653	15.7915	1.58072e-09	3.37313e-08	12.1879	IQSEC2
1.30326	3.51439	15.7847	1.5887e-09	3.38476e-08	12.1826	HNMT
1.16859	7.78571	15.7819	1.592e-09	3.38641e-08	12.1804	EPHB4
-0.879706	6.91321	-15.773	1.60256e-09	3.40347e-08	12.1734	SRSF10
-1.31248	5.65034	-15.7622	1.6155e-09	3.42336e-08	12.165	FOXRED2
-1.99241	2.75333	-15.761	1.61703e-09	3.42336e-08	12.164	LOC105372321
1.28796	4.60207	15.7158	1.67241e-09	3.535e-08	12.1286	KCTD21
1.53496	3.19885	15.7011	1.69098e-09	3.56864e-08	12.117	ALPK3
-1.22858	3.82774	-15.6947	1.69903e-09	3.57998e-08	12.112	EXOSC9
-4.38299	1.59811	-15.6698	1.73097e-09	3.64155e-08	12.0924	SKA1
0.804618	8.92674	15.6657	1.73633e-09	3.6471e-08	12.0891	IRS1
4.5661	1.45964	15.6557	1.74935e-09	3.66871e-08	12.0813	ZNF365
0.831473	8.14776	15.6521	1.75417e-09	3.67306e-08	12.0784	ECE1
0.909564	6.60794	15.6389	1.7716e-09	3.70376e-08	12.068	POR
1.24346	5.26756	15.6355	1.7761e-09	3.70376e-08	12.0653	PLPPR2
-1.32965	5.9569	-15.6347	1.77712e-09	3.70376e-08	12.0647	NCAPD3
4.5351	0.70098	15.6282	1.78589e-09	3.71625e-08	12.0595	LINC00504
1.08148	7.36641	15.6215	1.79493e-09	3.72719e-08	12.0542	PIK3R3
-1.64706	4.57333	-15.6202	1.7967e-09	3.72719e-08	12.0532	WDHD1
1.24136	5.37654	15.6171	1.8009e-09	3.73011e-08	12.0507	FLVCR2
1.40392	4.10732	15.5956	1.83023e-09	3.78284e-08	12.0337	KDELR3
0.825663	6.24107	15.5925	1.83442e-09	3.78284e-08	12.0313	GUSB
0.922068	7.55037	15.5922	1.83482e-09	3.78284e-08	12.0311	SLC9A1
-1.65505	5.08545	-15.5897	1.83826e-09	3.78411e-08	12.0291	DDX11
2.05353	4.17388	15.5856	1.84397e-09	3.79003e-08	12.0258	IGSF1
1.45749	4.92019	15.5739	1.86029e-09	3.81741e-08	12.0166	NOCT
-1.7672	3.94571	-15.5707	1.8648e-09	3.81741e-08	12.014	MZT1
0.84342	6.27468	15.57	1.86585e-09	3.81741e-08	12.0134	BCL6
1.00581	7.60364	15.568	1.86868e-09	3.81741e-08	12.0118	SHISA5
4.36067	-0.973049	15.5532	1.88952e-09	3.8541e-08	12.0002	KRT6B
1.56618	5.16583	15.535	1.91565e-09	3.90147e-08	11.9857	KIF3C
1.01401	7.00917	15.5251	1.93013e-09	3.92499e-08	11.9778	KIAA1217
0.828918	7.56473	15.5206	1.9367e-09	3.93238e-08	11.9742	PPL
1.25473	4.86503	15.5085	1.95442e-09	3.96236e-08	11.9646	EPHA2
1.4798	2.83913	15.4948	1.97485e-09	3.99773e-08	11.9537	TUBB2A
1.31427	3.08318	15.4879	1.9852e-09	4.01262e-08	11.9482	HMOX1
3.88828	2.47268	15.4653	2.01948e-09	4.07576e-08	11.9302	ABCA4
4.60677	-0.317798	15.4627	2.02337e-09	4.07747e-08	11.9281	PGF
1.00613	8.09569	15.4586	2.02975e-09	4.08419e-08	11.9248	IGF2R
0.975234	5.43976	15.4395	2.05936e-09	4.13141e-08	11.9096	KLF13
2.31051	2.87765	15.4395	2.05939e-09	4.13141e-08	11.9096	TPM2
2.03091	4.05246	15.4223	2.08645e-09	4.17945e-08	11.8958	TUBB3
0.982577	4.99512	15.4123	2.10244e-09	4.20519e-08	11.8878	ORMDL3
-1.13791	5.14368	-15.4008	2.12081e-09	4.23561e-08	11.8786	ZNF736
-1.63917	5.06666	-15.3365	2.22745e-09	4.44198e-08	11.827	MASTL
-1.63627	6.23403	-15.3331	2.23326e-09	4.44695e-08	11.8243	MDC1
-1.69418	2.97016	-15.3162	2.26219e-09	4.49786e-08	11.8107	CGAS
-0.885053	7.12544	-15.3091	2.27449e-09	4.51562e-08	11.805	NUP205
4.66965	2.13908	15.3067	2.27875e-09	4.51739e-08	11.803	GEM
2.45309	2.98453	15.3032	2.28485e-09	4.52279e-08	11.8002	ELF5
0.920686	6.19137	15.3007	2.28928e-09	4.52487e-08	11.7982	SUSD6
2.12599	2.53004	15.298	2.29398e-09	4.52748e-08	11.796	SLC16A4
0.818608	8.18635	15.2927	2.30334e-09	4.53928e-08	11.7917	CTSB
-1.08006	4.08277	-15.2894	2.30921e-09	4.54416e-08	11.7891	HCN3
-1.0712	4.83556	-15.287	2.31338e-09	4.5457e-08	11.7872	CEP85
3.40793	3.75778	15.2735	2.33751e-09	4.58638e-08	11.7762	TP53INP2
-1.09074	4.83765	-15.2545	2.37177e-09	4.64005e-08	11.7609	SNRPD1
1.32082	6.94014	15.2545	2.37179e-09	4.64005e-08	11.7609	ITGB5
-1.10363	3.59997	-15.2525	2.37537e-09	4.64029e-08	11.7593	ZNF93
-0.822387	7.59239	-15.2449	2.38931e-09	4.65244e-08	11.7532	KHDRBS1
1.87712	6.12032	15.2444	2.39032e-09	4.65244e-08	11.7527	ENC1
1.68559	2.04843	15.2434	2.39201e-09	4.65244e-08	11.752	ASB9
3.79619	1.35557	15.2243	2.42739e-09	4.71442e-08	11.7365	OAS1
6.01847	1.85474	15.2168	2.4415e-09	4.73496e-08	11.7304	S100A9
1.07813	9.44439	15.1967	2.47951e-09	4.79744e-08	11.7141	DDR1
-1.20286	6.40668	-15.196	2.48088e-09	4.79744e-08	11.7136	CDK5RAP2
-2.58088	6.50059	-15.1856	2.50095e-09	4.82928e-08	11.7051	MCM2
3.54747	0.822527	15.1775	2.51657e-09	4.85246e-08	11.6985	SYT16
-1.29014	8.31699	-15.1695	2.53202e-09	4.87523e-08	11.6921	GARS1
1.30437	4.15561	15.1631	2.54471e-09	4.89264e-08	11.6868	GBP2
1.07883	8.70078	15.1515	2.56745e-09	4.92928e-08	11.6774	PTPRK
2.71843	4.15771	15.1361	2.5982e-09	4.98118e-08	11.6649	ADGRF4
2.50572	2.54486	15.1245	2.62175e-09	5.00905e-08	11.6554	DPYD
-1.9003	8.77488	-15.1243	2.62209e-09	5.00905e-08	11.6553	ESR1
-1.23178	6.65581	-15.1234	2.62395e-09	5.00905e-08	11.6545	HNRNPM
1.0479	8.07741	15.1094	2.65257e-09	5.05649e-08	11.6431	SMIM14
1.40525	4.18692	15.1028	2.6662e-09	5.07526e-08	11.6377	B3GNT3
-3.3679	4.13194	-15.0998	2.67238e-09	5.07979e-08	11.6352	WDR62
3.84505	6.4255	15.0794	2.71491e-09	5.14615e-08	11.6186	CCN5
1.38429	6.13229	15.0792	2.71529e-09	5.14615e-08	11.6185	ALDOA
2.38982	1.34091	15.075	2.72414e-09	5.14615e-08	11.615	FRMD5
-2.53815	3.51263	-15.0735	2.72744e-09	5.14615e-08	11.6138	CDC25A
1.8519	3.37378	15.0728	2.72888e-09	5.14615e-08	11.6132	MOB3C
-0.961905	5.76923	-15.0721	2.73033e-09	5.14615e-08	11.6126	SYDE2
3.17664	0.724253	15.0645	2.74644e-09	5.16925e-08	11.6064	FXYD5
1.68212	2.89938	15.0554	2.76606e-09	5.19887e-08	11.5989	RCAN1
-1.56933	4.24532	-15.0474	2.78327e-09	5.2239e-08	11.5924	RHNO1
-3.50375	5.18017	-15.0451	2.78822e-09	5.22586e-08	11.5905	H2AC21
-1.72624	2.66793	-15.0398	2.79979e-09	5.23902e-08	11.5862	SASS6
-1.25294	5.45163	-15.0361	2.80786e-09	5.23902e-08	11.5831	RBM24
1.28641	5.98367	15.0353	2.80962e-09	5.23902e-08	11.5825	RBMS1
0.834601	8.34651	15.0347	2.81088e-09	5.23902e-08	11.582	LASP1
1.27775	5.04678	15.0264	2.82908e-09	5.26562e-08	11.5752	TMEM63C
0.99431	5.23585	15.0198	2.8436e-09	5.28531e-08	11.5698	EML2
1.25911	7.92276	15.0048	2.87704e-09	5.33998e-08	11.5575	NOTCH1
2.92764	3.05189	15.0029	2.88133e-09	5.33998e-08	11.5559	RND1
2.13219	6.16885	15.0013	2.88497e-09	5.33998e-08	11.5546	YPEL2
1.62428	3.82166	14.9976	2.89324e-09	5.34791e-08	11.5516	S100A6
1.86809	3.36556	14.9571	2.98621e-09	5.51215e-08	11.5183	MAFB
2.35611	1.07235	14.9381	3.03087e-09	5.58688e-08	11.5026	ABCC13
-2.09498	2.87499	-14.9328	3.04338e-09	5.59954e-08	11.4983	CDC7
3.69632	4.47925	14.9317	3.04609e-09	5.59954e-08	11.4973	ABCC2
-1.2263	4.31574	-14.9291	3.05219e-09	5.5997e-08	11.4952	ELOVL7
1.63242	3.3605	14.9281	3.05453e-09	5.5997e-08	11.4944	DUSP10
-1.22852	5.71802	-14.9202	3.07365e-09	5.62164e-08	11.4879	MYO19
1.08615	8.13407	14.9181	3.07871e-09	5.62164e-08	11.4861	ERBB2
-1.12623	5.47883	-14.9179	3.07909e-09	5.62164e-08	11.486	MLH1
-0.93862	3.9458	-14.9041	3.11264e-09	5.67213e-08	11.4746	APIP
-1.67877	8.47314	-14.903	3.11521e-09	5.67213e-08	11.4737	ARMT1
-1.34232	4.71657	-14.8985	3.12641e-09	5.6848e-08	11.4699	LSM5
6.12834	-0.179942	14.8939	3.13759e-09	5.69741e-08	11.4662	LINC02015
1.58004	5.98885	14.8828	3.16509e-09	5.73956e-08	11.457	ELF3
0.796061	6.015	14.8644	3.21103e-09	5.81501e-08	11.4418	TMEM178B
-1.99128	4.88005	-14.8627	3.21551e-09	5.81526e-08	11.4403	OSBPL6
-2.14836	2.6291	-14.8525	3.24125e-09	5.85391e-08	11.4319	NRM
-1.16447	8.02902	-14.8484	3.25168e-09	5.86484e-08	11.4285	MARS1
1.65185	3.23021	14.8336	3.28985e-09	5.92572e-08	11.4162	PTAFR
2.70051	1.49562	14.7973	3.3854e-09	6.08963e-08	11.386	ADA2
0.93878	6.50591	14.7874	3.4118e-09	6.12888e-08	11.3779	NFKBIA
1.62408	6.91435	14.7828	3.42437e-09	6.14324e-08	11.374	PNRC1
-2.50435	2.72745	-14.7805	3.43045e-09	6.14591e-08	11.3721	FANCB
0.770574	8.9717	14.7778	3.438e-09	6.15121e-08	11.3698	UBC
-1.95035	5.53899	-14.7731	3.4507e-09	6.16511e-08	11.3659	GRIK3
1.31758	5.40576	14.7715	3.45496e-09	6.16511e-08	11.3646	FAM110C
2.10954	5.77315	14.7579	3.4925e-09	6.22381e-08	11.3532	MXD1
2.3574	7.3986	14.7506	3.51269e-09	6.25148e-08	11.3471	C14orf132
-2.93392	3.7094	-14.7438	3.53159e-09	6.27198e-08	11.3415	XRCC2
-0.816182	5.94265	-14.7406	3.54051e-09	6.27198e-08	11.3388	CACYBP
0.662994	7.93418	14.7401	3.54196e-09	6.27198e-08	11.3384	GPR107
-3.69442	5.21463	-14.7397	3.54294e-09	6.27198e-08	11.3381	MT2A
2.75561	1.42891	14.7381	3.54768e-09	6.27209e-08	11.3367	RELB
0.992059	5.87628	14.7269	3.5791e-09	6.31931e-08	11.3274	OVOL1
1.28398	2.87856	14.7142	3.61531e-09	6.37485e-08	11.3168	LOXL1-AS1
0.919482	5.47308	14.7117	3.62243e-09	6.37899e-08	11.3147	MFGE8
4.91446	2.96086	14.7066	3.63737e-09	6.39691e-08	11.3104	NTN4
1.16018	4.96185	14.6942	3.67311e-09	6.45129e-08	11.3001	MFSD6
-1.10413	2.86368	-14.6913	3.68162e-09	6.45777e-08	11.2976	PIGW
-0.745312	5.75234	-14.6836	3.70435e-09	6.4817e-08	11.2911	SF3A3
0.958756	2.69428	14.6834	3.70493e-09	6.4817e-08	11.291	POU2F3
5.40096	2.22469	14.6714	3.74046e-09	6.52848e-08	11.2809	NOS3
0.907886	8.64118	14.6711	3.74142e-09	6.52848e-08	11.2806	TBC1D9
1.0179	7.14767	14.6666	3.75457e-09	6.54291e-08	11.2769	CITED2
1.44636	4.80008	14.6614	3.77015e-09	6.56154e-08	11.2726	PI4K2A
0.757613	8.76067	14.6598	3.77514e-09	6.5617e-08	11.2712	SOX4
0.821704	7.81803	14.6366	3.84539e-09	6.67513e-08	11.2517	APMAP
1.60524	4.14738	14.6284	3.87079e-09	6.70379e-08	11.2448	LACTB
2.25802	2.83899	14.628	3.8719e-09	6.70379e-08	11.2445	ISG15
-1.56397	7.11046	-14.6198	3.8974e-09	6.73923e-08	11.2376	DNMT1
-3.72845	1.77267	-14.6141	3.91504e-09	6.76102e-08	11.2328	MIR924HG
4.05911	2.23684	14.6109	3.9252e-09	6.76983e-08	11.2301	GPNMB
1.3014	8.10764	14.5896	3.99239e-09	6.86852e-08	11.2122	THSD4
1.29226	6.06667	14.5895	3.99267e-09	6.86852e-08	11.2121	ASPH
1.13873	5.99337	14.5795	4.0249e-09	6.91508e-08	11.2036	DNASE1L1
1.96203	2.21886	14.5764	4.03489e-09	6.92338e-08	11.201	OLFM2
-1.84443	5.95191	-14.5703	4.05439e-09	6.94793e-08	11.1959	CCNF
1.7746	4.31641	14.5646	4.07298e-09	6.97089e-08	11.1911	PEX11A
-3.98234	5.50933	-14.5615	4.08302e-09	6.97914e-08	11.1885	H2BC7
0.92552	2.60194	14.55	4.12105e-09	7.03518e-08	11.1787	CDK20
-1.22541	3.8977	-14.5443	4.13974e-09	7.04824e-08	11.174	ANKRD18A
-1.22541	3.8977	-14.5443	4.13974e-09	7.04824e-08	11.174	FAM95C
-0.94046	6.26816	-14.5429	4.14448e-09	7.04824e-08	11.1728	CKAP2
-1.4763	5.17615	-14.5408	4.15152e-09	7.05127e-08	11.171	EXOSC8
-3.2636	2.7587	-14.5337	4.17504e-09	7.08224e-08	11.165	EXO1
-0.945781	6.16333	-14.5221	4.21429e-09	7.1341e-08	11.1551	COA1
-2.00549	11.4816	-14.5215	4.21626e-09	7.1341e-08	11.1546	SLC7A5
0.758651	8.68805	14.5038	4.27644e-09	7.22681e-08	11.1397	ACTN1
-0.989003	7.9073	-14.4964	4.30192e-09	7.26055e-08	11.1334	CALM3
-0.933235	7.12838	-14.4949	4.30725e-09	7.26055e-08	11.1321	RFWD3
1.8613	6.13974	14.4643	4.41449e-09	7.43199e-08	11.1062	PBXIP1
2.16445	0.700995	14.4552	4.44709e-09	7.47748e-08	11.0984	IFIT2
2.07956	3.96317	14.4372	4.51216e-09	7.57737e-08	11.0831	NDRG4
-3.48552	5.48559	-14.4265	4.55114e-09	7.63077e-08	11.074	H4C2
0.928864	6.11905	14.4254	4.55534e-09	7.63077e-08	11.0731	PGPEP1
5.20582	2.00586	14.4118	4.60556e-09	7.70526e-08	11.0615	NYAP2
0.831447	9.09948	14.3778	4.73403e-09	7.91032e-08	11.0325	STC1
1.46912	6.62904	14.3751	4.74443e-09	7.91781e-08	11.0301	HK2
2.7	2.88991	14.3679	4.7721e-09	7.9541e-08	11.024	FGD3
0.79081	8.02356	14.3625	4.79315e-09	7.97926e-08	11.0194	PTPRS
-4.5353	3.867	-14.3552	4.82158e-09	8.01662e-08	11.0131	H2BC11
0.805158	5.97229	14.3486	4.84729e-09	8.04938e-08	11.0075	NR3C1
1.23672	6.90017	14.3438	4.86616e-09	8.06365e-08	11.0034	KYNU
-2.31822	5.05576	-14.3434	4.86791e-09	8.06365e-08	11.003	GINS2
1.54324	3.91788	14.3418	4.87427e-09	8.06421e-08	11.0017	PITPNM1
3.41357	3.68274	14.3344	4.90356e-09	8.10266e-08	10.9953	LAMC2
-0.788082	6.57999	-14.3252	4.94018e-09	8.15312e-08	10.9875	SAE1
1.34355	6.8626	14.322	4.95319e-09	8.16095e-08	10.9847	HELZ2
5.06637	0.171848	14.321	4.9571e-09	8.16095e-08	10.9839	LOC124902752
-0.867987	4.95158	-14.3177	4.97061e-09	8.17163e-08	10.981	NUP54
1.63587	6.80174	14.3164	4.97579e-09	8.17163e-08	10.9799	S1PR3
1.54233	5.2378	14.3144	4.98395e-09	8.17501e-08	10.9782	YPEL3
1.43573	6.33022	14.3093	5.00458e-09	8.19883e-08	10.9738	OSBPL10
-0.781217	6.86694	-14.2969	5.05527e-09	8.27175e-08	10.9632	ADIPOR2
-0.804691	6.11944	-14.29	5.0837e-09	8.30813e-08	10.9573	PRDX3
2.70732	5.02074	14.2877	5.09345e-09	8.31393e-08	10.9553	SAT1
1.13129	7.37863	14.284	5.10888e-09	8.32897e-08	10.9521	WWP1
0.928495	6.81067	14.2797	5.12644e-09	8.34744e-08	10.9484	STAT3
2.38018	2.25515	14.2463	5.26811e-09	8.5677e-08	10.9197	SEMA7A
-2.11888	6.3074	-14.2435	5.28049e-09	8.57743e-08	10.9172	KIF22
-0.969113	4.29934	-14.2372	5.30741e-09	8.61072e-08	10.9118	ARHGEF28
0.784987	6.46397	14.2199	5.38306e-09	8.72289e-08	10.8969	GALNT2
0.89002	7.07129	14.1986	5.47771e-09	8.86555e-08	10.8785	TFAP2A
-1.64734	4.94129	-14.1929	5.50342e-09	8.89643e-08	10.8736	DNAJC9
-1.51417	5.235	-14.1893	5.51942e-09	8.91154e-08	10.8705	MEST
1.31946	3.94511	14.1843	5.54242e-09	8.93791e-08	10.8661	CDKL5
1.93634	7.99421	14.1752	5.58377e-09	8.99376e-08	10.8583	HSPB8
-0.884943	4.4179	-14.1697	5.60912e-09	9.02375e-08	10.8535	NSMCE4A
0.947972	7.61494	14.1573	5.66627e-09	9.10477e-08	10.8428	CD81
-1.63661	4.90694	-14.1509	5.69641e-09	9.13555e-08	10.8372	TMEM97
-0.840615	5.33469	-14.1503	5.69907e-09	9.13555e-08	10.8367	CASP8AP2
-4.60646	4.71127	-14.1435	5.73084e-09	9.1755e-08	10.8308	H2BC17
2.1571	7.70292	14.1361	5.76608e-09	9.22092e-08	10.8243	TP53INP1
0.719581	7.75308	14.1328	5.78156e-09	9.23464e-08	10.8215	FLII
0.979096	6.57634	14.1212	5.83683e-09	9.31183e-08	10.8115	MEF2D
0.920375	5.17987	14.1116	5.88339e-09	9.37495e-08	10.8031	TOM1
1.26085	9.31077	14.1098	5.8919e-09	9.37735e-08	10.8016	SYTL2
0.88514	10.5795	14.1056	5.91265e-09	9.37841e-08	10.7979	EEF1A2
1.2912	6.302	14.1054	5.91355e-09	9.37841e-08	10.7977	SUMF1
1.2912	6.302	14.1054	5.91355e-09	9.37841e-08	10.7977	LOC100130207
-1.3376	9.1829	-14.0958	5.96043e-09	9.44158e-08	10.7894	AARS1
-1.28364	4.0928	-14.0837	6.02038e-09	9.52527e-08	10.7788	ZNF738
-1.32838	4.0403	-14.0779	6.04903e-09	9.55932e-08	10.7738	MRPL48
-1.26746	3.3488	-14.072	6.07841e-09	9.59443e-08	10.7687	CCDC34
1.08299	6.72714	14.0627	6.12537e-09	9.65719e-08	10.7605	MGLL
0.919673	6.44603	14.0613	6.13269e-09	9.65737e-08	10.7593	PPFIBP1
1.34126	9.26751	14.0544	6.1675e-09	9.70078e-08	10.7533	AGRN
-1.06775	9.77531	-14.0491	6.19483e-09	9.73234e-08	10.7486	SCD
0.961798	6.3627	14.0419	6.23181e-09	9.77899e-08	10.7424	SEC14L1
2.18589	1.78742	14.04	6.24173e-09	9.78309e-08	10.7407	BHLHE40-AS1
1.28213	3.61242	14.0287	6.30024e-09	9.86327e-08	10.7308	FAM174A
-1.18592	4.24075	-14.0256	6.31653e-09	9.87722e-08	10.7281	GSTO2
-0.901471	5.07225	-14.0055	6.42254e-09	1.00313e-07	10.7105	SENP1
5.92874	0.582189	14.0012	6.44531e-09	1.00551e-07	10.7068	S100A7
2.94581	0.500507	13.9962	6.47226e-09	1.00854e-07	10.7024	PTHLH
1.42869	4.41986	13.9866	6.52384e-09	1.0154e-07	10.694	CTSL
-0.676073	8.10421	-13.9784	6.56842e-09	1.02115e-07	10.6868	ILF3
-1.72594	4.80745	-13.9754	6.58456e-09	1.02248e-07	10.6842	SHMT1
4.09919	4.26563	13.9667	6.63249e-09	1.02873e-07	10.6766	CYP24A1
1.57009	7.82117	13.9647	6.64359e-09	1.02926e-07	10.6748	ATP2A3
-1.91076	3.60794	-13.9482	6.73513e-09	1.04064e-07	10.6603	LRR1
-1.82396	2.80412	-13.9474	6.7398e-09	1.04064e-07	10.6596	SCLT1
2.58153	3.98381	13.9473	6.74037e-09	1.04064e-07	10.6595	EGFR
2.24881	3.2868	13.9389	6.78752e-09	1.04672e-07	10.6522	DDX60L
1.60954	6.53374	13.9344	6.81289e-09	1.04942e-07	10.6482	MACC1
-1.43688	4.93396	-13.9219	6.88439e-09	1.05922e-07	10.6372	RFC5
0.837014	6.23854	13.9192	6.90013e-09	1.06042e-07	10.6348	ATG16L1
0.958272	5.32634	13.9142	6.92865e-09	1.06352e-07	10.6304	SLC39A11
-2.22592	4.81812	-13.9129	6.93617e-09	1.06352e-07	10.6293	DHFR
-2.24523	3.59294	-13.9087	6.96064e-09	1.06605e-07	10.6256	ZGRF1
0.878973	7.24437	13.8989	7.01803e-09	1.07361e-07	10.6169	TMED3
0.896335	7.88421	13.8927	7.05393e-09	1.07788e-07	10.6115	LRP10
2.55332	1.32058	13.8827	7.11348e-09	1.08574e-07	10.6026	FRMD7
-1.68899	2.59328	-13.8631	7.23082e-09	1.10239e-07	10.5854	BORA
-0.883155	3.14773	-13.8562	7.27292e-09	1.10755e-07	10.5792	RAB4A-AS1
2.22786	0.403671	13.848	7.32295e-09	1.1139e-07	10.572	ENG
0.698477	5.86076	13.8448	7.34244e-09	1.1156e-07	10.5692	FAM222B
-1.06973	4.93759	-13.8372	7.38953e-09	1.12148e-07	10.5624	MOCOS
1.01825	5.86925	13.807	7.57876e-09	1.1489e-07	10.5357	MISP
2.92169	3.5323	13.7903	7.68619e-09	1.16307e-07	10.5209	SH3PXD2A
-1.97286	3.74873	-13.7897	7.68958e-09	1.16307e-07	10.5204	TRIM59
-1.92857	6.94523	-13.779	7.75923e-09	1.17228e-07	10.5109	MCM7
0.949997	2.52413	13.7713	7.81012e-09	1.17864e-07	10.504	KLF8
1.10576	5.19564	13.7652	7.84975e-09	1.18155e-07	10.4986	REEP6
1.56231	5.11754	13.7646	7.85412e-09	1.18155e-07	10.498	STEAP3
2.17715	1.70119	13.7643	7.85583e-09	1.18155e-07	10.4978	GPR155
-0.830286	7.66481	-13.7553	7.91589e-09	1.18925e-07	10.4898	LARS1
-1.08244	4.82696	-13.7466	7.97365e-09	1.19658e-07	10.4821	POLD3
2.72919	3.7982	13.7438	7.99262e-09	1.19809e-07	10.4796	LMO7
0.656686	6.48697	13.7414	8.00931e-09	1.19925e-07	10.4774	MAN2B2
1.02914	6.86963	13.7342	8.05774e-09	1.20515e-07	10.471	ZYX
2.18557	3.70271	13.7288	8.0947e-09	1.20922e-07	10.4662	SCN1B
2.94281	2.28565	13.7276	8.103e-09	1.20922e-07	10.4651	TNFAIP2
1.29836	4.98334	13.7182	8.16696e-09	1.21741e-07	10.4568	MR1
1.53746	4.57351	13.7162	8.1809e-09	1.21814e-07	10.455	EPHA1
0.868408	7.69756	13.7137	8.19846e-09	1.2194e-07	10.4527	MAPKAPK2
-2.94509	2.92637	-13.7096	8.22686e-09	1.22177e-07	10.449	POC1A
0.655754	6.31348	13.7083	8.23588e-09	1.22177e-07	10.4479	NCS1
0.838489	9.25759	13.7074	8.24181e-09	1.22177e-07	10.4471	APP
4.92837	4.21779	13.7051	8.25783e-09	1.2228e-07	10.4451	AQP3
2.63239	3.06949	13.7027	8.27508e-09	1.224e-07	10.4429	KRT7
-1.29343	4.47523	-13.6998	8.29495e-09	1.22559e-07	10.4403	CHEK2
0.747709	10.7631	13.6926	8.34572e-09	1.23173e-07	10.4339	SULF2
0.994535	7.45805	13.6783	8.44754e-09	1.24539e-07	10.4211	ZDHHC7
2.43679	2.38687	13.6769	8.45762e-09	1.2455e-07	10.4198	CCDC83
0.873002	6.15731	13.6581	8.59334e-09	1.2641e-07	10.403	SMURF1
0.848473	4.33403	13.6505	8.64919e-09	1.27092e-07	10.3962	DEDD2
5.03934	0.0644696	13.6402	8.72454e-09	1.28059e-07	10.387	CYP2B7P
-0.954521	5.12791	-13.6327	8.78033e-09	1.28737e-07	10.3803	VBP1
-1.80251	3.35643	-13.6304	8.79742e-09	1.28846e-07	10.3782	MTBP
-1.33617	8.07691	-13.6273	8.82048e-09	1.29043e-07	10.3754	TBL1X
0.677627	7.72225	13.6106	8.94671e-09	1.30747e-07	10.3604	ZKSCAN1
-2.05877	3.65976	-13.6054	8.98641e-09	1.31184e-07	10.3557	POLA2
1.37461	3.73561	13.6034	9.00203e-09	1.31269e-07	10.3539	PDZRN3
0.791397	11.5591	13.5974	9.04804e-09	1.31797e-07	10.3485	FLNA
-1.70076	9.48408	-13.5876	9.12389e-09	1.32671e-07	10.3397	SLC3A2
1.39099	5.85875	13.5871	9.12785e-09	1.32671e-07	10.3392	ITPR1
1.98415	4.21527	13.5803	9.18081e-09	1.33296e-07	10.3331	IRF6
1.6934	4.7057	13.5776	9.20183e-09	1.33422e-07	10.3307	PYGL
1.36078	3.80234	13.5766	9.20939e-09	1.33422e-07	10.3298	SOWAHB
-2.0596	6.91329	-13.5742	9.22883e-09	1.33478e-07	10.3276	POLE
1.57497	7.07878	13.5736	9.23323e-09	1.33478e-07	10.3271	HES1
1.18272	5.52727	13.5713	9.251e-09	1.33591e-07	10.3251	FAM219A
-2.12021	3.26674	-13.5552	9.37916e-09	1.35222e-07	10.3105	HYLS1
0.820433	6.71572	13.5546	9.38414e-09	1.35222e-07	10.31	TMEM63B
-1.2553	5.50078	-13.5392	9.50847e-09	1.36867e-07	10.2961	GABPB2
1.32744	5.25432	13.5325	9.56267e-09	1.37499e-07	10.2901	ZNF385A
0.969932	5.77189	13.5273	9.60513e-09	1.37962e-07	10.2854	LIMK1
0.762061	5.41494	13.5222	9.64714e-09	1.38417e-07	10.2808	POFUT2
0.712361	8.13855	13.5186	9.67715e-09	1.38699e-07	10.2775	PLK2
-0.943897	4.90825	-13.51	9.74855e-09	1.39573e-07	10.2697	CEP250
-1.20843	5.62291	-13.4961	9.86487e-09	1.41088e-07	10.2572	NASP
0.949002	5.26478	13.4938	9.88443e-09	1.41217e-07	10.2551	SIL1
-2.34464	2.96692	-13.4925	9.89568e-09	1.41227e-07	10.2539	CHROMR
-4.72728	2.69698	-13.4903	9.91455e-09	1.41346e-07	10.2519	H2BC14
-1.05028	5.45082	-13.4846	9.96327e-09	1.41889e-07	10.2467	SPATS2
-0.97076	4.89149	-13.474	1.00542e-08	1.43032e-07	10.2371	CMC2
0.637047	5.91919	13.4639	1.01418e-08	1.44126e-07	10.2279	POMGNT1
2.74827	1.11161	13.4595	1.01795e-08	1.44508e-07	10.224	NTSR1
-2.12043	2.63747	-13.4576	1.01967e-08	1.44598e-07	10.2222	FBXO17
-1.28283	3.73393	-13.4544	1.02245e-08	1.44724e-07	10.2194	C4orf46
1.58023	4.18143	13.4541	1.02271e-08	1.44724e-07	10.2191	KRT13
2.02817	4.63241	13.4472	1.0288e-08	1.45315e-07	10.2128	KRT15
4.65674	4.68159	13.4469	1.02906e-08	1.45315e-07	10.2125	KRT81
-3.50777	2.26753	-13.4442	1.03149e-08	1.45506e-07	10.21	CA2
4.50704	1.91136	13.4406	1.03465e-08	1.45798e-07	10.2068	TRIM29
1.27145	6.41858	13.4372	1.03764e-08	1.45989e-07	10.2038	BCL9
1.73362	5.7487	13.4366	1.03819e-08	1.45989e-07	10.2032	ABCD1
-0.690901	6.90898	-13.4333	1.0412e-08	1.4626e-07	10.2001	MSH6
2.4265	2.07024	13.4279	1.04602e-08	1.46783e-07	10.1953	SMIM5
3.98956	2.19944	13.4198	1.05337e-08	1.47516e-07	10.1879	PLAT
1.39057	3.36672	13.4197	1.05345e-08	1.47516e-07	10.1878	LINC01348
4.45964	0.0265651	13.413	1.05949e-08	1.48207e-07	10.1817	ANXA8
-2.10145	3.34458	-13.4043	1.06752e-08	1.49175e-07	10.1738	KIF24
0.844256	5.88386	13.3953	1.07581e-08	1.50176e-07	10.1656	LYPLA2
0.732762	6.58258	13.3861	1.08442e-08	1.5122e-07	10.1572	ANKS1A
0.837231	7.08288	13.382	1.08823e-08	1.51594e-07	10.1534	IQSEC1
4.20902	4.06813	13.3801	1.09001e-08	1.51685e-07	10.1517	ACKR2
-0.645598	8.41546	-13.3705	1.09909e-08	1.5279e-07	10.1429	HNRNPUL1
-0.816229	9.11156	-13.3674	1.10202e-08	1.53038e-07	10.1401	PRKDC
0.605001	6.59683	13.3662	1.10318e-08	1.53041e-07	10.139	ENDOD1
2.35041	2.64776	13.3633	1.10597e-08	1.53269e-07	10.1363	KTN1-AS1
-1.03928	4.58923	-13.3588	1.1102e-08	1.53697e-07	10.1323	DESI2
-3.05263	5.60517	-13.3422	1.12631e-08	1.55765e-07	10.1171	H2AC8
2.16452	6.65105	13.3404	1.12808e-08	1.55849e-07	10.1154	PFKFB3
-1.19727	3.43365	-13.3357	1.1327e-08	1.56327e-07	10.1111	NEK3
1.23723	5.63506	13.3202	1.148e-08	1.58275e-07	10.0969	CAMK2N1
-0.717089	6.3132	-13.3109	1.15729e-08	1.59391e-07	10.0884	C1QBP
-1.85596	2.14847	-13.3081	1.16006e-08	1.59609e-07	10.0859	ZNF892
-0.781206	6.17068	-13.3001	1.1682e-08	1.604e-07	10.0785	ACBD6
-0.781206	6.17068	-13.3001	1.1682e-08	1.604e-07	10.0785	LHX4-AS1
-1.27481	2.76863	-13.2972	1.17111e-08	1.60549e-07	10.0759	COMMD8
1.20592	5.70077	13.2966	1.17168e-08	1.60549e-07	10.0753	EGFL7
1.1314	5.79969	13.2922	1.17619e-08	1.61002e-07	10.0713	NBEA
0.840824	5.61156	13.2833	1.18532e-08	1.62086e-07	10.0631	EPHB3
0.693904	7.33326	13.2719	1.1971e-08	1.6341e-07	10.0526	DTNA
-0.583676	8.48774	-13.2713	1.19769e-08	1.6341e-07	10.0521	PTGES3
-1.3516	5.46689	-13.2704	1.19866e-08	1.6341e-07	10.0513	MTHFD1L
1.40525	1.29225	13.2659	1.20343e-08	1.63893e-07	10.0471	TOX2
-3.67557	4.8347	-13.2629	1.20648e-08	1.64143e-07	10.0444	H4C6
0.896181	5.52178	13.2267	1.24515e-08	1.69064e-07	10.011	HECTD3
3.54058	2.82331	13.2267	1.24518e-08	1.69064e-07	10.011	NPC1L1
3.87248	-0.975991	13.2252	1.24676e-08	1.69108e-07	10.0097	GJA1
-1.57587	4.35748	-13.219	1.25359e-08	1.69862e-07	10.0039	JADE1
1.02619	4.9476	13.2124	1.26084e-08	1.70652e-07	9.9978	RHOBTB2
1.47322	3.05912	13.2113	1.26197e-08	1.70652e-07	9.99685	ZBTB47
-0.73619	7.46516	-13.2072	1.2665e-08	1.71092e-07	9.99306	SRSF2
1.31397	3.11559	13.1949	1.28019e-08	1.72698e-07	9.98169	ARID5A
-2.55782	3.89672	-13.1942	1.28096e-08	1.72698e-07	9.98106	CDC6
2.66309	4.81985	13.1865	1.28968e-08	1.73698e-07	9.97389	BCAS1
1.50578	8.16108	13.1844	1.292e-08	1.73836e-07	9.97198	TACSTD2
4.91405	-0.925257	13.1792	1.29792e-08	1.74457e-07	9.96715	TNFSF15
-1.00629	4.1808	-13.1724	1.30569e-08	1.75327e-07	9.96084	PMS1
2.93527	3.89149	13.1621	1.31744e-08	1.76727e-07	9.95137	TM4SF1
-2.23853	3.33312	-13.1408	1.34234e-08	1.79664e-07	9.93156	TUBE1
-1.31168	9.0301	-13.14	1.34324e-08	1.79664e-07	9.93085	ASS1
-3.20289	2.75826	-13.1399	1.34336e-08	1.79664e-07	9.93076	CENPK
0.849669	6.7045	13.1252	1.36079e-08	1.81702e-07	9.91713	CEMIP2
-0.895858	6.78732	-13.1229	1.36353e-08	1.81702e-07	9.915	NUP155
-1.90959	5.05629	-13.1227	1.36379e-08	1.81702e-07	9.9148	CENPO
-0.715892	7.29371	-13.1223	1.36423e-08	1.81702e-07	9.91446	JARID2
1.6547	4.03403	13.1214	1.36538e-08	1.81702e-07	9.91357	MICAL1
0.776434	5.9507	13.1192	1.36801e-08	1.81872e-07	9.91153	C4orf3
1.10698	4.94015	13.1135	1.37482e-08	1.82597e-07	9.90628	BCAR3
-1.87693	2.45295	-13.1102	1.37887e-08	1.82953e-07	9.90317	HAUS4
1.59815	5.01421	13.091	1.40231e-08	1.85879e-07	9.88534	RGS16
-0.727872	5.94531	-13.0876	1.40657e-08	1.86255e-07	9.88213	RNF168
-1.28915	7.58586	-13.0865	1.40793e-08	1.86255e-07	9.88111	H2AZ2
-2.44996	3.18876	-13.0842	1.41078e-08	1.86449e-07	9.87897	REXO5
1.06375	7.47505	13.0766	1.42023e-08	1.87512e-07	9.87191	PLD3
1.34527	7.69328	13.0686	1.43022e-08	1.88645e-07	9.8645	SLC2A1
2.7334	0.945141	13.0523	1.45094e-08	1.91191e-07	9.84929	ATP6V1C2
1.47179	5.7852	13.0239	1.4878e-08	1.95855e-07	9.82275	KIF1A
0.621814	7.14375	13.022	1.49025e-08	1.95985e-07	9.82101	SLC39A7
-1.63612	6.19528	-13.0145	1.50023e-08	1.97103e-07	9.81396	GPT2
-1.73165	5.42344	-13.0104	1.5057e-08	1.97629e-07	9.8101	ANP32E
-1.86642	3.10012	-13.004	1.51419e-08	1.98548e-07	9.80416	IL17RB
2.07712	0.531778	12.9902	1.53286e-08	2.008e-07	9.79119	TLE6
2.39577	3.58989	12.9849	1.54003e-08	2.01543e-07	9.78626	ANGPTL4
-3.49576	1.30026	-12.9821	1.54383e-08	2.01843e-07	9.78365	ZNF695
1.24617	4.29877	12.9808	1.54568e-08	2.01887e-07	9.78239	GATA2
1.00158	6.48836	12.972	1.55781e-08	2.03225e-07	9.77412	ZSWIM8
2.37616	4.05188	12.9698	1.56077e-08	2.03225e-07	9.77211	PLXNA4
0.73763	7.10929	12.9679	1.56347e-08	2.03225e-07	9.77028	YIPF3
-1.53234	4.34401	-12.9674	1.56411e-08	2.03225e-07	9.76985	BCL11B
-2.72762	2.60435	-12.9667	1.56512e-08	2.03225e-07	9.76916	C5
-3.07681	2.25897	-12.9665	1.56538e-08	2.03225e-07	9.76899	PCLAF
0.989817	7.29401	12.9654	1.5669e-08	2.03225e-07	9.76796	SIN3B
1.18659	8.42549	12.9646	1.56805e-08	2.03225e-07	9.76718	TMEM132A
-0.770045	3.02292	-12.9541	1.58278e-08	2.04641e-07	9.7573	ZNF273
0.761258	6.78494	12.953	1.5842e-08	2.04641e-07	9.75634	LRPAP1
-1.25075	4.11206	-12.9529	1.58446e-08	2.04641e-07	9.75617	CHN1
4.31454	0.043877	12.9524	1.58509e-08	2.04641e-07	9.75576	STRA6
-1.02273	4.7071	-12.9454	1.59501e-08	2.05724e-07	9.74915	MRPL11
1.16798	6.39741	12.9404	1.60211e-08	2.06441e-07	9.74446	TGFB1
-0.737957	5.88074	-12.9306	1.61614e-08	2.08048e-07	9.73523	ZNF43
1.75722	3.89907	12.9245	1.62488e-08	2.08952e-07	9.72953	SLC38A7
-0.824958	5.44965	-12.9236	1.62627e-08	2.08952e-07	9.72862	FAM241A
-3.80012	5.55325	-12.9159	1.6374e-08	2.1018e-07	9.72141	PKMYT1
0.9049	3.61369	12.912	1.64303e-08	2.10701e-07	9.71778	DPCD
0.651325	5.7358	12.9098	1.64638e-08	2.10805e-07	9.71562	COQ10B
1.01733	5.66449	12.9093	1.64699e-08	2.10805e-07	9.71523	BICD2
1.52353	6.99557	12.902	1.65785e-08	2.11993e-07	9.70827	MAP1B
-2.55461	6.09935	-12.8989	1.66239e-08	2.12195e-07	9.70538	RECQL4
-3.48059	6.04471	-12.8978	1.66398e-08	2.12195e-07	9.70437	H2BC18
-0.945776	6.78882	-12.8977	1.66419e-08	2.12195e-07	9.70424	SRSF1
-0.811109	5.72418	-12.8906	1.67466e-08	2.13328e-07	9.6976	RUVBL1
-1.37988	4.5287	-12.8884	1.67806e-08	2.13559e-07	9.69545	PTPRG-AS1
-1.01061	4.6467	-12.8825	1.68689e-08	2.14478e-07	9.6899	DENND6A
0.959393	7.21767	12.8804	1.68999e-08	2.14668e-07	9.68796	TTYH3
0.985435	6.61983	12.8735	1.70055e-08	2.15805e-07	9.68137	ASAH1
-0.702226	5.07619	-12.8669	1.71046e-08	2.16858e-07	9.67522	RAD18
1.82144	2.61523	12.8647	1.71386e-08	2.17084e-07	9.67312	FANK1
1.11064	4.94275	12.8524	1.73281e-08	2.19277e-07	9.66149	TRIM62
1.78481	-0.0781709	12.85	1.73649e-08	2.19411e-07	9.65925	APOBEC3H
-1.16468	4.29234	-12.8496	1.73715e-08	2.19411e-07	9.65885	BCL7C
-1.37398	3.85943	-12.8445	1.74517e-08	2.20141e-07	9.65397	PLEKHG4
1.7908	3.97217	12.8436	1.74652e-08	2.20141e-07	9.65315	BLNK
0.909056	7.65708	12.8428	1.74786e-08	2.20141e-07	9.65234	RGL2
0.595835	6.76727	12.8284	1.77045e-08	2.22778e-07	9.63875	VGLL4
1.63691	3.9706	12.8257	1.7747e-08	2.23103e-07	9.63622	IRF1
-0.733259	6.61553	-12.818	1.78702e-08	2.24342e-07	9.6289	NUDT3
1.70907	1.70241	12.8167	1.78908e-08	2.24342e-07	9.62768	UPP1
0.962054	7.00858	12.8164	1.78958e-08	2.24342e-07	9.62738	STOM
-0.812695	4.22442	-12.8129	1.79518e-08	2.24834e-07	9.62408	PARP2
1.21954	4.55537	12.8085	1.80228e-08	2.25512e-07	9.6199	NAV1
-2.04151	1.77668	-12.806	1.80636e-08	2.25812e-07	9.61751	DMGDH
0.968435	7.24709	12.8024	1.81222e-08	2.26333e-07	9.61408	CDC42BPG
0.793218	7.05869	12.7995	1.81689e-08	2.26705e-07	9.61136	ATP6V0D1
-1.9988	4.43098	-12.7927	1.82801e-08	2.2788e-07	9.6049	PSPH
0.910717	6.55179	12.7902	1.83212e-08	2.28181e-07	9.60253	MAP4K3
2.50448	4.73908	12.7878	1.83611e-08	2.28466e-07	9.60022	TNFRSF21
-1.73447	5.04134	-12.7863	1.83865e-08	2.2857e-07	9.59876	ADAMTS19
2.90529	3.44406	12.7804	1.84835e-08	2.29563e-07	9.59319	TMEM40
-1.06923	4.2598	-12.7745	1.85818e-08	2.30569e-07	9.58758	ACADM
0.708566	5.68997	12.7715	1.86314e-08	2.30971e-07	9.58476	DCAF4
1.06484	6.828	12.7607	1.88142e-08	2.33022e-07	9.57443	PLCB1
-1.82608	6.89744	-12.7574	1.88696e-08	2.33491e-07	9.57132	TRIB3
0.708287	5.96343	12.7445	1.90909e-08	2.36012e-07	9.55898	ZHX3
3.08666	2.18523	12.7408	1.91549e-08	2.36585e-07	9.55544	ECM1
-1.49961	2.83332	-12.7383	1.91974e-08	2.36892e-07	9.55309	CCDC150
0.855651	8.43495	12.7368	1.92235e-08	2.36995e-07	9.55166	PXDN
2.57489	1.90603	12.7307	1.93294e-08	2.38082e-07	9.54584	FLRT3
0.819026	8.79572	12.7082	1.97265e-08	2.4275e-07	9.52432	JUP
3.50663	4.28435	12.7023	1.98313e-08	2.43709e-07	9.51871	LGALS3BP
-2.28038	2.17276	-12.7018	1.98408e-08	2.43709e-07	9.51821	HROB
-2.92614	6.67412	-12.6969	1.99271e-08	2.44545e-07	9.51361	H2BC4
-0.749478	8.45405	-12.6926	2.00056e-08	2.45284e-07	9.50945	XPO1
-4.73581	2.82171	-12.6887	2.00766e-08	2.45467e-07	9.5057	H2AC4
2.83591	1.16604	12.6885	2.00794e-08	2.45467e-07	9.50556	INPP5D
-2.77173	4.23155	-12.6872	2.01041e-08	2.45467e-07	9.50426	E2F1
-1.02623	6.45783	-12.687	2.01076e-08	2.45467e-07	9.50407	TMEM106C
-1.6922	5.03963	-12.6866	2.01137e-08	2.45467e-07	9.50375	RCCD1
2.7112	2.54775	12.6857	2.01305e-08	2.45467e-07	9.50287	SHC2
-1.12323	3.31077	-12.6788	2.02573e-08	2.46626e-07	9.49622	WRAP53
1.22024	5.16148	12.6785	2.02623e-08	2.46626e-07	9.49596	HS6ST3
1.03225	6.06676	12.6741	2.03441e-08	2.47396e-07	9.4917	TMC4
1.18349	7.72702	12.6701	2.04178e-08	2.47818e-07	9.48787	TMTC3
-0.718307	8.07565	-12.6698	2.04233e-08	2.47818e-07	9.48759	EWSR1
-0.561674	4.86363	-12.6692	2.04342e-08	2.47818e-07	9.48702	INTS4
1.1063	6.04193	12.6647	2.05171e-08	2.48598e-07	9.48274	LTBP3
0.932278	7.06786	12.6587	2.06288e-08	2.49725e-07	9.47699	SPOPL
-0.715861	5.49111	-12.6555	2.0689e-08	2.50229e-07	9.4739	SPIDR
2.28175	6.37968	12.6447	2.08924e-08	2.52461e-07	9.46355	ATP2B4
-0.914682	3.90898	-12.6419	2.09457e-08	2.52529e-07	9.46086	DIS3L
-3.1768	4.17046	-12.6415	2.09536e-08	2.52529e-07	9.46046	BLM
1.42546	7.18949	12.6414	2.09546e-08	2.52529e-07	9.46041	ZNF91
1.0914	3.63839	12.6326	2.11224e-08	2.54322e-07	9.45197	ADSS1
2.63323	2.76794	12.631	2.11531e-08	2.54464e-07	9.45043	MGAT4EP
-3.15017	5.27495	-12.627	2.12299e-08	2.55158e-07	9.44659	H2AC13
-0.7824	4.98174	-12.6199	2.13677e-08	2.56519e-07	9.43974	SNRPA1
-0.967005	3.73377	-12.6188	2.13892e-08	2.56519e-07	9.43868	ELP6
-0.957951	4.06623	-12.6182	2.14005e-08	2.56519e-07	9.43812	MAGOHB
1.43089	8.46048	12.6068	2.16238e-08	2.58964e-07	9.42713	GNS
-0.890442	4.70627	-12.6015	2.17293e-08	2.59995e-07	9.42198	SSX2IP
-0.753315	6.68136	-12.5909	2.19391e-08	2.62271e-07	9.41181	PPP1CC
-0.893554	6.14159	-12.5858	2.20407e-08	2.63251e-07	9.40692	IPO9
1.13459	4.81728	12.5826	2.21052e-08	2.63786e-07	9.40383	SMIM29
0.709876	6.8378	12.5802	2.21531e-08	2.64122e-07	9.40154	IRGQ
-0.570354	8.02998	-12.5776	2.22054e-08	2.64511e-07	9.39904	GRHL2
-1.3778	4.34097	-12.5763	2.22328e-08	2.64601e-07	9.39774	CEP57
0.767839	5.19931	12.5727	2.23061e-08	2.65238e-07	9.39425	IL6R
-1.65378	2.77548	-12.5668	2.24257e-08	2.66286e-07	9.38859	FOXP2
-2.95887	3.82016	-12.5664	2.24339e-08	2.66286e-07	9.38821	ZNF367
-0.68373	6.1508	-12.5594	2.25775e-08	2.67516e-07	9.38145	EIF1AX
-0.68373	6.1508	-12.5594	2.25775e-08	2.67516e-07	9.38145	LOC124905557
-2.52272	4.96867	-12.5576	2.2616e-08	2.67736e-07	9.37965	C21orf58
1.31666	4.92905	12.5546	2.26763e-08	2.68213e-07	9.37683	SESN3
1.1792	2.73869	12.5515	2.27416e-08	2.68748e-07	9.37379	TRIM5
0.796893	5.98836	12.5439	2.28998e-08	2.70379e-07	9.36645	GAB1
2.48583	1.60739	12.5413	2.2955e-08	2.70792e-07	9.3639	HAS3
-3.59173	1.00637	-12.5399	2.29837e-08	2.70892e-07	9.36258	LINC00664
1.01066	10.8902	12.5377	2.30291e-08	2.70965e-07	9.36049	FTH1
2.53107	3.70673	12.5377	2.30303e-08	2.70965e-07	9.36043	INHA
1.07349	6.96516	12.5339	2.31097e-08	2.7166e-07	9.35679	PRSS8
-0.627223	8.65087	-12.5272	2.32507e-08	2.72937e-07	9.35035	HNRNPU
-2.67153	2.14264	-12.5269	2.3259e-08	2.72937e-07	9.34997	SOX5
-1.52336	4.05354	-12.524	2.3319e-08	2.73401e-07	9.34725	RMI1
1.06946	4.55861	12.5191	2.34251e-08	2.74405e-07	9.34244	SESN1
0.756045	5.04621	12.5178	2.34517e-08	2.74477e-07	9.34124	RDH13
0.883564	4.77127	12.5106	2.36082e-08	2.75918e-07	9.3342	GRB7
-0.879122	5.35122	-12.5102	2.3616e-08	2.75918e-07	9.33385	CTPS1
0.735458	8.51992	12.5052	2.37234e-08	2.76698e-07	9.32905	AFF4
6.01589	1.02545	12.5052	2.37241e-08	2.76698e-07	9.32902	LRRC15
-2.27219	7.08763	-12.4917	2.40192e-08	2.79897e-07	9.31593	H2AX
1.99728	2.84257	12.4903	2.405e-08	2.80013e-07	9.31457	FAM83A
-0.636516	6.12061	-12.4808	2.42616e-08	2.82231e-07	9.3053	RCC1
-1.98676	3.9224	-12.4736	2.4422e-08	2.8385e-07	9.29833	CCNE2
-1.61813	6.71633	-12.4721	2.44557e-08	2.83995e-07	9.29687	ISOC1
-0.704486	7.79216	-12.4636	2.46476e-08	2.85976e-07	9.28859	NELFCD
2.62597	0.489388	12.4625	2.4672e-08	2.86011e-07	9.28754	JCAD
-0.651169	5.84242	-12.4554	2.48337e-08	2.87637e-07	9.28063	LIG3
1.6218	4.84552	12.4538	2.48688e-08	2.87795e-07	9.27913	GLMP
1.77671	2.64322	12.4528	2.48935e-08	2.87833e-07	9.27808	DGLUCY
3.81759	1.8946	12.4424	2.51308e-08	2.90245e-07	9.26803	TUBA4A
-2.48874	0.858574	-12.4418	2.51455e-08	2.90245e-07	9.26742	ZNF578
-2.05181	3.16857	-12.4392	2.52065e-08	2.90307e-07	9.26485	GINS4
-0.997073	5.41121	-12.4388	2.52155e-08	2.90307e-07	9.26448	EXOSC2
-0.987318	5.21137	-12.4388	2.52158e-08	2.90307e-07	9.26446	ZNF33B
-1.63712	6.86886	-12.4369	2.52591e-08	2.90556e-07	9.26264	ARHGEF2
1.20642	4.07694	12.4291	2.54416e-08	2.92404e-07	9.25502	PNPLA7
1.82365	2.70613	12.403	2.60603e-08	2.99258e-07	9.22959	GDPD5
-0.73125	7.87114	-12.4018	2.60885e-08	2.99326e-07	9.22844	XRCC6
6.04564	0.948842	12.3999	2.61359e-08	2.99446e-07	9.22652	MMP13
3.34745	1.57292	12.3995	2.61437e-08	2.99446e-07	9.2262	SORCS2
-0.857382	5.36361	-12.3963	2.62229e-08	2.99919e-07	9.223	USP13
-0.64424	6.86804	-12.396	2.62298e-08	2.99919e-07	9.22272	FAM20B
0.870303	7.22597	12.3916	2.63353e-08	3.00709e-07	9.21847	VAT1
1.42078	4.38918	12.3913	2.63437e-08	3.00709e-07	9.21813	USP35
2.80203	0.38542	12.3778	2.66737e-08	3.04217e-07	9.20495	ANKRD35
-0.806192	6.51332	-12.3761	2.67145e-08	3.04422e-07	9.20334	RSL24D1
4.75107	0.9696	12.3657	2.69741e-08	3.0683e-07	9.1931	S100A8
3.55869	-1.51244	12.365	2.69902e-08	3.0683e-07	9.19246	RIPOR2
1.19185	4.77548	12.3646	2.70012e-08	3.0683e-07	9.19203	PTGR1
0.722664	5.70511	12.364	2.70173e-08	3.0683e-07	9.1914	RALB
-0.586268	8.00834	-12.3494	2.7384e-08	3.10702e-07	9.17713	POGZ
1.29371	3.63835	12.3486	2.74047e-08	3.10702e-07	9.17633	PLEKHN1
-0.647917	6.64649	-12.3439	2.75222e-08	3.11771e-07	9.1718	SRSF7
-0.684669	5.77269	-12.3405	2.7611e-08	3.12257e-07	9.16839	STOML2
1.64721	3.94114	12.3404	2.76117e-08	3.12257e-07	9.16836	SNED1
-0.843372	6.27002	-12.3378	2.76782e-08	3.12745e-07	9.16581	CASC3
-0.709285	5.34602	-12.3315	2.78401e-08	3.14284e-07	9.15964	MGME1
3.95429	4.80096	12.3307	2.78613e-08	3.14284e-07	9.15883	ITGB6
1.23381	4.01975	12.3288	2.79112e-08	3.14582e-07	9.15694	PHETA1
0.925913	5.34593	12.3262	2.79792e-08	3.15083e-07	9.15436	MCC
-1.24305	5.73118	-12.3099	2.84059e-08	3.1962e-07	9.13833	RANBP1
-1.67609	3.58857	-12.296	2.87738e-08	3.23342e-07	9.12471	HAUS1
-0.594863	5.85041	-12.2956	2.87849e-08	3.23342e-07	9.1243	UCK2
1.80273	5.09754	12.2926	2.88653e-08	3.23973e-07	9.12135	SERPINA3
0.7265	7.20406	12.29	2.89334e-08	3.24466e-07	9.11885	HLA-E
1.70906	1.62051	12.2863	2.90339e-08	3.25321e-07	9.11518	GIPR
-0.905829	4.22773	-12.2717	2.94323e-08	3.29509e-07	9.10075	MCM3AP-AS1
-0.753592	5.47164	-12.2629	2.96745e-08	3.31943e-07	9.09207	RNF220
3.41126	2.90875	12.255	2.98921e-08	3.34099e-07	9.08433	PADI3
-2.35821	5.39647	-12.2498	3.00369e-08	3.35437e-07	9.07922	UBE2S
2.77471	6.52941	12.2473	3.01072e-08	3.35943e-07	9.07674	SERPINA5
-1.40302	4.34826	-12.244	3.02003e-08	3.36511e-07	9.07347	HAUS5
0.882354	7.43552	12.2437	3.02084e-08	3.36511e-07	9.07319	TSPAN14
-1.95839	3.22676	-12.2389	3.03455e-08	3.37758e-07	9.06839	CEP152
1.15456	9.75639	12.2372	3.03926e-08	3.38002e-07	9.06675	EPPK1
0.947582	7.73308	12.231	3.05688e-08	3.39476e-07	9.06063	SEC24D
0.672893	5.36984	12.2306	3.05809e-08	3.39476e-07	9.06021	ATP6V1D
-0.841618	6.03187	-12.2299	3.06012e-08	3.39476e-07	9.05951	NHLRC2
-0.764613	4.80488	-12.2281	3.0653e-08	3.39769e-07	9.05772	MTO1
0.555047	8.08044	12.2207	3.08646e-08	3.41831e-07	9.05043	BZW1
2.56182	2.86401	12.2112	3.1141e-08	3.44361e-07	9.04099	PLAU
0.763859	5.70323	12.211	3.11444e-08	3.44361e-07	9.04087	UVRAG
-0.577552	7.80654	-12.2088	3.12084e-08	3.44785e-07	9.0387	PRDX6
0.742419	6.27612	12.1964	3.15741e-08	3.48537e-07	9.02636	CIB1
4.25593	-0.393213	12.1952	3.161e-08	3.48647e-07	9.02516	ENTPD3
-2.70047	6.79552	-12.1914	3.17204e-08	3.49576e-07	9.02147	H2AC20
1.14431	7.30998	12.1849	3.1915e-08	3.51432e-07	9.01499	ITGA3
1.36954	6.47712	12.1817	3.20127e-08	3.52218e-07	9.01175	HS6ST1
2.45514	3.06679	12.1667	3.24642e-08	3.56893e-07	8.99692	FAXDC2
1.66422	3.46683	12.1618	3.26125e-08	3.5823e-07	8.99209	CFAP263
1.26266	5.13764	12.1571	3.27589e-08	3.59243e-07	8.98735	PKP1
-0.700613	7.02522	-12.1564	3.27805e-08	3.59243e-07	8.98665	ANXA5
0.706998	7.68015	12.1562	3.27851e-08	3.59243e-07	8.9865	ITM2B
-1.87983	5.75792	-12.1511	3.29442e-08	3.6069e-07	8.98137	LIG1
1.09339	3.8413	12.1469	3.30727e-08	3.61801e-07	8.97725	TMEM51
-1.59944	4.16639	-12.1457	3.31113e-08	3.61928e-07	8.97602	C9orf152
-1.30011	5.4356	-12.1381	3.33483e-08	3.64222e-07	8.96846	FRAS1
-1.15994	3.51922	-12.1335	3.34912e-08	3.65352e-07	8.96393	NSL1
4.21018	-0.576641	12.133	3.35062e-08	3.65352e-07	8.96346	COL17A1
0.922131	9.58717	12.1238	3.37998e-08	3.68253e-07	8.95422	TANC2
-1.01114	5.7547	-12.1229	3.38285e-08	3.68267e-07	8.95332	AOPEP
2.35461	4.61129	12.1166	3.40299e-08	3.70158e-07	8.94703	LYST
0.806611	7.64048	12.1127	3.41528e-08	3.70979e-07	8.94322	UGCG
0.939254	3.64749	12.1123	3.41668e-08	3.70979e-07	8.94278	DNAH10OS
-0.711673	4.67446	-12.1111	3.42065e-08	3.70979e-07	8.94155	TMEM168
1.03125	3.11948	12.1108	3.42161e-08	3.70979e-07	8.94125	SLC25A20
-0.880282	4.94544	-12.1045	3.4418e-08	3.72866e-07	8.93502	LIMS1
1.11371	3.91398	12.1036	3.44461e-08	3.7287e-07	8.93416	ZNF750
-0.941107	4.09579	-12.0995	3.45798e-08	3.74015e-07	8.93005	SLC35A5
1.14716	3.97346	12.087	3.49896e-08	3.78142e-07	8.91758	CCPG1
-0.739504	5.8976	-12.0762	3.53474e-08	3.81701e-07	8.9068	ACTL6A
0.932949	6.20105	12.0689	3.55918e-08	3.8403e-07	8.8995	P4HA1
-0.92049	2.83933	-12.0673	3.56487e-08	3.84335e-07	8.89781	GTPBP8
-1.38411	6.08544	-12.0659	3.56943e-08	3.84517e-07	8.89646	AJUBA
-0.971183	6.92448	-12.061	3.58596e-08	3.85988e-07	8.89156	SMC1A
-0.725105	6.93194	-12.0591	3.59254e-08	3.86386e-07	8.88962	GMPS
-2.05227	4.35607	-12.0573	3.59858e-08	3.86641e-07	8.88784	LOC107984132
3.27983	0.833651	12.0567	3.60068e-08	3.86641e-07	8.88722	KRT32
0.72328	7.52759	12.0523	3.61548e-08	3.87919e-07	8.88288	ARL8B
-0.614661	7.63249	-12.0512	3.61935e-08	3.88024e-07	8.88174	TRA2B
-1.15002	3.3989	-12.0455	3.63888e-08	3.89805e-07	8.87604	UPF3B
-0.559995	5.9797	-12.0348	3.67592e-08	3.93459e-07	8.86532	LINC00665
-1.01801	5.69912	-12.0332	3.68152e-08	3.93743e-07	8.8637	ZFAND1
-0.925895	7.92074	-12.0284	3.69813e-08	3.95205e-07	8.85894	FUS
-1.57058	7.84642	-12.0239	3.71418e-08	3.96604e-07	8.85435	H1-0
4.71251	2.09293	12.0196	3.72912e-08	3.97881e-07	8.8501	KRT16
1.41892	5.27202	12.0183	3.73371e-08	3.98054e-07	8.84879	LRP1
-0.793173	5.37852	-12.0131	3.75228e-08	3.99716e-07	8.84354	ERLIN1
3.82615	-1.11979	12.0098	3.76385e-08	4.00631e-07	8.84028	PADI1
-1.87098	3.76895	-12.005	3.78129e-08	4.01997e-07	8.83538	KIF26A
0.732366	5.30929	12.0046	3.78269e-08	4.01997e-07	8.83499	SCRN2
0.850898	5.01334	12.0026	3.78986e-08	4.0244e-07	8.83298	TPRG1L
-1.75651	2.66946	-11.9971	3.8097e-08	4.04227e-07	8.82745	HAUS8
1.02254	5.96148	11.9959	3.81381e-08	4.04342e-07	8.82631	CUEDC1
-0.676137	6.0029	-11.9842	3.85642e-08	4.08282e-07	8.81454	ANAPC16
1.50734	4.33583	11.9839	3.8576e-08	4.08282e-07	8.81421	SLC7A8
-3.13568	1.81301	-11.9832	3.86011e-08	4.08282e-07	8.81353	CDKN2C
3.41388	1.75872	11.976	3.88659e-08	4.10758e-07	8.80628	ERC2
4.33753	0.137155	11.9697	3.91e-08	4.12907e-07	8.79992	NAV3
-1.69889	1.97416	-11.9649	3.92784e-08	4.14464e-07	8.7951	LOC102724560
1.68508	4.73681	11.9613	3.94155e-08	4.15202e-07	8.79141	PPP1R18
1.68508	4.73681	11.9613	3.94155e-08	4.15202e-07	8.79141	LOC107987457
1.5437	6.8944	11.9606	3.94413e-08	4.15202e-07	8.79072	JUNB
0.648544	6.33388	11.959	3.9501e-08	4.15388e-07	8.78911	GGCX
-2.71637	0.757861	-11.9585	3.95209e-08	4.15388e-07	8.78858	RASIP1
1.10079	4.49534	11.9556	3.96285e-08	4.16192e-07	8.7857	MYO1E
0.860834	5.93759	11.9544	3.96754e-08	4.16359e-07	8.78445	MARK4
-0.839126	5.72535	-11.9324	4.05129e-08	4.24815e-07	8.76231	ADCY3
1.73412	1.77541	11.9228	4.08849e-08	4.2838e-07	8.75263	SLC25A18
-0.926801	4.35504	-11.9209	4.09616e-08	4.28849e-07	8.75065	CSTF2
-1.34673	3.4564	-11.9168	4.1123e-08	4.2994e-07	8.74648	GVQW3
-1.16014	5.91608	-11.9166	4.113e-08	4.2994e-07	8.7463	GRPEL2
0.95626	4.25864	11.9148	4.11996e-08	4.29997e-07	8.74451	TMPRSS2
0.95626	4.25864	11.9148	4.11996e-08	4.29997e-07	8.74451	LOC124905021
-2.44871	2.41628	-11.9133	4.12601e-08	4.30197e-07	8.74296	RNVU1-31
1.16252	5.34903	11.9127	4.1283e-08	4.30197e-07	8.74237	ITPKC
0.747324	10.0795	11.9059	4.15529e-08	4.32673e-07	8.73546	ZNF217
0.641023	5.75463	11.9039	4.16311e-08	4.33151e-07	8.73347	SLC22A23
-0.896584	6.78702	-11.9021	4.17039e-08	4.33572e-07	8.73162	RBM14
-1.51685	4.83629	-11.8992	4.18194e-08	4.34409e-07	8.72869	MBNL3
-0.65795	7.42161	-11.8984	4.18492e-08	4.34409e-07	8.72793	HACD2
0.829533	6.55597	11.8934	4.20515e-08	4.3617e-07	8.72283	SDK1
2.34207	3.22162	11.8923	4.20954e-08	4.36288e-07	8.72172	KCNF1
0.866977	8.17208	11.8906	4.21645e-08	4.36405e-07	8.71998	EZR
0.704712	6.98645	11.8904	4.21718e-08	4.36405e-07	8.7198	HEXB
-0.919421	5.35531	-11.8869	4.23145e-08	4.37544e-07	8.71622	SLC25A15
-1.45358	3.80696	-11.8841	4.2427e-08	4.38369e-07	8.71341	C18orf54
1.57015	2.66371	11.8812	4.25442e-08	4.39241e-07	8.71049	TMCC3
0.657639	5.2177	11.8787	4.26483e-08	4.39976e-07	8.7079	PRR15L
-1.61977	2.7136	-11.8773	4.27029e-08	4.40201e-07	8.70654	GALNT16
2.94492	1.2215	11.8698	4.30129e-08	4.43056e-07	8.69888	GJB2
1.21798	7.39644	11.8681	4.30801e-08	4.43407e-07	8.69722	IFT122
1.81046	2.75727	11.8649	4.32145e-08	4.44449e-07	8.69392	ALOXE3
2.10184	2.21733	11.8626	4.33081e-08	4.4507e-07	8.69163	ZNF488
1.15447	7.71836	11.8555	4.36067e-08	4.47717e-07	8.68435	CLCN7
0.606005	7.16346	11.8548	4.36325e-08	4.47717e-07	8.68373	SH3BP4
1.74172	2.98009	11.8499	4.38379e-08	4.49481e-07	8.67875	FAS
-1.00555	4.70008	-11.8488	4.38849e-08	4.49619e-07	8.67761	SLBP
-1.21316	5.8792	-11.8476	4.39358e-08	4.49796e-07	8.67639	PHLDB1
1.53327	3.7888	11.843	4.41318e-08	4.51458e-07	8.67167	KIFC3
0.661411	7.37962	11.8376	4.43583e-08	4.53429e-07	8.66624	OGDH
1.07426	4.77297	11.8328	4.45641e-08	4.55186e-07	8.66134	OCIAD2
0.700514	7.69348	11.8246	4.4916e-08	4.58431e-07	8.65301	LITAF
-3.10276	6.13689	-11.8238	4.49524e-08	4.58453e-07	8.65215	CDT1
-0.610162	8.22103	-11.8217	4.50426e-08	4.59024e-07	8.65002	SLC25A5
-0.9006	5.68048	-11.8205	4.50963e-08	4.59222e-07	8.64876	N4BP2
-1.019	4.95672	-11.8196	4.51328e-08	4.59244e-07	8.64791	SMC6
-0.743307	4.48197	-11.8188	4.51688e-08	4.59262e-07	8.64706	MRPL15
-1.36327	2.50321	-11.8163	4.52756e-08	4.59998e-07	8.64456	HOXC11
0.630462	7.3867	11.8114	4.54909e-08	4.61836e-07	8.63953	MLXIP
1.49384	4.11371	11.8091	4.55932e-08	4.62524e-07	8.63715	SLC17A5
1.05397	4.7804	11.8081	4.56364e-08	4.62613e-07	8.63615	MUC1
1.94655	3.69273	11.7982	4.60732e-08	4.66687e-07	8.62605	ATP8A1
1.10084	4.47722	11.7847	4.66726e-08	4.72401e-07	8.61236	RASGRP1
-1.44993	4.77326	-11.7804	4.68695e-08	4.74036e-07	8.6079	FANCG
-0.669954	5.09817	-11.777	4.7023e-08	4.75206e-07	8.60443	C2orf69
0.532026	8.14442	11.7763	4.7056e-08	4.75206e-07	8.60369	TSC22D1
-0.648815	8.43764	-11.7705	4.73168e-08	4.7748e-07	8.59783	SFPQ
-0.676068	5.26069	-11.768	4.74308e-08	4.7827e-07	8.59528	NSMAF
0.738861	7.23196	11.7632	4.76531e-08	4.80149e-07	8.59033	ABCA3
2.38545	1.53529	11.7528	4.8134e-08	4.84631e-07	8.57969	FAUP4
0.840156	5.25848	11.75	4.82658e-08	4.85593e-07	8.57679	WDR47
1.03595	6.71512	11.746	4.84515e-08	4.87096e-07	8.57272	NACC2
0.876033	6.63853	11.7294	4.9234e-08	4.94591e-07	8.55575	RRBP1
1.11912	5.57708	11.7195	4.97082e-08	4.98981e-07	8.54559	CHMP5
1.10836	6.97577	11.7179	4.97834e-08	4.99362e-07	8.54399	CRIP2
-0.740711	5.38879	-11.6995	5.06784e-08	5.07959e-07	8.52511	TMEM241
3.85302	1.68574	11.6961	5.08479e-08	5.09277e-07	8.52157	FGF18
2.18591	3.63658	11.6891	5.11959e-08	5.12379e-07	8.51434	MIR22HG
1.07657	5.14497	11.6832	5.14859e-08	5.1479e-07	8.50835	MICAL2
-0.792195	7.24996	-11.6827	5.15136e-08	5.1479e-07	8.50778	HNRNPA3
0.662695	7.01074	11.6819	5.15522e-08	5.14792e-07	8.50699	NUCB1
-1.01032	5.36793	-11.6763	5.18362e-08	5.17243e-07	8.50117	NEDD1
1.35707	5.74786	11.6749	5.19036e-08	5.1753e-07	8.49979	VAMP8
-0.670071	4.58296	-11.6719	5.2058e-08	5.18683e-07	8.49664	CCDC59
1.25593	6.21841	11.6698	5.21615e-08	5.19328e-07	8.49454	HBP1
-2.71261	2.44739	-11.6641	5.2454e-08	5.21853e-07	8.48861	NRGN
0.674359	5.52764	11.6601	5.26575e-08	5.23489e-07	8.48451	IGF2BP2
0.790032	5.59264	11.6555	5.28913e-08	5.25266e-07	8.47981	EXT1
-0.653674	5.92171	-11.6551	5.29146e-08	5.25266e-07	8.47935	TSN
1.66871	4.78137	11.6503	5.3163e-08	5.27341e-07	8.47438	AP1S3
-1.49866	3.63398	-11.6459	5.33912e-08	5.29213e-07	8.46984	SLF1
-1.56493	5.35976	-11.6445	5.34606e-08	5.29509e-07	8.46847	CDCA4
2.6739	1.01701	11.6325	5.40906e-08	5.35353e-07	8.45605	LINC00689
0.703719	7.24292	11.6117	5.51961e-08	5.45891e-07	8.43461	CHST15
4.53546	1.06863	11.6107	5.52495e-08	5.46017e-07	8.43359	CEACAM5
-0.824729	5.44874	-11.5954	5.60853e-08	5.53868e-07	8.41767	TFAM
0.859298	6.70657	11.5904	5.63591e-08	5.56163e-07	8.41251	SEMA4B
0.789414	7.56443	11.5878	5.65038e-08	5.5718e-07	8.40979	SH3BP5
3.82588	0.801202	11.5809	5.68813e-08	5.6049e-07	8.40274	SERPINB5
2.4675	3.51573	11.5742	5.72556e-08	5.63764e-07	8.39579	NATD1
0.675644	5.69018	11.5701	5.74909e-08	5.65664e-07	8.39144	TTC39C
-0.624022	8.1304	-11.5626	5.79139e-08	5.69408e-07	8.38367	CSE1L
-0.686983	7.86626	-11.5609	5.80071e-08	5.69907e-07	8.38197	CKAP5
-1.37191	4.52144	-11.5584	5.8148e-08	5.70873e-07	8.37939	TRIM45
-1.78205	1.90482	-11.5546	5.83658e-08	5.72591e-07	8.37543	RAD54B
1.40401	3.73016	11.5537	5.84207e-08	5.72711e-07	8.37444	CAB39L
0.789074	6.45281	11.5504	5.86106e-08	5.74153e-07	8.371	KIAA1671
-1.33119	6.83304	-11.5485	5.87199e-08	5.74803e-07	8.36902	LMNB2
1.13345	8.70584	11.5457	5.88803e-08	5.75952e-07	8.36613	INPP4B
-0.697425	5.87313	-11.5443	5.89609e-08	5.76231e-07	8.36468	ANKRD40
1.01776	5.24983	11.5437	5.89948e-08	5.76231e-07	8.36407	GLCCI1
0.733549	5.9225	11.5415	5.91206e-08	5.7704e-07	8.36181	ARRB1
1.17703	5.36398	11.5331	5.96098e-08	5.81391e-07	8.35308	NEDD9
0.998267	6.40703	11.5286	5.98767e-08	5.83569e-07	8.34834	ERO1A
2.59251	0.735548	11.5273	5.99529e-08	5.83887e-07	8.347	TRIM55
-0.762481	5.77256	-11.5203	6.03621e-08	5.87446e-07	8.33979	PFAS
2.2963	1.35405	11.5186	6.04673e-08	5.88042e-07	8.33794	LINC02631
1.82163	5.98626	11.5082	6.10839e-08	5.93608e-07	8.32719	ZMAT3
-1.36648	4.12319	-11.5073	6.11393e-08	5.93716e-07	8.32623	PRIM2
1.02776	6.80219	11.5056	6.12417e-08	5.94279e-07	8.32445	CCNG2
5.11957	-0.0410364	11.5021	6.1456e-08	5.95567e-07	8.32075	MUC5AC
0.79569	5.53905	11.5019	6.14633e-08	5.95567e-07	8.32062	EFNA1
1.5636	3.89191	11.4975	6.17348e-08	5.97766e-07	8.31595	SCARNA6
-0.655912	5.51028	-11.4927	6.20232e-08	6.00125e-07	8.31101	HNRNPUL2
-0.787849	5.64358	-11.4904	6.21641e-08	6.01054e-07	8.30861	C2orf68
0.589045	6.6145	11.4882	6.22993e-08	6.01927e-07	8.30631	ACTR1A
0.95224	5.33176	11.4841	6.25525e-08	6.03939e-07	8.30201	MYD88
0.887631	6.39313	11.4817	6.27012e-08	6.04938e-07	8.29949	OGFR
-2.37472	1.03373	-11.4789	6.2876e-08	6.06188e-07	8.29654	ACP3
-1.05369	8.99376	-11.4707	6.33836e-08	6.10643e-07	8.28802	EMP2
-0.861205	5.35142	-11.4657	6.3696e-08	6.12998e-07	8.28281	OXCT1
1.98615	2.81567	11.4653	6.37196e-08	6.12998e-07	8.28241	GOLM1
0.877331	4.30163	11.4581	6.41733e-08	6.16919e-07	8.27489	FAM50A
0.845393	6.83499	11.4529	6.45031e-08	6.19414e-07	8.26946	PGAP6
-0.675638	8.12529	-11.4526	6.4528e-08	6.19414e-07	8.26905	CLIC4
1.04266	4.4091	11.4519	6.45714e-08	6.19414e-07	8.26834	KAZN
-0.88745	7.97929	-11.4466	6.49089e-08	6.22116e-07	8.26281	CDC25B
1.61108	3.582	11.446	6.49459e-08	6.22116e-07	8.26221	BLACAT1
0.815841	7.53346	11.4438	6.50897e-08	6.23048e-07	8.25986	BCAP31
1.07799	5.50485	11.4402	6.53174e-08	6.24781e-07	8.25616	MSX2
0.877587	5.60096	11.4356	6.56169e-08	6.27199e-07	8.25131	PPP1R15A
1.93349	5.74986	11.4339	6.57287e-08	6.27819e-07	8.24951	CD109
-0.681468	6.22295	-11.429	6.60457e-08	6.30398e-07	8.24441	MCMBP
-0.786423	6.11076	-11.424	6.63764e-08	6.33102e-07	8.23911	HAX1
-0.848421	4.36219	-11.4233	6.64235e-08	6.33102e-07	8.23836	TUBGCP4
1.21089	4.60129	11.4139	6.70383e-08	6.38508e-07	8.22859	GPRC5C
-1.07378	4.13315	-11.4122	6.71572e-08	6.39186e-07	8.22672	ZYG11A
0.751736	6.99589	11.4073	6.74838e-08	6.41557e-07	8.22157	NRBP2
-3.77885	2.6695	-11.407	6.75021e-08	6.41557e-07	8.22129	PRRT1B
-1.02843	7.76334	-11.4033	6.77471e-08	6.43429e-07	8.21745	TP53
1.02109	4.51338	11.4011	6.78997e-08	6.43924e-07	8.21506	ATP6V0E2
0.826697	6.80012	11.4007	6.79245e-08	6.43924e-07	8.21467	MREG
1.42245	4.85522	11.4004	6.79433e-08	6.43924e-07	8.21438	CAMK1D
-0.743201	4.9451	-11.3959	6.82477e-08	6.46352e-07	8.20964	ERI2
0.848512	5.27451	11.3913	6.8559e-08	6.48841e-07	8.20482	TOLLIP
-1.26925	3.50653	-11.3886	6.87411e-08	6.50097e-07	8.202	LOC100294145
-3.55467	2.90969	-11.3879	6.87888e-08	6.50097e-07	8.20127	CENPM
-1.06839	5.90948	-11.3726	6.98434e-08	6.596e-07	8.18514	ZBTB2
1.28101	5.11126	11.3605	7.06892e-08	6.67117e-07	8.17238	ARSA
-2.06688	2.20874	-11.3582	7.08491e-08	6.68156e-07	8.16999	APOBEC3B
1.93232	2.02307	11.3562	7.09882e-08	6.68675e-07	8.16791	PROCR
-2.96676	1.78926	-11.356	7.1004e-08	6.68675e-07	8.16767	STARD4
0.934389	7.37539	11.3539	7.11546e-08	6.69485e-07	8.16542	ATP6V1G1
-0.628234	5.5853	-11.3534	7.11899e-08	6.69485e-07	8.1649	VPS36
0.9827	3.79208	11.3525	7.12487e-08	6.69568e-07	8.16402	IRF5
2.60015	0.0379668	11.3497	7.14515e-08	6.70924e-07	8.16101	RHCG
0.959395	6.68333	11.3491	7.14931e-08	6.70924e-07	8.16039	ATP13A2
-1.69521	3.54355	-11.3352	7.24917e-08	6.79819e-07	8.14569	TEAD4
0.958114	6.32829	11.3322	7.27048e-08	6.8134e-07	8.14258	SFXN3
1.59864	5.89235	11.3254	7.32027e-08	6.85527e-07	8.13534	WIPI1
1.0462	3.53233	11.3216	7.34773e-08	6.87618e-07	8.13137	TMEM8B
-0.721688	6.8857	-11.3204	7.35644e-08	6.87953e-07	8.13012	LSM14A
-1.675	2.76178	-11.3186	7.36965e-08	6.88708e-07	8.12821	NUPR1
-1.98316	0.725582	-11.3127	7.41321e-08	6.92296e-07	8.12197	HOXC6
-0.922699	5.21935	-11.3116	7.42119e-08	6.92559e-07	8.12083	HENMT1
-1.04021	4.84498	-11.3103	7.43081e-08	6.92974e-07	8.11945	TUBGCP3
-1.98345	1.2659	-11.3018	7.49397e-08	6.98378e-07	8.11048	RTN4RL2
1.65887	2.48766	11.2993	7.51313e-08	6.99676e-07	8.10777	FOLR1
-1.0216	5.4648	-11.2953	7.543e-08	7.0197e-07	8.10357	CABLES1
0.65311	5.75955	11.2892	7.58946e-08	7.05804e-07	8.09706	DHX32
-1.72142	2.91198	-11.2875	7.60197e-08	7.06477e-07	8.09531	CBS
-1.23148	4.87459	-11.2821	7.64311e-08	7.09808e-07	8.08959	NIPBL-DT
0.765556	5.64084	11.2751	7.69732e-08	7.14348e-07	8.0821	TMEM147
1.31408	6.82193	11.2738	7.70695e-08	7.14747e-07	8.08077	TUBA1A
-0.934946	4.73969	-11.266	7.76765e-08	7.19877e-07	8.07245	CDKN2AIPNL
-0.837101	5.59739	-11.2632	7.78928e-08	7.21383e-07	8.06951	ALDH9A1
-0.870557	6.55627	-11.2497	7.89515e-08	7.30683e-07	8.05519	UNG
0.809026	6.0669	11.248	7.90846e-08	7.3093e-07	8.05341	STK10
-0.561292	7.4475	-11.2476	7.91165e-08	7.3093e-07	8.05298	FGD5-AS1
-0.79215	6.48347	-11.2473	7.91419e-08	7.3093e-07	8.05264	OSGIN2
1.15012	5.62566	11.2461	7.92349e-08	7.31285e-07	8.05139	LFNG
2.99551	-0.602535	11.2446	7.93575e-08	7.31913e-07	8.04975	ANO4
5.3032	1.36942	11.2431	7.94729e-08	7.32474e-07	8.04821	MAF
1.94949	3.73716	11.2414	7.96094e-08	7.33227e-07	8.04639	SUSD3
-0.687623	5.23223	-11.2398	7.97365e-08	7.33893e-07	8.0447	DLAT
0.951126	6.81881	11.2364	8.00097e-08	7.35903e-07	8.04108	RAP2B
1.36879	4.1082	11.2335	8.02472e-08	7.37581e-07	8.03793	EDA2R
0.954971	5.02651	11.2307	8.04735e-08	7.3883e-07	8.03495	SLC35C1
-1.15164	6.54372	-11.2304	8.04934e-08	7.3883e-07	8.03469	SNRPB
-1.86666	4.91261	-11.2239	8.10232e-08	7.43184e-07	8.02773	RFC2
1.44476	2.66926	11.2215	8.12195e-08	7.44475e-07	8.02517	SCUBE3
-2.83428	3.90758	-11.2192	8.1405e-08	7.45666e-07	8.02275	PLAC1
0.915376	4.62482	11.1759	8.50276e-08	7.78316e-07	7.97658	TRAPPC14
-1.20448	2.59054	-11.1728	8.52948e-08	7.80229e-07	7.97326	PAIP2B
-0.803352	3.88406	-11.1672	8.57778e-08	7.84112e-07	7.96727	ENTPD1-AS1
1.13902	6.67872	11.1547	8.68669e-08	7.93526e-07	7.95389	ATP6V0E1
0.669762	6.68357	11.1534	8.69786e-08	7.94005e-07	7.95253	OST4
2.45746	2.52427	11.143	8.78941e-08	8.01817e-07	7.94143	LINC02649
1.30694	1.80069	11.1414	8.80379e-08	8.02582e-07	7.9397	ETV4
0.62302	6.19494	11.1334	8.87548e-08	8.08568e-07	7.9311	MID2
-1.31597	3.9849	-11.1273	8.93036e-08	8.12677e-07	7.92456	STK17B
1.02815	3.3594	11.127	8.93271e-08	8.12677e-07	7.92428	RPS6KL1
0.914237	5.31805	11.1238	8.96166e-08	8.14757e-07	7.92085	VPS18
0.844893	6.17812	11.1218	8.98007e-08	8.15877e-07	7.91868	PRXL2A
1.48149	0.628825	11.119	9.0056e-08	8.17643e-07	7.91566	LINC01291
1.33753	2.98246	11.1172	9.02162e-08	8.18543e-07	7.91378	SHISA4
-0.697583	4.9524	-11.1107	9.08171e-08	8.23437e-07	7.90674	PRPF38A
1.0215	5.79763	11.1031	9.15213e-08	8.29261e-07	7.89855	DUSP1
-0.60838	7.73194	-11.0987	9.19217e-08	8.32326e-07	7.89392	SRSF3
-0.870247	4.32717	-11.092	9.2557e-08	8.37512e-07	7.88662	TBC1D4
1.06186	3.24231	11.0872	9.30058e-08	8.41006e-07	7.88149	PLCD1
-1.40552	5.41263	-11.0784	9.38382e-08	8.47961e-07	7.87204	FANCL
-2.54087	1.49757	-11.0764	9.40273e-08	8.49097e-07	7.86991	RIPPLY3
0.984514	4.49781	11.0712	9.4522e-08	8.5299e-07	7.86434	RRAS
-1.05243	4.9797	-11.0643	9.51959e-08	8.58262e-07	7.85681	CTDSPL2
2.18649	2.86084	11.0639	9.52343e-08	8.58262e-07	7.85638	HLA-B
2.39499	-1.00391	11.0601	9.56015e-08	8.60992e-07	7.8523	SLC18A2
-1.11721	3.23633	-11.0583	9.57713e-08	8.61942e-07	7.85042	EBP
-0.858277	4.97715	-11.0566	9.59363e-08	8.62847e-07	7.8486	ATF1
-0.534531	6.40766	-11.0464	9.69417e-08	8.71305e-07	7.83754	CYB5B
0.680316	7.81445	11.0447	9.71077e-08	8.72212e-07	7.83573	DIP2B
1.19448	8.72074	11.0436	9.7214e-08	8.72582e-07	7.83457	SQSTM1
-0.732194	6.45967	-11.0292	9.86563e-08	8.84935e-07	7.81895	TAF15
-1.92554	4.95231	-11.0256	9.90175e-08	8.87581e-07	7.81507	POLD1
2.46008	-0.720015	11.0243	9.91494e-08	8.88169e-07	7.81366	LPAR6
2.14068	3.74212	11.018	9.97862e-08	8.93277e-07	7.80687	LIMCH1
-0.703989	6.4229	-11.0152	1.00065e-07	8.95174e-07	7.80392	GART
-1.02754	3.09122	-11.0132	1.00271e-07	8.95767e-07	7.80173	LINC00680
0.739691	3.50002	11.0129	1.00303e-07	8.95767e-07	7.80139	DUSP18
-1.38639	1.944	-11.0126	1.00332e-07	8.95767e-07	7.80109	GGT5
-2.80875	4.67792	-11.0112	1.00477e-07	8.95965e-07	7.79956	H2BC15
-3.08826	0.91603	-11.0111	1.00488e-07	8.95965e-07	7.79944	ROR2
1.19917	7.33169	11.0082	1.00785e-07	8.98016e-07	7.79631	TRIB1
0.770296	5.81149	11.0049	1.01125e-07	9.0045e-07	7.79274	APEX2
0.88165	4.76635	10.9994	1.01695e-07	9.04923e-07	7.78678	TMEM104
-0.995095	5.60342	-10.9909	1.02578e-07	9.12177e-07	7.77761	UBR7
2.38658	5.93224	10.9872	1.02974e-07	9.15089e-07	7.77353	MTCL1
2.77482	-0.886255	10.9781	1.03937e-07	9.23034e-07	7.76366	PRADX
2.63349	3.01696	10.9763	1.04128e-07	9.23938e-07	7.76171	OAF
-0.718726	4.87021	-10.9758	1.04177e-07	9.23938e-07	7.76121	AGPAT5
-0.921881	5.62756	-10.9717	1.04614e-07	9.27205e-07	7.75677	CACNA1D
1.39212	4.06424	10.9689	1.04912e-07	9.29234e-07	7.75375	RIN2
2.23062	1.83506	10.9661	1.05214e-07	9.31288e-07	7.75071	LTBP2
0.636919	6.04509	10.9633	1.05517e-07	9.33357e-07	7.74766	COBL
-1.3807	3.28337	-10.9617	1.05695e-07	9.33697e-07	7.74587	KLHL23
-1.3807	3.28337	-10.9617	1.05695e-07	9.33697e-07	7.74587	PHOSPHO2-KLHL23
4.0559	0.625355	10.9545	1.06474e-07	9.39955e-07	7.73809	ACTG2
-0.776332	5.60354	-10.9511	1.06842e-07	9.42587e-07	7.73442	MIA2
0.786167	6.24826	10.9493	1.07039e-07	9.43701e-07	7.73247	RAPGEF2
0.730074	5.50388	10.948	1.0719e-07	9.44416e-07	7.73097	NFKB2
-0.952798	7.24066	-10.9433	1.07701e-07	9.48156e-07	7.72593	PTMS
0.559363	9.01832	10.9428	1.07756e-07	9.48156e-07	7.72539	PGK1
0.748505	6.44675	10.9402	1.08044e-07	9.50066e-07	7.72256	STAT2
-2.29026	0.739152	-10.9369	1.08412e-07	9.52673e-07	7.71896	LOXL3
1.04985	4.90743	10.9348	1.08644e-07	9.53289e-07	7.71668	ATG14
1.06232	9.33405	10.9342	1.08711e-07	9.53289e-07	7.71603	DHRS2
3.02898	2.19714	10.9336	1.08782e-07	9.53289e-07	7.71534	PURPL
-2.35258	1.69119	-10.9333	1.08817e-07	9.53289e-07	7.715	AMBP
0.892448	5.20137	10.9331	1.08838e-07	9.53289e-07	7.7148	FBXL20
1.48089	7.77913	10.9294	1.09246e-07	9.55719e-07	7.71083	CHPF
-1.25304	3.12013	-10.9293	1.09258e-07	9.55719e-07	7.71071	SAP30
-1.56338	8.80452	-10.9286	1.09335e-07	9.5577e-07	7.70997	COL12A1
-0.681895	5.3336	-10.922	1.10082e-07	9.61675e-07	7.70274	PRPS2
-0.9262	6.59942	-10.9203	1.1028e-07	9.62773e-07	7.70084	CDKN1B
1.09235	5.48091	10.9136	1.1104e-07	9.68784e-07	7.69355	RETSAT
1.9269	3.90998	10.9117	1.11251e-07	9.69989e-07	7.69154	TLR2
1.12756	6.12761	10.9086	1.11609e-07	9.72482e-07	7.68813	YPEL5
0.63686	5.95734	10.9078	1.11697e-07	9.72612e-07	7.6873	CRYBG1
2.9915	1.48597	10.9049	1.12031e-07	9.74744e-07	7.68413	TMBIM1
1.19519	4.34592	10.9044	1.12087e-07	9.74744e-07	7.6836	ENPP5
0.733387	7.83537	10.9022	1.12346e-07	9.76362e-07	7.68115	ACSL3
2.90814	0.979714	10.8948	1.13205e-07	9.83186e-07	7.67308	LY6G6C
-1.23895	2.01671	-10.8875	1.14062e-07	9.89595e-07	7.66508	ZBED5-AS1
2.06201	7.60276	10.8872	1.1409e-07	9.89595e-07	7.66481	PMEPA1
1.20903	3.19265	10.8841	1.14462e-07	9.92175e-07	7.66137	ACER2
0.828215	5.16741	10.8773	1.15265e-07	9.98495e-07	7.65395	EHBP1L1
1.25826	4.54891	10.873	1.1578e-07	1.00231e-06	7.64922	NAT8L
1.07831	3.70554	10.8678	1.16398e-07	1.00646e-06	7.64357	AVPI1
0.621004	3.79889	10.8677	1.1641e-07	1.00646e-06	7.64346	NR6A1
0.541833	6.80854	10.8646	1.16782e-07	1.00902e-06	7.64009	CHP1
2.29623	1.25671	10.8624	1.17043e-07	1.00993e-06	7.63772	LOC101927787
2.29623	1.25671	10.8624	1.17043e-07	1.00993e-06	7.63772	LOC105373209
-1.07775	4.32416	-10.8618	1.17113e-07	1.00993e-06	7.63708	ATP1A1-AS1
-0.636619	6.58508	-10.8609	1.17227e-07	1.01026e-06	7.63605	NOL11
-1.00147	4.43256	-10.8592	1.17437e-07	1.01142e-06	7.63416	MMAB
0.571523	7.16085	10.8574	1.1765e-07	1.01251e-06	7.63223	PIP4K2C
0.641961	6.98605	10.8569	1.17714e-07	1.01251e-06	7.63165	GFUS
-1.61269	2.88103	-10.8515	1.18376e-07	1.01731e-06	7.6257	LHX4
0.572118	6.92712	10.8511	1.18424e-07	1.01731e-06	7.62527	AP1S1
-0.926768	5.90364	-10.844	1.19295e-07	1.02414e-06	7.6175	KCTD15
-0.762125	5.30281	-10.838	1.20031e-07	1.02979e-06	7.61098	ATF5
0.773992	10.1347	10.8352	1.2038e-07	1.03212e-06	7.60791	SLC7A2
-0.612292	4.99607	-10.8304	1.20975e-07	1.03656e-06	7.60268	ZNF496
2.16703	3.293	10.8264	1.21486e-07	1.03986e-06	7.5982	ELL2
-1.69656	3.07066	-10.8261	1.21515e-07	1.03986e-06	7.59795	LBR
0.806764	4.4547	10.8204	1.22241e-07	1.0454e-06	7.59164	KCTD17
-1.12999	5.91096	-10.8123	1.23263e-07	1.05347e-06	7.5828	PIP4K2A
1.35546	9.30354	10.7971	1.25222e-07	1.06953e-06	7.56608	CD24
2.21148	0.000169157	10.7891	1.26268e-07	1.0775e-06	7.55725	LINC02532
0.79596	4.40328	10.7872	1.26518e-07	1.0775e-06	7.55516	CPPED1
2.84659	1.00251	10.787	1.26538e-07	1.0775e-06	7.55499	SLC37A2
0.875549	6.62139	10.787	1.26547e-07	1.0775e-06	7.55492	STX3
-5.27958	3.4583	-10.7869	1.26557e-07	1.0775e-06	7.55483	H2AC16
1.19335	6.80273	10.7857	1.26717e-07	1.07818e-06	7.55349	ATOSA
-3.55431	0.77178	-10.782	1.27195e-07	1.08156e-06	7.5495	DMC1
3.26513	-0.229152	10.7804	1.27418e-07	1.08245e-06	7.54764	TTN
-1.92953	4.18671	-10.78	1.27461e-07	1.08245e-06	7.54728	CHAF1A
0.747512	6.90933	10.7788	1.2762e-07	1.08311e-06	7.54596	EPS8L2
-0.988363	4.3818	-10.778	1.27729e-07	1.08335e-06	7.54506	ZNF891
-0.593278	6.97084	-10.7757	1.28034e-07	1.08525e-06	7.54253	ZMYND11
-1.3675	3.98967	-10.7743	1.28216e-07	1.08544e-06	7.54102	DERA
0.679874	6.67257	10.7743	1.28218e-07	1.08544e-06	7.541	GRHL1
-1.39224	3.45952	-10.7683	1.29019e-07	1.09153e-06	7.5344	GALNT12
1.72147	6.54633	10.7639	1.29617e-07	1.09559e-06	7.52949	LAMA3
2.5616	1.18067	10.7635	1.29662e-07	1.09559e-06	7.52912	CRAT37
2.90889	1.31649	10.7627	1.2978e-07	1.09589e-06	7.52816	DNAAF11
-0.557235	6.90684	-10.7585	1.30349e-07	1.09956e-06	7.52352	ABI2
0.890706	5.69922	10.7582	1.30378e-07	1.09956e-06	7.52328	TMEM134
-0.559365	5.64698	-10.7561	1.30666e-07	1.1013e-06	7.52094	ZNF107
3.50769	2.94584	10.755	1.30817e-07	1.10186e-06	7.51972	GPR87
-0.958339	3.88192	-10.7541	1.30946e-07	1.10186e-06	7.51868	ACAT1
-1.01138	4.90727	-10.7538	1.30979e-07	1.10186e-06	7.5184	KIAA0586
-0.778731	5.33972	-10.7472	1.31881e-07	1.10874e-06	7.51113	TRMT2B
0.711175	6.09152	10.7466	1.31965e-07	1.10875e-06	7.51045	LRRC8A
1.69944	2.87281	10.7396	1.32937e-07	1.11622e-06	7.50267	GOLGA7B
-0.848836	6.81267	-10.7362	1.33407e-07	1.11946e-06	7.49893	SMARCA2
-0.787849	4.79069	-10.7309	1.34139e-07	1.12491e-06	7.49312	DECR1
-0.771102	7.43774	-10.7271	1.34673e-07	1.12867e-06	7.48891	WARS1
-1.44415	3.66559	-10.7253	1.34934e-07	1.12998e-06	7.48685	ARHGAP19
-1.34356	2.75448	-10.7248	1.34997e-07	1.12998e-06	7.48636	GINS3
0.626408	6.7003	10.7182	1.35936e-07	1.13672e-06	7.47901	DCAF5
4.36939	-0.947639	10.7179	1.35973e-07	1.13672e-06	7.47872	CCN3
-0.585968	8.08513	-10.7158	1.36273e-07	1.13815e-06	7.47638	MAT2A
-0.799804	6.0615	-10.7155	1.36313e-07	1.13815e-06	7.47607	NOP58
0.993257	4.29487	10.7117	1.36852e-07	1.14163e-06	7.47189	OTUD1
0.513949	7.83006	10.7114	1.369e-07	1.14163e-06	7.47151	SEC31A
-0.660717	5.52232	-10.7008	1.38428e-07	1.15365e-06	7.45974	PHKA2
4.30809	0.574907	10.6981	1.38816e-07	1.15616e-06	7.45677	CSGALNACT1
3.45215	4.37199	10.6974	1.38912e-07	1.15625e-06	7.45604	MXRA5
-0.910997	4.7075	-10.6907	1.39887e-07	1.16364e-06	7.44862	CEP135
0.842455	4.30893	10.6894	1.40085e-07	1.16457e-06	7.44712	EFNB2
-0.54555	5.6716	-10.6836	1.4093e-07	1.17087e-06	7.44074	MRPL9
0.770563	6.86189	10.6788	1.41647e-07	1.17609e-06	7.43536	A4GALT
-1.12858	2.8611	-10.6766	1.41975e-07	1.17808e-06	7.43291	IMMP1L
-1.14111	2.80642	-10.6729	1.42519e-07	1.18187e-06	7.42884	MIR4453HG
0.615025	5.9092	10.6706	1.42855e-07	1.18392e-06	7.42635	ST3GAL4
-0.73829	7.86597	-10.6652	1.4367e-07	1.18994e-06	7.42032	PTP4A2
-0.645731	7.6182	-10.6598	1.44489e-07	1.19598e-06	7.41428	ILF2
-0.852294	4.30803	-10.6553	1.45176e-07	1.20093e-06	7.40925	MVK
-1.05045	3.61625	-10.6541	1.45349e-07	1.20161e-06	7.40799	ZNF85
1.78523	-0.502375	10.649	1.4613e-07	1.20716e-06	7.40231	LINC00160
-1.35843	2.36119	-10.6486	1.46199e-07	1.20716e-06	7.4018	RFXAP
-2.93364	1.13296	-10.6464	1.46528e-07	1.20913e-06	7.39942	SLC27A6
-0.646804	5.62981	-10.6445	1.46829e-07	1.21087e-06	7.39724	NUP88
0.544313	9.78144	10.6437	1.46949e-07	1.21111e-06	7.39638	MYH9
-1.15508	3.60678	-10.6415	1.47289e-07	1.21317e-06	7.39393	ZNF566
-2.58043	2.9659	-10.632	1.48755e-07	1.2239e-06	7.38342	TEDC2
1.60284	4.75217	10.6319	1.48775e-07	1.2239e-06	7.38328	FAM114A1
3.92707	-0.87125	10.6301	1.49066e-07	1.22554e-06	7.38121	CYP4F8
-2.19235	2.72505	-10.627	1.49545e-07	1.22873e-06	7.3778	RCN1
-0.563436	5.61618	-10.6256	1.4977e-07	1.22982e-06	7.37621	ADARB1
1.96796	2.30007	10.623	1.5018e-07	1.2321e-06	7.37331	MIR210HG
-0.55072	5.84437	-10.6226	1.50231e-07	1.2321e-06	7.37295	RBM22
0.936565	5.30288	10.6138	1.51636e-07	1.24286e-06	7.36308	CSTB
3.0433	2.27999	10.6028	1.53395e-07	1.25608e-06	7.35084	SLFN5
0.88329	4.48947	10.6026	1.53437e-07	1.25608e-06	7.35055	TBKBP1
0.766072	5.18898	10.6012	1.53648e-07	1.25652e-06	7.34909	ATP7B
2.33261	3.55311	10.6005	1.53766e-07	1.25652e-06	7.34828	CLCA2
0.66224	6.0365	10.6005	1.53771e-07	1.25652e-06	7.34824	AMPD2
1.44091	5.40578	10.5987	1.54067e-07	1.25806e-06	7.34621	PPP1R3B
-0.720339	6.26766	-10.5982	1.54148e-07	1.25806e-06	7.34565	CARS1
1.10166	3.90508	10.5964	1.54434e-07	1.25963e-06	7.34368	STX1A
-0.917678	3.93645	-10.5905	1.55393e-07	1.26613e-06	7.33712	RPIA
1.0439	8.8616	10.5904	1.5542e-07	1.26613e-06	7.33693	COL18A1
1.31094	4.12953	10.589	1.55643e-07	1.26717e-06	7.33541	SPATA18
-1.21211	2.23511	-10.5836	1.56525e-07	1.27359e-06	7.32941	CCDC15
-0.741209	3.96409	-10.5806	1.5703e-07	1.27667e-06	7.326	TMEM19
0.574018	7.71809	10.5802	1.57094e-07	1.27667e-06	7.32556	WDR26
3.05665	2.12391	10.5783	1.57402e-07	1.27839e-06	7.32349	TNFSF10
0.682185	8.16979	10.5767	1.57669e-07	1.27979e-06	7.32169	ATP6AP1
0.739152	7.51155	10.5638	1.59827e-07	1.29652e-06	7.30727	HERC1
0.951073	5.62684	10.5617	1.60181e-07	1.2986e-06	7.30492	MTRR
1.4356	2.40313	10.5583	1.60763e-07	1.30253e-06	7.30108	MCOLN1
-1.35073	4.39131	-10.5574	1.60917e-07	1.30299e-06	7.30006	CKS2
0.83635	9.42595	10.5528	1.61705e-07	1.30858e-06	7.29488	BCL9L
-0.603209	6.45947	-10.5507	1.62065e-07	1.3106e-06	7.29252	NCBP1
1.15601	3.80155	10.5502	1.6215e-07	1.3106e-06	7.29197	DENND5B
-0.550973	8.98237	-10.5487	1.62402e-07	1.31184e-06	7.29032	SET
0.902281	4.13986	10.5345	1.64862e-07	1.33091e-06	7.27437	LRRC8E
1.78974	2.45713	10.5323	1.65243e-07	1.33318e-06	7.27192	MUC20
-0.783957	7.11546	-10.5272	1.66137e-07	1.33959e-06	7.2662	NUP188
0.768669	5.08699	10.5257	1.66409e-07	1.34074e-06	7.26446	DHRS7
-2.19232	1.55622	-10.5253	1.66479e-07	1.34074e-06	7.26402	AGMAT
0.704176	7.07714	10.5228	1.66906e-07	1.34337e-06	7.2613	PIAS3
2.95507	-0.217817	10.5214	1.67158e-07	1.34459e-06	7.2597	PAK3
2.03067	1.3112	10.5203	1.67363e-07	1.34543e-06	7.2584	CAPN12
-2.19804	5.91905	-10.5144	1.68401e-07	1.35296e-06	7.25184	MCM5
-0.532488	7.09275	-10.5113	1.68958e-07	1.35663e-06	7.24834	BAZ1B
1.3096	3.26517	10.509	1.69363e-07	1.35834e-06	7.2458	MLF1
1.08916	5.49277	10.509	1.69374e-07	1.35834e-06	7.24573	RPS27L
1.05973	5.35076	10.5047	1.70141e-07	1.36367e-06	7.24093	NOL4L
0.983327	4.8911	10.4971	1.71518e-07	1.37375e-06	7.23239	ITM2C
0.921725	5.43625	10.4967	1.71603e-07	1.37375e-06	7.23186	MSRB1
-1.86903	1.38074	-10.4955	1.71807e-07	1.37395e-06	7.2306	HPX
-1.15658	2.94623	-10.4954	1.71833e-07	1.37395e-06	7.23044	MTRFR
1.24146	7.91987	10.4835	1.7401e-07	1.39052e-06	7.21709	KTN1
0.956782	5.58585	10.4822	1.74264e-07	1.39055e-06	7.21553	CEP290
-0.838252	5.45375	-10.4819	1.74315e-07	1.39055e-06	7.21523	ZNF507
1.17545	4.92722	10.4818	1.74325e-07	1.39055e-06	7.21517	LRATD1
0.591648	6.79497	10.4806	1.74546e-07	1.39149e-06	7.21382	WSB2
0.710767	4.79226	10.4793	1.7479e-07	1.39229e-06	7.21234	SHB
1.10207	7.68647	10.479	1.74855e-07	1.39229e-06	7.21195	SLC12A2
-0.876223	4.037	-10.4759	1.7543e-07	1.39604e-06	7.20846	CEP70
-0.770727	4.89008	-10.4644	1.77593e-07	1.41239e-06	7.19546	PASK
0.790155	5.24435	10.4638	1.77695e-07	1.41239e-06	7.19485	ACVR1
0.579283	6.40793	10.4612	1.78194e-07	1.41551e-06	7.19188	GOLGA5
0.704587	5.41243	10.4543	1.79509e-07	1.42512e-06	7.18408	ALAD
-1.62803	0.981795	-10.4536	1.79646e-07	1.42536e-06	7.18327	ANKRD30B
-1.51517	0.370829	-10.4488	1.80556e-07	1.43173e-06	7.17791	RUNDC3B
-1.09959	5.38313	-10.4476	1.80792e-07	1.43276e-06	7.17652	LRRC8D
1.88859	4.00469	10.4415	1.81963e-07	1.44119e-06	7.16967	CYP4B1
0.657151	3.29622	10.4402	1.82224e-07	1.4424e-06	7.16816	CPAMD8
2.15638	5.75336	10.4384	1.82576e-07	1.44433e-06	7.16611	VGF
-0.651177	6.25686	-10.4339	1.83448e-07	1.45037e-06	7.16106	EPS8
-1.81056	3.15264	-10.4327	1.83687e-07	1.45141e-06	7.15967	SLC16A9
0.639383	5.46364	10.4321	1.83797e-07	1.45142e-06	7.15904	TAF13
0.636059	4.57533	10.4315	1.83912e-07	1.45148e-06	7.15837	ACOX3
1.72654	1.05028	10.43	1.84213e-07	1.45254e-06	7.15664	KRT83
1.27573	2.14952	10.4297	1.84264e-07	1.45254e-06	7.15635	PMEL
2.32376	2.86236	10.4277	1.84672e-07	1.4549e-06	7.154	CLCF1
0.93448	7.3526	10.425	1.85196e-07	1.45747e-06	7.15099	SPINT1
0.603166	6.89971	10.4249	1.85216e-07	1.45747e-06	7.15088	SLC35B2
1.73176	2.02586	10.4228	1.85636e-07	1.45992e-06	7.14848	PLAUR
-1.10465	2.80195	-10.4209	1.86011e-07	1.46201e-06	7.14634	ZNF620
-1.02863	4.29609	-10.4149	1.87213e-07	1.4706e-06	7.1395	YEATS4
0.792902	7.75403	10.4101	1.88174e-07	1.47728e-06	7.13407	FUT8
-0.661797	7.41445	-10.4095	1.88285e-07	1.47729e-06	7.13344	CAD
1.45299	4.28224	10.4071	1.88779e-07	1.4803e-06	7.13067	KRT10
1.03578	4.47004	10.406	1.88985e-07	1.48035e-06	7.12951	TBC1D2
0.8219	6.4954	10.4059	1.89006e-07	1.48035e-06	7.12939	WBP2
-0.968969	4.6355	-10.4042	1.89349e-07	1.48217e-06	7.12747	L2HGDH
-2.66499	-0.16202	-10.4011	1.89993e-07	1.48579e-06	7.12387	LOC107984262
0.880997	8.83872	10.4009	1.90034e-07	1.48579e-06	7.12364	NOTCH3
-2.2813	1.82713	-10.3991	1.9039e-07	1.48771e-06	7.12165	FSBP
3.03243	0.883541	10.3954	1.91149e-07	1.492e-06	7.11743	SCNN1G
-1.09851	4.51188	-10.3953	1.91162e-07	1.492e-06	7.11736	ANKRD36C
-1.16525	4.20191	-10.3945	1.91337e-07	1.4925e-06	7.11639	NXPH4
0.615642	6.28771	10.3936	1.91512e-07	1.49299e-06	7.11542	DEF8
-0.66726	8.59968	-10.3923	1.91772e-07	1.49415e-06	7.11398	HDGF
-0.640175	4.93222	-10.391	1.92049e-07	1.49544e-06	7.11245	ZNF639
-0.822786	4.99098	-10.3893	1.92399e-07	1.49729e-06	7.11052	ANKS1B
0.6687	7.97892	10.3878	1.92712e-07	1.49886e-06	7.10879	MARCKSL1
0.488736	6.3508	10.3801	1.94303e-07	1.51036e-06	7.10007	KIF16B
-1.79408	5.03508	-10.3767	1.95014e-07	1.51475e-06	7.0962	DTYMK
-0.802892	4.86382	-10.3763	1.95094e-07	1.51475e-06	7.09576	ASH2L
1.03211	4.90103	10.3746	1.95444e-07	1.51659e-06	7.09386	LMBR1L
1.00701	5.92948	10.3717	1.96055e-07	1.52044e-06	7.09055	SOCS6
-0.734551	4.84959	-10.3695	1.96519e-07	1.52316e-06	7.08804	IPO11
-1.60588	5.10628	-10.3686	1.96709e-07	1.52376e-06	7.08701	SLC1A4
-0.719447	5.54258	-10.3582	1.98907e-07	1.53989e-06	7.07523	ARHGEF26
-0.853763	5.06508	-10.3563	1.99309e-07	1.54212e-06	7.07308	DDHD2
0.738205	8.08061	10.3558	1.99426e-07	1.54213e-06	7.07246	BAG3
0.777636	7.2048	10.3439	2.01995e-07	1.5611e-06	7.05888	DNAJB1
-1.46555	2.01182	-10.3416	2.02488e-07	1.564e-06	7.0563	LINC03015
0.945136	3.03758	10.3365	2.03609e-07	1.57176e-06	7.05044	PRAF2
-0.817017	7.06425	-10.3337	2.04212e-07	1.5755e-06	7.0473	BLTP3A
2.45646	2.66859	10.3324	2.04493e-07	1.57676e-06	7.04585	PGM2L1
1.16904	8.26353	10.325	2.06126e-07	1.58844e-06	7.03741	KITLG
-0.953144	3.27631	-10.3208	2.07062e-07	1.59465e-06	7.0326	SAAL1
-0.880587	6.09116	-10.32	2.07248e-07	1.59465e-06	7.03165	CDK2
-0.558774	5.6678	-10.3198	2.07289e-07	1.59465e-06	7.03143	INO80
1.60853	3.23686	10.309	2.0972e-07	1.61242e-06	7.01907	NFE2L3
4.05594	4.71103	10.3066	2.10257e-07	1.61533e-06	7.01635	KRT17
0.524265	6.90577	10.3058	2.10445e-07	1.61533e-06	7.01541	PLEKHB2
4.11506	-0.815207	10.3057	2.10459e-07	1.61533e-06	7.01534	ITGAM
0.873052	6.80392	10.3048	2.10671e-07	1.61603e-06	7.01427	GLB1
0.998395	2.872	10.2964	2.12581e-07	1.62975e-06	7.00469	OCEL1
0.848086	4.37993	10.2944	2.13039e-07	1.63233e-06	7.00241	RIPK4
0.670421	5.7151	10.2869	2.14758e-07	1.64455e-06	6.99389	SNX29
-0.975837	6.42534	-10.2834	2.15583e-07	1.64993e-06	6.98981	PRPF3
-0.831569	4.75105	-10.2819	2.15939e-07	1.65171e-06	6.98807	MAK16
0.576967	9.53309	10.2809	2.16152e-07	1.6524e-06	6.98702	G6PD
-0.532841	5.15323	-10.2777	2.16916e-07	1.65729e-06	6.98328	NOL7
0.59888	5.31183	10.2732	2.17971e-07	1.66441e-06	6.97813	RAP1GDS1
-0.781595	7.73656	-10.2668	2.1947e-07	1.67455e-06	6.97086	TUBA1C
2.03971	5.09143	10.2665	2.19549e-07	1.67455e-06	6.97048	ST8SIA4
1.07844	4.94356	10.2659	2.19682e-07	1.67461e-06	6.96983	CREBRF
-1.97227	2.59119	-10.261	2.20854e-07	1.68258e-06	6.96419	TIPIN
1.48394	3.33578	10.2578	2.21616e-07	1.68666e-06	6.96053	PCDH9
-0.585816	5.08681	-10.2577	2.2164e-07	1.68666e-06	6.96042	UAP1
1.83832	3.82769	10.2571	2.21786e-07	1.68681e-06	6.95972	NKILA
0.949535	7.74766	10.255	2.22297e-07	1.68974e-06	6.95728	KIFC2
-0.533204	7.46177	-10.2527	2.22848e-07	1.69296e-06	6.95465	PKP4
0.85342	4.09759	10.251	2.23267e-07	1.69519e-06	6.95266	ZNF70
1.75873	6.2836	10.2477	2.24057e-07	1.70022e-06	6.94891	KCNK15
1.6388	6.54986	10.2404	2.25825e-07	1.71193e-06	6.94057	RDX
3.85296	-0.328544	10.2403	2.25856e-07	1.71193e-06	6.94043	AKR1B10
-1.02658	6.00485	-10.2391	2.26146e-07	1.71317e-06	6.93907	SNRPA
-0.521275	5.16647	-10.2378	2.26475e-07	1.71468e-06	6.93753	MICU1
-0.941789	3.75762	-10.2356	2.27011e-07	1.7175e-06	6.93502	ZBTB12
1.12515	2.53718	10.2352	2.27103e-07	1.7175e-06	6.93459	NMNAT2
0.668464	6.60897	10.2292	2.28585e-07	1.72773e-06	6.92769	BSDC1
4.35233	-0.448957	10.2216	2.3047e-07	1.74099e-06	6.91898	LINC00578
0.559065	7.37599	10.2206	2.30716e-07	1.74187e-06	6.91784	SPTLC2
4.08866	-0.754672	10.2151	2.32121e-07	1.75149e-06	6.9114	MAPK4
1.51021	2.69402	10.2115	2.33006e-07	1.75718e-06	6.90737	GRAMD2A
-0.856972	4.66406	-10.2064	2.34298e-07	1.76593e-06	6.9015	KCTD9
1.60703	2.63653	10.2059	2.34429e-07	1.76593e-06	6.9009	MAPK15
-0.923642	6.38467	-10.2041	2.34898e-07	1.76807e-06	6.89878	LANCL1
-0.485471	4.59777	-10.2038	2.34977e-07	1.76807e-06	6.89843	USP28
0.887639	5.10979	10.2028	2.35225e-07	1.76894e-06	6.89731	MANBA
0.871593	5.35548	10.1984	2.36358e-07	1.77646e-06	6.89221	VEGFB
0.51761	6.63974	10.195	2.37223e-07	1.78196e-06	6.88834	KIAA1191
1.60279	4.86988	10.1906	2.38372e-07	1.78959e-06	6.88321	PHLDA2
-0.915555	3.12646	-10.1817	2.4068e-07	1.80591e-06	6.87299	ZC3HC1
1.05923	6.81454	10.1749	2.42476e-07	1.81836e-06	6.8651	CHPF2
-2.67444	3.12588	-10.1677	2.44383e-07	1.83164e-06	6.85679	H2AC15
1.18848	4.91214	10.1621	2.4587e-07	1.84176e-06	6.85035	ARFGAP3
-0.584275	5.47444	-10.1606	2.46285e-07	1.84365e-06	6.84856	QTRT2
4.49003	0.0258187	10.1601	2.46398e-07	1.84365e-06	6.84808	AOX1
-0.624454	4.74159	-10.1592	2.46641e-07	1.84444e-06	6.84703	CHDH
-0.483569	6.78875	-10.1575	2.47101e-07	1.84685e-06	6.84505	DENR
0.835551	7.52203	10.1559	2.47524e-07	1.84898e-06	6.84324	GAA
0.568525	8.55175	10.1536	2.48148e-07	1.85239e-06	6.84057	ABCA2
-0.981971	5.00725	-10.1528	2.48362e-07	1.85239e-06	6.83965	TFAP4
0.791135	5.84753	10.1522	2.48529e-07	1.85239e-06	6.83894	ACSF2
-0.659329	5.7187	-10.1522	2.48534e-07	1.85239e-06	6.83892	PPP5C
2.23102	0.751194	10.1482	2.49635e-07	1.85818e-06	6.83423	ERP27
1.60833	5.29041	10.1479	2.49697e-07	1.85818e-06	6.83396	KIF5C
1.2918	4.60868	10.1478	2.49726e-07	1.85818e-06	6.83384	DCLK1
-0.852686	3.91477	-10.1459	2.50248e-07	1.86103e-06	6.83163	TDRD5
1.70832	8.08269	10.1452	2.50428e-07	1.86134e-06	6.83086	ANXA2
1.55305	0.607198	10.1441	2.50751e-07	1.8627e-06	6.8295	DNAH7
0.833752	5.33254	10.1389	2.5217e-07	1.87221e-06	6.82351	TANGO2
-0.543335	7.50024	-10.136	2.52962e-07	1.87704e-06	6.82018	DCP2
-0.759092	5.88581	-10.1303	2.54557e-07	1.88783e-06	6.81351	SNRPC
1.0372	4.90691	10.1277	2.55272e-07	1.89207e-06	6.81054	B3GNT2
0.860648	9.27361	10.1272	2.5541e-07	1.89207e-06	6.80996	LDHA
1.29716	1.02097	10.1222	2.56805e-07	1.90017e-06	6.80419	COL6A3
3.02194	-0.737967	10.1218	2.56925e-07	1.90017e-06	6.80369	EGOT
-2.44254	1.60133	-10.1218	2.56929e-07	1.90017e-06	6.80367	PLIN5
1.0567	4.08208	10.116	2.58567e-07	1.91123e-06	6.79693	MYO16
-0.723157	4.39881	-10.1154	2.58722e-07	1.91132e-06	6.79629	COX10-DT
-0.829341	5.67109	-10.114	2.59124e-07	1.91323e-06	6.79465	SINHCAF
1.48192	4.2518	10.1102	2.60204e-07	1.91941e-06	6.79023	TMEM150A
0.647528	5.85807	10.11	2.60247e-07	1.91941e-06	6.79006	VPS11
0.909098	4.36303	10.1053	2.61604e-07	1.92797e-06	6.78454	BAIAP3
-0.806215	5.46153	-10.105	2.61695e-07	1.92797e-06	6.78417	NDE1
2.06151	0.826577	10.1036	2.6209e-07	1.92982e-06	6.78257	THRSP
2.70452	1.49575	10.1007	2.62923e-07	1.9345e-06	6.77921	DDX60
0.454771	10.5527	10.1001	2.63084e-07	1.9345e-06	6.77856	IGF1R
3.56349	1.51911	10.0999	2.63159e-07	1.9345e-06	6.77825	LAPTM5
-1.02612	5.95759	-10.094	2.6485e-07	1.94587e-06	6.77146	NHSL1
0.721578	5.74605	10.088	2.6661e-07	1.95772e-06	6.76443	CTTNBP2NL
-1.4244	3.04098	-10.0861	2.67163e-07	1.96071e-06	6.76223	ZNF442
1.13209	3.66875	10.0843	2.67683e-07	1.96274e-06	6.76017	TAP1
1.39389	3.28982	10.0841	2.67734e-07	1.96274e-06	6.75997	SEMA3E
-1.0248	4.97105	-10.0817	2.68442e-07	1.96686e-06	6.75717	ZNF714
-1.73906	4.05138	-10.0778	2.69597e-07	1.97424e-06	6.75261	SUV39H1
-0.789711	4.7085	-10.0684	2.72385e-07	1.99357e-06	6.7417	ARRB2
1.82797	5.13071	10.0649	2.73428e-07	2.00012e-06	6.73764	AHR
1.38499	7.86799	10.0629	2.74033e-07	2.00345e-06	6.73529	IER3
-0.745627	6.0641	-10.0622	2.74252e-07	2.00395e-06	6.73445	SLC29A2
-2.49655	1.03245	-10.0521	2.77317e-07	2.02429e-06	6.72266	ARHGEF6
-0.813497	4.05034	-10.052	2.77337e-07	2.02429e-06	6.72258	ZNF551
0.686611	6.83013	10.0484	2.78426e-07	2.03113e-06	6.71842	SSR4
3.28554	0.487777	10.0453	2.79383e-07	2.03608e-06	6.71478	TMEM45A
0.806352	5.90326	10.0452	2.79408e-07	2.03608e-06	6.71469	UNC13B
-1.41115	2.51662	-10.0441	2.79747e-07	2.03744e-06	6.7134	LIN9
1.16469	5.51266	10.0422	2.80349e-07	2.04071e-06	6.71112	KLF4
0.737852	10.4201	10.0359	2.82294e-07	2.05329e-06	6.70379	DSP
2.91435	-0.535815	10.0356	2.82383e-07	2.05329e-06	6.70345	TMEM140
-0.501993	7.40202	-10.0313	2.83715e-07	2.06186e-06	6.69846	RPRD2
3.73933	-1.18518	10.0279	2.84785e-07	2.06851e-06	6.69446	ALDH1A2
-1.57894	2.11937	-10.0235	2.86171e-07	2.07745e-06	6.68931	CNIH2
-1.44879	3.38219	-10.022	2.86636e-07	2.0797e-06	6.68759	FANCE
-0.684964	4.96173	-10.0203	2.87197e-07	2.08187e-06	6.68552	TAF9B
-1.17064	4.17912	-10.0201	2.87245e-07	2.08187e-06	6.68534	NUDCD2
-1.24636	0.571036	-10.0191	2.87557e-07	2.0822e-06	6.68419	CDKL1
1.18889	4.25347	10.019	2.87602e-07	2.0822e-06	6.68402	DNAJC12
-0.828386	4.47739	-10.0131	2.89456e-07	2.09449e-06	6.6772	ZNF66
-1.34683	1.84342	-10.0086	2.90912e-07	2.10365e-06	6.67188	PPP1CB-DT
2.0136	2.38663	10.008	2.91094e-07	2.10365e-06	6.67121	DUSP13B
-1.27889	3.8139	-10.007	2.91421e-07	2.10365e-06	6.67003	CMSS1
-1.27889	3.8139	-10.007	2.91421e-07	2.10365e-06	6.67003	LOC105374010
-2.4185	6.9201	-10.0067	2.91507e-07	2.10365e-06	6.66971	H1-4
1.12736	4.10672	10.0053	2.91955e-07	2.10575e-06	6.66808	TLCD2
1.75436	3.32613	10.0012	2.93289e-07	2.11424e-06	6.66324	PPP2R5B
-0.601881	6.51092	-9.9953	2.95206e-07	2.12691e-06	6.65633	TOM1L1
-1.96529	1.76149	-9.99019	2.96878e-07	2.13612e-06	6.65034	KHK
-1.15	3.85602	-9.99013	2.96895e-07	2.13612e-06	6.65028	AUNIP
-1.73564	5.78267	-9.98993	2.96962e-07	2.13612e-06	6.65004	CHTF18
-1.34823	3.43763	-9.98423	2.98836e-07	2.14845e-06	6.64336	GPR173
-0.620889	8.70266	-9.9823	2.99474e-07	2.15188e-06	6.6411	HSPA9
-3.04105	6.40877	-9.9805	3.00072e-07	2.15502e-06	6.63899	H3C10
0.557271	5.22318	9.97955	3.00387e-07	2.15525e-06	6.63787	SLC35A2
-1.51264	3.21023	-9.97934	3.00458e-07	2.15525e-06	6.63762	ZNF711
-0.802503	4.29246	-9.97884	3.00621e-07	2.15525e-06	6.63705	BLMH
3.00055	-0.760179	9.97846	3.00748e-07	2.15525e-06	6.6366	ENTREP2
0.570433	5.05881	9.97768	3.01008e-07	2.15596e-06	6.63568	CLN8
1.15293	3.88115	9.97693	3.01258e-07	2.1566e-06	6.6348	RAB26
-1.18739	6.04344	-9.9682	3.04181e-07	2.17636e-06	6.62456	ADI1
-0.697832	5.97091	-9.96416	3.05541e-07	2.18493e-06	6.61982	YWHAH
0.511859	7.54227	9.95637	3.08188e-07	2.20268e-06	6.61067	KIF1C
-0.712755	6.3198	-9.95584	3.08369e-07	2.2028e-06	6.61005	NEDD4
-0.679293	2.95635	-9.95198	3.09688e-07	2.21105e-06	6.60552	ZNF256
1.88047	3.24426	9.94918	3.10652e-07	2.21674e-06	6.60222	ENTREP1
0.708339	4.51175	9.94571	3.11849e-07	2.2241e-06	6.59814	RSPH3
0.665622	7.43124	9.93882	3.14238e-07	2.23995e-06	6.59005	GIPC1
1.40579	1.63784	9.93587	3.15269e-07	2.2461e-06	6.58657	RIGI
0.703809	5.27424	9.93027	3.17233e-07	2.2589e-06	6.57998	ZNF862
-0.917332	5.21558	-9.92517	3.19033e-07	2.27051e-06	6.57398	ARL3
0.940536	4.36732	9.92003	3.20857e-07	2.28228e-06	6.56793	GPR153
-0.720273	4.33008	-9.91887	3.2127e-07	2.284e-06	6.56656	GOLIM4
-0.95107	4.96867	-9.91491	3.22687e-07	2.29286e-06	6.56189	BLTP3B
0.691215	5.9616	9.90961	3.24591e-07	2.30516e-06	6.55565	ABHD17C
1.8358	2.83	9.90518	3.26195e-07	2.31532e-06	6.55042	MSMB
-3.35961	2.56347	-9.90425	3.26532e-07	2.31649e-06	6.54933	ERCC6L
1.4252	1.81948	9.90229	3.27244e-07	2.32031e-06	6.54702	AK8
0.970212	4.76592	9.89103	3.31368e-07	2.34831e-06	6.53373	GPRIN1
4.37751	-0.311745	9.88985	3.31804e-07	2.35016e-06	6.53233	KRT20
-0.654626	5.2562	-9.88782	3.32554e-07	2.35423e-06	6.52994	RBX1
-1.11935	8.39903	-9.88439	3.33829e-07	2.36141e-06	6.52588	SYNE2
-0.793745	5.49705	-9.88414	3.33921e-07	2.36141e-06	6.52559	PAFAH1B3
1.75966	0.514484	9.88075	3.35182e-07	2.36908e-06	6.52158	SYN3
1.36696	6.20049	9.87621	3.36881e-07	2.37984e-06	6.51622	CALCOCO1
-0.551291	7.66176	-9.8642	3.41425e-07	2.40993e-06	6.50201	RBBP4
-0.606181	5.49561	-9.864	3.41501e-07	2.40993e-06	6.50177	TNRC6C
-1.76155	6.7388	-9.86323	3.41793e-07	2.41072e-06	6.50086	SAPCD2
-0.985855	3.21278	-9.85896	3.43425e-07	2.42096e-06	6.49581	ING3
2.31343	1.90634	9.85813	3.43742e-07	2.42192e-06	6.49483	HHEX
-1.89547	2.33969	-9.85579	3.44643e-07	2.42699e-06	6.49205	CNTNAP2
0.839665	5.79346	9.85011	3.46835e-07	2.44114e-06	6.48533	CCDC186
-1.8687	4.6308	-9.84892	3.47296e-07	2.44298e-06	6.48392	HADH
0.682271	4.56877	9.84759	3.47811e-07	2.44298e-06	6.48234	PAFAH2
1.07124	3.51605	9.84757	3.47821e-07	2.44298e-06	6.48231	IGDCC3
0.581272	7.38186	9.84755	3.47826e-07	2.44298e-06	6.4823	EDEM1
0.986748	3.9537	9.84347	3.49415e-07	2.45286e-06	6.47746	ISG20
-0.916523	6.34691	-9.84221	3.49909e-07	2.45504e-06	6.47596	SNHG1
0.472666	4.23319	9.84174	3.50093e-07	2.45505e-06	6.4754	RAP2C-AS1
-0.58474	7.85995	-9.83911	3.51122e-07	2.46098e-06	6.47229	CCT5
0.691494	6.77099	9.83782	3.51628e-07	2.46324e-06	6.47076	FAM83B
-1.01429	5.27517	-9.83514	3.52682e-07	2.46933e-06	6.46759	SYCP2
0.734549	4.55636	9.82772	3.55621e-07	2.4886e-06	6.45878	PDGFA
0.687976	4.96893	9.82599	3.56313e-07	2.49215e-06	6.45672	ZNF737
-1.02338	4.86005	-9.82387	3.57159e-07	2.49676e-06	6.45421	LIN54
0.674546	6.0159	9.82263	3.57653e-07	2.49891e-06	6.45274	NCKAP5L
2.22426	-0.682362	9.82095	3.58327e-07	2.50232e-06	6.45074	CCL5
4.49161	-0.363733	9.8152	3.6064e-07	2.51716e-06	6.44391	FAT2
4.71138	3.07542	9.81249	3.61736e-07	2.52349e-06	6.44069	TNFRSF11B
0.756712	8.36343	9.81191	3.61971e-07	2.52382e-06	6.44	NUFIP2
-0.777027	4.09399	-9.81058	3.62512e-07	2.52627e-06	6.43842	ALG10
0.676789	4.93751	9.80846	3.63372e-07	2.53095e-06	6.43591	STX4
2.23898	0.448401	9.80048	3.66639e-07	2.55238e-06	6.42641	WWP1-AS1
-0.646592	6.30495	-9.79935	3.67102e-07	2.55428e-06	6.42507	PBRM1
1.08558	4.14892	9.79885	3.67307e-07	2.55437e-06	6.42448	FRMD4B
-0.900815	4.32257	-9.79655	3.68254e-07	2.55964e-06	6.42174	POLR3B
-0.548312	8.09158	-9.79214	3.70081e-07	2.571e-06	6.4165	ESRP1
2.39873	-0.827053	9.79016	3.70907e-07	2.5754e-06	6.41413	SLC28A1
5.32279	3.01333	9.78918	3.71313e-07	2.57689e-06	6.41297	TCN1
0.422053	8.78403	9.76766	3.80395e-07	2.63855e-06	6.38733	RPN2
0.673445	5.88718	9.76606	3.81082e-07	2.64195e-06	6.38541	MYO18A
-1.90903	2.06017	-9.76124	3.8315e-07	2.65491e-06	6.37967	TEX30
3.3446	-0.827686	9.75932	3.83982e-07	2.6593e-06	6.37737	KRTDAP
1.09147	4.12046	9.75827	3.84435e-07	2.66106e-06	6.37612	ZSWIM4
0.501022	8.55799	9.75772	3.8467e-07	2.66132e-06	6.37547	ANKRD52
1.09397	2.68198	9.75025	3.87921e-07	2.68242e-06	6.36654	STON1
-2.7137	1.88411	-9.74945	3.88266e-07	2.68342e-06	6.3656	ASNS
0.568779	5.77268	9.74577	3.89878e-07	2.69318e-06	6.3612	CHMP4B
0.967065	6.1834	9.74531	3.90083e-07	2.6932e-06	6.36065	FIBCD1
4.45646	-1.30087	9.74151	3.91755e-07	2.70335e-06	6.35611	S100A7A
1.94139	1.08095	9.74039	3.92251e-07	2.70538e-06	6.35476	RAPGEF4
-1.30464	4.31771	-9.73938	3.92698e-07	2.70707e-06	6.35356	PCLO
-0.671329	4.66997	-9.73711	3.93704e-07	2.71261e-06	6.35084	RNASEH2B
-1.38724	2.56408	-9.73577	3.94298e-07	2.71531e-06	6.34924	CENPP
-2.93528	1.79942	-9.73496	3.94657e-07	2.71638e-06	6.34828	BFSP2-AS1
2.45127	0.912815	9.73426	3.9497e-07	2.71714e-06	6.34743	LOXL1
2.03889	2.66867	9.7326	3.95706e-07	2.72081e-06	6.34546	SLC12A4
-1.29273	4.52606	-9.72814	3.97702e-07	2.73264e-06	6.34012	VCAN
-0.616708	7.73187	-9.72764	3.97926e-07	2.73264e-06	6.33952	MDM4
0.754746	5.19341	9.72716	3.98142e-07	2.73264e-06	6.33895	OPN3
-2.73794	0.87508	-9.72694	3.98242e-07	2.73264e-06	6.33868	GCHFR
3.69609	3.81778	9.7249	3.99157e-07	2.73612e-06	6.33625	BMERB1
3.69609	3.81778	9.7249	3.99157e-07	2.73612e-06	6.33625	MPV17L-BMERB1
-2.04829	7.33431	-9.72135	4.00761e-07	2.74571e-06	6.33199	H1-2
-1.48029	1.02	-9.71935	4.01668e-07	2.75051e-06	6.32959	MUTYH
0.711111	4.72187	9.71698	4.02743e-07	2.75646e-06	6.32676	MPI
1.11934	1.47484	9.71643	4.02989e-07	2.75674e-06	6.32611	SLC1A1
-0.434164	6.9556	-9.71082	4.0555e-07	2.77284e-06	6.31939	NR2C2
0.737484	8.6244	9.70827	4.06723e-07	2.77945e-06	6.31632	ULK1
1.89301	2.44733	9.70361	4.08868e-07	2.79268e-06	6.31074	SCNN1A
-0.682414	6.95015	-9.70187	4.09671e-07	2.79674e-06	6.30866	CTCF
1.14488	5.59249	9.69105	4.14713e-07	2.82972e-06	6.29568	ORAI2
-1.34141	5.73689	-9.69005	4.15182e-07	2.83148e-06	6.29448	SLC6A9
0.839367	6.30146	9.68766	4.16307e-07	2.8377e-06	6.29161	SLC39A10
-0.487604	7.76823	-9.68215	4.18911e-07	2.85376e-06	6.285	RTN3
1.30714	5.012	9.68178	4.19089e-07	2.85376e-06	6.28455	SLC29A4
-1.63298	4.52021	-9.67561	4.22026e-07	2.8723e-06	6.27714	SUSD2
0.771074	7.77901	9.67488	4.22375e-07	2.87322e-06	6.27626	RAB5B
-1.04103	4.91551	-9.67434	4.22632e-07	2.87351e-06	6.27561	NADK2
0.815263	6.2279	9.66458	4.27333e-07	2.904e-06	6.26387	AAK1
-1.29802	3.61563	-9.66239	4.28395e-07	2.90908e-06	6.26124	ZNF682
0.739117	7.0519	9.66214	4.28515e-07	2.90908e-06	6.26094	ATRN
0.546426	6.22451	9.65926	4.29915e-07	2.91711e-06	6.25748	ZNF83
0.785754	4.98551	9.65684	4.31098e-07	2.92357e-06	6.25457	UNC13D
1.05033	4.78572	9.65642	4.31304e-07	2.92357e-06	6.25406	PLXNB3
-2.57051	2.21969	-9.65414	4.32419e-07	2.92965e-06	6.25132	NPR3
-1.10812	3.32856	-9.6536	4.32685e-07	2.92997e-06	6.25067	MEIS1
1.21651	4.40143	9.65281	4.33073e-07	2.93012e-06	6.24972	HCN2
0.626534	5.81262	9.65266	4.33145e-07	2.93012e-06	6.24954	NPTXR
-0.559975	9.01366	-9.65186	4.33541e-07	2.93065e-06	6.24857	HNRNPH1
-1.19028	5.58712	-9.65162	4.3366e-07	2.93065e-06	6.24828	ECI1
1.59082	2.92277	9.64846	4.35218e-07	2.9397e-06	6.24448	RABAC1
0.714947	7.60442	9.64788	4.35501e-07	2.94013e-06	6.24379	KDM6B
1.2138	2.37885	9.64453	4.37163e-07	2.94986e-06	6.23974	ST6GALNAC4
-0.640672	9.73157	-9.63982	4.39507e-07	2.96419e-06	6.23407	PTMA
0.981433	3.82016	9.63905	4.39892e-07	2.96529e-06	6.23314	INSIG2
0.53909	5.53157	9.63731	4.40763e-07	2.96966e-06	6.23104	TSPAN31
4.01234	-1.12616	9.63575	4.41541e-07	2.97341e-06	6.22917	SNAI2
0.762135	5.07304	9.63229	4.43282e-07	2.98363e-06	6.225	KIF13B
-0.646111	5.21875	-9.62713	4.45888e-07	2.99967e-06	6.21878	CNOT10
-1.45083	3.65323	-9.62611	4.46408e-07	3.00166e-06	6.21754	METTL4
1.07495	3.50975	9.61923	4.49912e-07	3.02371e-06	6.20924	EFNA3
4.07374	-0.138584	9.61761	4.50742e-07	3.02776e-06	6.20729	PAEP
0.977476	6.81972	9.61565	4.51752e-07	3.03303e-06	6.20491	MXD4
-0.732193	5.55005	-9.61513	4.52016e-07	3.03329e-06	6.20429	ANAPC7
2.80556	0.0122755	9.60743	4.55995e-07	3.05845e-06	6.195	DEPP1
-0.623807	7.42737	-9.60598	4.56749e-07	3.06159e-06	6.19324	EPS15
[truncated: 6,711 more rows]
