# Supplementary material for: Metabolic profiling of therapy-induced senescent cancer cells via TPEF, MALDI-MS, and RNA-sequencing
Source: Sci Rep. 2025 Dec 17;16:2678. doi: 10.1038/s41598-025-32573-y (PMC12823619; doi:10.1038/s41598-025-32573-y)
Supplement: Supplementary file 1 — Supplementary Material 1 [file 41598_2025_32573_MOESM1_ESM.zip › Supplentary Files/Supplementary File 4_significan_genes_EvsD.xlsx]

## Sheet: Sheet1
logFC	AveExpr	t	P.Value	adj.P.Val	B	GeneSymbol
1.7608	3.192	19.4698	1.40734e-10	8.50658e-07	14.6015	ZWINT
2.12137	2.22405	18.9128	1.98624e-10	8.50658e-07	14.2928	ORC1
1.34756	2.64002	18.617	2.39426e-10	8.50658e-07	14.1242	BUB1
1.66388	3.6057	18.525	2.53909e-10	8.50658e-07	14.071	CDK1
-1.07539	6.83407	-17.2387	5.94213e-10	1.39635e-06	13.2926	NRBP2
1.54196	5.68166	17.1645	6.25186e-10	1.39635e-06	13.2456	MKI67
1.8722	4.00428	16.9191	7.40742e-10	1.4181e-06	13.0882	TICRR
1.62712	3.67072	16.4451	1.03457e-09	1.43379e-06	12.7766	H2AC12
2.32136	3.24197	16.3761	1.08689e-09	1.43379e-06	12.7304	FAM111B
2.19011	2.31276	16.3176	1.13353e-09	1.43379e-06	12.691	SHCBP1
-0.841917	4.83932	-16.2655	1.17691e-09	1.43379e-06	12.6558	TMEM45B
1.72762	1.55531	15.9874	1.44062e-09	1.47127e-06	12.4656	RAD51AP1
-1.09093	6.68948	-15.8692	1.57134e-09	1.47127e-06	12.3837	YPEL2
-1.40729	2.16687	-15.8229	1.62605e-09	1.47127e-06	12.3514	HAPLN3
-0.712841	6.33997	-15.7859	1.67126e-09	1.47127e-06	12.3255	BCL6
0.905667	5.24165	15.7142	1.76262e-09	1.47127e-06	12.2751	TIMELESS
1.19849	4.67119	15.6376	1.86639e-09	1.47127e-06	12.221	TOP2A
-0.962298	5.42125	-15.3695	2.28432e-09	1.63717e-06	12.0292	OBSCN
1.5974	6.40207	15.3484	2.32119e-09	1.63717e-06	12.014	ATAD2
-2.01737	7.62245	-15.2497	2.50281e-09	1.67701e-06	11.9423	MUC16
1.28744	3.22088	15.123	2.75851e-09	1.76032e-06	11.8495	E2F7
1.323	4.00661	14.9835	3.0731e-09	1.87194e-06	11.7464	BRCA1
-1.03863	3.36572	-14.8498	3.41111e-09	1.89499e-06	11.6466	BMF
1.38697	3.39978	14.8163	3.50177e-09	1.89499e-06	11.6214	H4C4
1.70909	4.6034	14.8043	3.53517e-09	1.89499e-06	11.6123	ANLN
1.44777	5.01237	14.7158	3.79046e-09	1.90751e-06	11.5455	HELLS
0.854159	6.90238	14.6983	3.84321e-09	1.90751e-06	11.5322	BRI3BP
1.48064	3.39139	14.548	4.33061e-09	2.07266e-06	11.4175	KIF11
0.632858	7.88407	14.4597	4.648e-09	2.14786e-06	11.3494	KPNA2
-1.19429	5.13006	-14.3687	5.00115e-09	2.20799e-06	11.2789	GABBR1
-1.54134	3.89553	-14.3221	5.19312e-09	2.20799e-06	11.2426	ZSWIM4
-0.617631	5.25763	-14.3034	5.27243e-09	2.20799e-06	11.228	CAMK1D
-1.6413	3.10635	-14.2508	5.5023e-09	2.21117e-06	11.1868	TNXB
-0.745524	4.6716	-14.1768	5.84441e-09	2.21117e-06	11.1285	CA4
1.17601	3.20987	14.1713	5.87102e-09	2.21117e-06	11.1241	TRIP13
-1.64296	4.71244	-14.157	5.94003e-09	2.21117e-06	11.1128	SERPINE1
1.1919	2.34104	14.0839	6.30702e-09	2.28433e-06	11.0548	KIF14
2.25564	5.56311	13.9586	6.99377e-09	2.46074e-06	10.9548	RRM2
2.27543	2.39287	13.9096	7.28418e-09	2.46074e-06	10.9153	NCAPG
1.46776	7.24635	13.8916	7.39376e-09	2.46074e-06	10.9008	BRIP1
0.928661	8.31045	13.8699	7.52856e-09	2.46074e-06	10.8833	TUBA1B
0.985775	6.03579	13.5995	9.44906e-09	2.99422e-06	10.6625	SLC25A30
0.821041	3.72985	13.5799	9.6076e-09	2.99422e-06	10.6463	CENPF
-0.921178	6.82339	-13.5286	1.00362e-08	3.0567e-06	10.6038	SH3PXD2B
1.99773	3.18882	13.4792	1.04685e-08	3.09233e-06	10.5627	TCF19
0.701582	5.66229	13.4379	1.0845e-08	3.09233e-06	10.5282	ATP1B3
1.76604	3.74034	13.4378	1.08454e-08	3.09233e-06	10.5282	CDCA5
-0.915815	8.42304	-13.2607	1.26338e-08	3.5272e-06	10.3791	COL5A1
-1.57004	5.70732	-13.2122	1.3177e-08	3.60378e-06	10.3379	CEMIP
1.61459	2.16596	13.1871	1.34681e-08	3.60972e-06	10.3165	CENPI
1.34936	2.42561	13.1018	1.45108e-08	3.76602e-06	10.2435	H3C1
2.16828	3.74663	13.0937	1.46133e-08	3.76602e-06	10.2366	H3C8
1.37986	3.13884	12.9895	1.60173e-08	3.98257e-06	10.1467	GMNN
0.791652	6.66002	12.9873	1.6048e-08	3.98257e-06	10.1448	MTHFD1
-0.693434	5.53725	-12.9515	1.65644e-08	4.036e-06	10.1138	PIK3IP1
0.976679	5.08957	12.9276	1.69184e-08	4.04864e-06	10.093	NCAPG2
1.49635	2.81166	12.8599	1.79667e-08	4.22407e-06	10.034	MAD2L1
-0.573002	8.4403	-12.8263	1.85133e-08	4.27753e-06	10.0045	SLC9A7
1.10964	4.05702	12.7739	1.94014e-08	4.40674e-06	9.95847	H1-3
2.0944	3.91926	12.7195	2.03715e-08	4.50865e-06	9.91047	H1-5
-0.93712	6.41541	-12.7113	2.05229e-08	4.50865e-06	9.90318	CALCOCO1
1.86453	2.35042	12.6882	2.09544e-08	4.52919e-06	9.8827	KIF4A
1.93888	2.87986	12.6642	2.14125e-08	4.55475e-06	9.86141	CDC45
-1.43566	5.55512	-12.6209	2.22666e-08	4.66243e-06	9.82289	STUM
1.1211	3.50115	12.5626	2.34764e-08	4.8401e-06	9.77075	ACAT2
0.921074	4.71752	12.5325	2.41275e-08	4.88696e-06	9.74378	RFC3
2.07355	3.96579	12.5075	2.46839e-08	4.88696e-06	9.72129	CCNE2
1.90065	3.2912	12.5025	2.47977e-08	4.88696e-06	9.71676	DTL
0.969708	4.0824	12.3493	2.85391e-08	5.46787e-06	9.57801	B4GALNT1
1.90199	3.37385	12.3227	2.9249e-08	5.46787e-06	9.55372	H3C7
-1.30736	5.32779	-12.3145	2.94702e-08	5.46787e-06	9.54628	LRP1
-0.898748	4.31093	-12.3137	2.94919e-08	5.46787e-06	9.54555	RIN2
1.78277	2.25404	12.2998	2.9875e-08	5.46787e-06	9.53279	H3C12
-1.21369	5.20363	-12.2883	3.01935e-08	5.46787e-06	9.5223	MEX3A
1.62324	4.24459	12.2618	3.09459e-08	5.50293e-06	9.49796	H2AC11
0.678699	8.57686	12.2404	3.15655e-08	5.50293e-06	9.47835	SLC12A2
1.93711	-0.585928	12.2358	3.17024e-08	5.50293e-06	9.47406	OIP5
1.57734	2.38802	12.2247	3.20296e-08	5.50293e-06	9.4639	H2BC11
0.793341	4.08092	12.175	3.35496e-08	5.63435e-06	9.41801	POP1
1.43558	2.90554	12.1723	3.36354e-08	5.63435e-06	9.41548	SPC24
1.25985	3.44927	12.1474	3.44267e-08	5.6957e-06	9.39245	CIP2A
-0.626641	8.82615	-12.1144	3.55054e-08	5.80253e-06	9.36189	SOX4
-0.781545	8.71251	-12.0943	3.61813e-08	5.84176e-06	9.3432	WSB1
-0.771907	5.47886	-12.0664	3.71429e-08	5.85684e-06	9.3172	IGF2BP2
1.10233	5.53766	12.0663	3.71488e-08	5.85684e-06	9.31704	PCNA
-1.09896	3.16233	-11.9425	4.1758e-08	6.50696e-06	9.20102	UGT1A7
-0.541888	10.5092	-11.8846	4.41221e-08	6.69214e-06	9.14634	IGF1R
-0.633713	7.42138	-11.8811	4.4271e-08	6.69214e-06	9.14299	NDRG1
1.9273	2.05179	11.877	4.44445e-08	6.69214e-06	9.1391	NCAPH
-0.528067	8.12962	-11.8506	4.55775e-08	6.76698e-06	9.11409	APBB2
1.05992	2.97876	11.8421	4.59515e-08	6.76698e-06	9.10597	CHRNA5
1.49805	2.3446	11.7891	4.83409e-08	7.04148e-06	9.05558	MELK
1.16061	5.32205	11.7664	4.9409e-08	7.11968e-06	9.03385	FANCI
0.642641	5.87412	11.725	5.14183e-08	7.3304e-06	8.9942	SRPRB
0.778325	5.30082	11.6747	5.39767e-08	7.53981e-06	8.94587	CTPS1
-0.752089	4.02213	-11.674	5.40125e-08	7.53981e-06	8.94521	GYG2
0.889588	4.5852	11.6167	5.71017e-08	7.88887e-06	8.88982	RACGAP1
-0.453229	8.46034	-11.5955	5.82897e-08	7.97082e-06	8.86931	ERBB3
0.555463	7.13373	11.5482	6.10418e-08	8.26284e-06	8.82333	PPT1
0.768971	5.68945	11.5261	6.23723e-08	8.35851e-06	8.80183	SFXN2
-0.596112	6.90701	-11.5125	6.32126e-08	8.38241e-06	8.78849	DOCK6
0.472093	6.37645	11.503	6.38016e-08	8.38241e-06	8.77924	CYB5B
0.855709	4.26495	11.4774	6.54209e-08	8.5117e-06	8.75424	AURKA
-0.65679	7.66483	-11.3815	7.19094e-08	9.18827e-06	8.65986	MAP3K1
0.93893	2.29008	11.3803	7.19922e-08	9.18827e-06	8.65871	GAS2L3
0.955707	4.35973	11.3512	7.40942e-08	9.28298e-06	8.62996	MVK
1.4765	3.48843	11.3352	7.52803e-08	9.28298e-06	8.6141	KIF23
1.8795	2.10624	11.334	7.5368e-08	9.28298e-06	8.61294	ORC6
1.70218	2.77554	11.3282	7.58036e-08	9.28298e-06	8.60718	SKA3
2.13017	3.72254	11.323	7.61979e-08	9.28298e-06	8.602	H3C2
-2.00033	0.85752	-11.2935	7.84633e-08	9.42164e-06	8.57272	MMP1
1.35554	2.3348	11.287	7.89753e-08	9.42164e-06	8.56622	CENPU
-0.652515	6.52012	-11.281	7.94452e-08	9.42164e-06	8.56029	HBP1
1.51406	2.22672	11.2639	8.08154e-08	9.50006e-06	8.54319	CEP55
-0.558404	5.61894	-11.2474	8.21553e-08	9.5736e-06	8.52675	IGBP1
-1.54649	4.87709	-11.1582	8.98317e-08	1.03779e-05	8.43739	KRT86
-0.910097	5.07646	-11.1349	9.19661e-08	1.05312e-05	8.41389	PLK3
-0.94031	7.42587	-11.1229	9.3085e-08	1.05312e-05	8.40178	MAP3K20
-0.998255	2.94181	-11.1183	9.35167e-08	1.05312e-05	8.39715	TMEM51-AS1
-0.747429	7.38362	-11.1031	9.49621e-08	1.06049e-05	8.38179	MAP1B
1.24935	4.63078	11.0858	9.66335e-08	1.07024e-05	8.36432	FEN1
0.980631	4.28349	11.0307	1.02182e-07	1.11506e-05	8.30839	SLC39A8
-0.539984	10.1832	-11.0292	1.02345e-07	1.11506e-05	8.30679	ZNF217
-1.78379	2.86111	-10.997	1.05746e-07	1.14283e-05	8.27402	LINC02649
1.81659	2.73631	10.9121	1.15314e-07	1.23626e-05	8.18716	DSCC1
-1.04852	4.29707	-10.8808	1.19075e-07	1.26163e-05	8.15496	PPFIA4
0.829015	4.21926	10.8768	1.19563e-07	1.26163e-05	8.15085	INTS7
-1.1848	4.4971	-10.8425	1.23854e-07	1.29669e-05	8.11546	SLC7A8
1.33773	4.26327	10.8162	1.27258e-07	1.322e-05	8.08824	GINS1
2.02325	3.54823	10.7863	1.31259e-07	1.35308e-05	8.05714	MCM10
0.774137	4.53491	10.7677	1.33807e-07	1.36881e-05	8.03783	MFSD11
0.918513	4.71767	10.734	1.38555e-07	1.39783e-05	8.0028	C5AR2
1.65905	2.3566	10.7328	1.38729e-07	1.39783e-05	8.00153	H3C3
0.678343	7.68493	10.7181	1.40866e-07	1.40877e-05	7.98617	TUBA1C
0.439257	7.39786	10.7019	1.4326e-07	1.42209e-05	7.96923	TPD52L1
1.65316	3.23462	10.6777	1.46919e-07	1.44769e-05	7.94387	H2BC17
1.22856	3.51697	10.6688	1.48284e-07	1.45047e-05	7.93458	CHEK1
-0.606584	6.2618	-10.5962	1.59984e-07	1.5395e-05	7.85818	DNMT3A
-0.782538	9.65697	-10.5894	1.61137e-07	1.5395e-05	7.85095	TANC2
0.620037	5.51813	10.5866	1.61607e-07	1.5395e-05	7.84802	VDR
-0.661451	5.74441	-10.5844	1.6198e-07	1.5395e-05	7.8457	SLC22A23
-1.66324	1.08051	-10.5772	1.63208e-07	1.54025e-05	7.8381	GRIN3B
0.658243	6.17941	10.5401	1.69719e-07	1.58637e-05	7.79873	CYCS
-1.39473	3.20598	-10.5359	1.70463e-07	1.58637e-05	7.79432	SHC2
1.07297	4.41338	10.5096	1.75256e-07	1.60253e-05	7.7664	GEN1
2.21522	3.04758	10.5037	1.76358e-07	1.60253e-05	7.76009	IFIT1
-1.84349	4.0714	-10.499	1.77229e-07	1.60253e-05	7.75513	SH3PXD2A
1.05527	3.55179	10.4947	1.78036e-07	1.60253e-05	7.75055	FIGNL1
1.5564	3.90382	10.494	1.78178e-07	1.60253e-05	7.74974	TACC3
0.602679	5.84399	10.4781	1.81206e-07	1.61889e-05	7.73277	PKIB
2.02765	2.11745	10.4652	1.83701e-07	1.62895e-05	7.719	E2F8
1.43221	3.33521	10.4559	1.85512e-07	1.62895e-05	7.70911	H2AC14
0.928219	3.18856	10.4535	1.85978e-07	1.62895e-05	7.70658	RFC4
1.07562	3.54324	10.421	1.92511e-07	1.67122e-05	7.67179	POLQ
0.59713	7.23985	10.4172	1.93299e-07	1.67122e-05	7.66768	SIAH2
-0.445784	8.22414	-10.362	2.0502e-07	1.7612e-05	7.60833	ATF4
-1.60998	2.86293	-10.3553	2.0649e-07	1.76253e-05	7.60112	BTBD19
0.622809	3.2579	10.3344	2.11158e-07	1.79097e-05	7.57857	FIRRM
1.59146	3.3025	10.3047	2.17992e-07	1.8373e-05	7.54645	CDC20
-0.703863	4.58266	-10.2947	2.20339e-07	1.8394e-05	7.53564	ING4
0.83902	5.31749	10.292	2.20986e-07	1.8394e-05	7.53268	DOCK8
-0.831264	5.52296	-10.2676	2.26852e-07	1.87657e-05	7.50624	ENO2
-1.01721	6.33954	-10.212	2.40873e-07	1.98033e-05	7.4457	MYO15B
1.20022	3.55996	10.1778	2.49962e-07	2.04252e-05	7.40829	RBL1
1.98044	3.95937	10.1629	2.54034e-07	2.06003e-05	7.39197	UHRF1
2.10049	2.15521	10.1588	2.55179e-07	2.06003e-05	7.38743	KIF18B
-0.670385	10.0353	-10.1503	2.57547e-07	2.0667e-05	7.3781	CDKN1A
0.684438	5.03615	10.1305	2.63146e-07	2.09906e-05	7.35636	SKA2
1.33207	2.49354	10.1238	2.65077e-07	2.10195e-05	7.34898	CDC7
0.624689	5.43462	10.0943	2.73715e-07	2.15288e-05	7.31657	DDX39A
1.11266	2.67357	10.091	2.74713e-07	2.15288e-05	7.31289	TTK
-0.759224	4.77929	-10.07	2.81096e-07	2.18154e-05	7.28967	FCHSD1
2.02591	1.5261	10.0683	2.81626e-07	2.18154e-05	7.28777	PCDH19
1.2654	2.83792	10.047	2.88265e-07	2.22014e-05	7.26421	UBE2T
-0.48405	9.43481	-10.0387	2.90876e-07	2.2224e-05	7.25509	APP
1.25638	6.89037	10.0356	2.91876e-07	2.2224e-05	7.25162	LDLR
0.902033	1.50928	10.0092	3.00457e-07	2.27481e-05	7.22231	C3orf70
-0.758588	6.22604	-9.99015	3.06815e-07	2.3099e-05	7.20113	KLHL24
0.671439	3.90502	9.97768	3.11055e-07	2.32874e-05	7.18724	ZWILCH
-0.530908	6.54805	-9.96671	3.14839e-07	2.34398e-05	7.17501	NECTIN4
0.767202	8.16474	9.93105	3.2748e-07	2.39375e-05	7.13517	SQLE
1.63181	2.90517	9.92627	3.29215e-07	2.39375e-05	7.12982	NR4A3
1.34763	4.65855	9.92599	3.29318e-07	2.39375e-05	7.1295	BRCA2
0.984138	6.35501	9.92215	3.30721e-07	2.39375e-05	7.1252	MCM3
1.7198	2.17255	9.92028	3.31403e-07	2.39375e-05	7.12311	CDCA7
0.743811	3.83386	9.91326	3.33988e-07	2.39375e-05	7.11525	SKP2
-0.933141	5.7447	-9.91315	3.34029e-07	2.39375e-05	7.11512	ATG16L2
-0.590132	6.77532	-9.88752	3.43653e-07	2.44962e-05	7.08637	PBXIP1
-0.481553	7.12527	-9.87669	3.47809e-07	2.46613e-05	7.07419	FYCO1
1.39087	3.36774	9.8677	3.51299e-07	2.47777e-05	7.06408	UBE2C
0.697565	6.16207	9.8544	3.56534e-07	2.48395e-05	7.0491	RGS16
0.486357	7.56466	9.85216	3.57421e-07	2.48395e-05	7.04659	PAICS
-0.754004	6.52899	-9.85137	3.57736e-07	2.48395e-05	7.04569	PCDH1
1.73467	3.53829	9.83215	3.65473e-07	2.49168e-05	7.02402	ASF1B
-1.3378	1.80614	-9.83095	3.65966e-07	2.49168e-05	7.02265	GIPR
-0.513834	6.84063	-9.82808	3.67135e-07	2.49168e-05	7.01942	TNFAIP1
-0.550981	5.21754	-9.826	3.6799e-07	2.49168e-05	7.01706	TMEM154
1.09958	5.16278	9.82357	3.68986e-07	2.49168e-05	7.01433	CENPN
0.476871	7.3355	9.8211	3.70006e-07	2.49168e-05	7.01153	SRSF2
-1.00812	6.46668	-9.79717	3.80025e-07	2.54636e-05	6.98446	SDK1
0.968674	2.79595	9.79111	3.82606e-07	2.5509e-05	6.9776	PIGW
0.401144	6.39711	9.76735	3.92914e-07	2.60665e-05	6.95066	PTDSS1
1.62341	3.15705	9.72116	4.1382e-07	2.73182e-05	6.8981	HJURP
0.972272	2.39269	9.67563	4.35597e-07	2.85858e-05	6.84609	CDCA7L
-0.439579	7.3634	-9.6722	4.37288e-07	2.85858e-05	6.84216	ATXN1
0.743987	6.19628	9.65644	4.45141e-07	2.89579e-05	6.82411	TMPO
-0.619763	4.90968	-9.64207	4.52439e-07	2.92905e-05	6.80761	TNIK
-0.728601	6.62399	-9.62719	4.60122e-07	2.96447e-05	6.79052	INSR
0.662725	4.66507	9.62082	4.63457e-07	2.97167e-05	6.7832	OAF
-1.45331	2.15326	-9.60858	4.69935e-07	2.98591e-05	6.76911	SLCO2A1
0.52571	5.97995	9.60475	4.71982e-07	2.98591e-05	6.7647	PRDX3
2.01847	2.13614	9.60404	4.72362e-07	2.98591e-05	6.76388	EXO1
0.830698	4.75989	9.58442	4.83012e-07	3.03889e-05	6.74125	FANCD2
-0.696851	6.90737	-9.56353	4.94628e-07	3.09403e-05	6.71713	MAP4K4
1.48571	2.69136	9.55477	4.99594e-07	3.09403e-05	6.70699	DDIAS
-0.979627	3.6273	-9.55374	5.00178e-07	3.09403e-05	6.7058	DNAH10OS
0.408799	7.32	9.55091	5.01794e-07	3.09403e-05	6.70253	SEC23B
0.600731	6.15228	9.54825	5.03319e-07	3.09403e-05	6.69944	CXCL12
0.630962	8.74352	9.53886	5.08738e-07	3.11306e-05	6.68857	FKBP4
0.57473	3.75812	9.49262	5.36361e-07	3.26717e-05	6.63487	NUDT15
-0.668196	6.80212	-9.48685	5.3992e-07	3.27396e-05	6.62815	SEMA4B
1.02045	2.59293	9.4804	5.43926e-07	3.2834e-05	6.62064	GINS3
-1.22323	3.78104	-9.45081	5.62718e-07	3.37579e-05	6.58613	KCNF1
1.32139	2.12914	9.44842	5.6427e-07	3.37579e-05	6.58334	CCNB2
0.57874	5.20509	9.43791	5.71133e-07	3.40167e-05	6.57105	MLH1
-1.66062	0.627516	-9.43292	5.74423e-07	3.40612e-05	6.56522	NLGN3
0.689352	6.85549	9.42447	5.80041e-07	3.42428e-05	6.55532	FDFT1
-1.20299	3.07453	-9.38819	6.04832e-07	3.52947e-05	6.51278	SLC30A8
-0.471935	8.93939	-9.38805	6.04929e-07	3.52947e-05	6.51262	KDM5B
-0.446532	8.58102	-9.38686	6.0576e-07	3.52947e-05	6.51123	CCNI
-1.07207	2.08435	-9.37602	6.134e-07	3.55852e-05	6.49848	MXRA7
1.11828	1.75107	9.3553	6.28288e-07	3.62906e-05	6.4741	RNVU1-31
0.799526	4.33731	9.34914	6.3279e-07	3.62906e-05	6.46684	TENT5B
-0.735239	4.9915	-9.34793	6.33683e-07	3.62906e-05	6.4654	TM4SF1
0.588749	5.81646	9.32443	6.51199e-07	3.7135e-05	6.43768	ANXA9
0.624509	5.91856	9.29064	6.77299e-07	3.83133e-05	6.3977	RAD51C
0.941823	4.22157	9.29029	6.7758e-07	3.83133e-05	6.39728	HMGB2
-0.927054	4.23616	-9.28279	6.83525e-07	3.84871e-05	6.38839	GPR87
-0.84447	8.97404	-9.25811	7.03497e-07	3.93011e-05	6.35909	NET1
-0.710392	5.00758	-9.25513	7.05948e-07	3.93011e-05	6.35555	RORC
-0.939139	4.27992	-9.25412	7.06781e-07	3.93011e-05	6.35435	NATD1
0.931763	2.47566	9.23618	7.2176e-07	3.98936e-05	6.33301	RAB19
0.610884	6.13263	9.23426	7.2339e-07	3.98936e-05	6.33071	H2AZ1
1.50206	2.64407	9.20976	7.44445e-07	4.07267e-05	6.30151	FBXO5
-0.506688	6.3448	-9.20962	7.44574e-07	4.07267e-05	6.30133	KDM3A
-0.76043	4.76712	-9.20218	7.51097e-07	4.0812e-05	6.29245	HDAC5
1.03881	3.65517	9.2009	7.52225e-07	4.0812e-05	6.29093	H3C13
-0.958483	3.67013	-9.1956	7.56918e-07	4.0901e-05	6.28459	PRRT2
-0.744907	7.35393	-9.1875	7.64161e-07	4.11266e-05	6.2749	PNRC1
1.62317	2.75022	9.16035	7.88956e-07	4.22429e-05	6.24238	CCNA2
-0.762347	8.31931	-9.15112	7.97576e-07	4.22429e-05	6.23132	MUC5B
1.72282	1.86318	9.14691	8.01541e-07	4.22429e-05	6.22627	BUB1B
0.641817	4.90542	9.14597	8.02428e-07	4.22429e-05	6.22514	MPDU1
-0.392231	7.77329	-9.14498	8.03367e-07	4.22429e-05	6.22395	UBE2H
-0.490246	5.55623	-9.14451	8.03816e-07	4.22429e-05	6.22338	CDK19
1.52206	2.22588	9.13663	8.11324e-07	4.22484e-05	6.21391	NDC80
1.95632	2.0857	9.13268	8.15112e-07	4.22484e-05	6.20917	WDR76
0.823973	2.9105	9.13198	8.15784e-07	4.22484e-05	6.20833	CHAF1B
0.446396	6.08298	9.13121	8.16531e-07	4.22484e-05	6.2074	PSMC3
0.61684	5.60049	9.11673	8.30615e-07	4.28118e-05	6.18998	NCAPD3
0.486681	6.43163	9.10576	8.41458e-07	4.32045e-05	6.17677	TMED8
1.63073	2.59354	9.07671	8.70911e-07	4.45461e-05	6.14172	H4C1
0.652161	7.53165	9.06212	8.86113e-07	4.51513e-05	6.12408	BAMBI
0.470985	5.44771	9.05342	8.95324e-07	4.52892e-05	6.11354	SLC9A2
1.35813	2.37462	9.05023	8.98719e-07	4.52892e-05	6.10969	TROAP
-0.44378	9.86303	-9.05001	8.98958e-07	4.52892e-05	6.10942	MED13L
-0.612814	5.4427	-9.04304	9.06438e-07	4.5495e-05	6.10097	C3orf52
1.19834	2.1238	9.03388	9.16363e-07	4.58216e-05	6.08987	DLGAP5
1.77683	1.4608	9.02184	9.29591e-07	4.63102e-05	6.07526	POLE2
1.15201	4.7022	8.99921	9.55024e-07	4.7401e-05	6.04775	TPX2
-0.613492	4.50513	-8.99002	9.6556e-07	4.76859e-05	6.03656	DRAM1
-0.485049	8.17644	-8.98801	9.67881e-07	4.76859e-05	6.03412	PTPRS
1.21157	1.01025	8.98353	9.7307e-07	4.7766e-05	6.02866	MAP7-AS1
-0.387122	7.17577	-8.94695	1.01663e-06	4.97219e-05	5.98401	MKRN1
-0.501972	4.79475	-8.93905	1.02631e-06	5.00128e-05	5.97435	MYO1E
0.862126	4.85062	8.92673	1.0416e-06	5.0574e-05	5.95926	SNRNP25
0.978354	3.76637	8.91824	1.05227e-06	5.09078e-05	5.94887	H4C3
-0.609763	4.75543	-8.91373	1.05799e-06	5.10003e-05	5.94334	MAML3
1.88331	3.18521	8.90405	1.07037e-06	5.14062e-05	5.93147	CDC25A
-0.620315	7.00591	-8.90118	1.07408e-06	5.14062e-05	5.92794	CCNG2
1.81253	3.75195	8.89092	1.08743e-06	5.18602e-05	5.91533	E2F1
-0.471712	9.72959	-8.88383	1.09676e-06	5.21196e-05	5.90662	EIF4B
1.10545	3.43527	8.87886	1.10334e-06	5.2247e-05	5.90051	ASPM
1.69975	2.83272	8.87486	1.10869e-06	5.23152e-05	5.89558	H2BC13
-0.38513	7.8685	-8.86749	1.11859e-06	5.25971e-05	5.88651	ZKSCAN1
-0.815514	4.81132	-8.83749	1.15988e-06	5.43482e-05	5.84952	OPTN
0.599588	3.56317	8.82943	1.17125e-06	5.46896e-05	5.83956	CENPJ
1.94027	1.45901	8.79025	1.22825e-06	5.71522e-05	5.79105	NDST4
1.01061	6.64887	8.7723	1.25535e-06	5.80544e-05	5.76877	MCM4
-0.746707	5.60859	-8.77167	1.25631e-06	5.80544e-05	5.768	IL4R
0.586359	5.21493	8.75632	1.28001e-06	5.89464e-05	5.74891	ATF5
0.673055	5.48594	8.74889	1.29166e-06	5.92793e-05	5.73966	KNTC1
1.28764	2.83078	8.73688	1.31072e-06	5.99487e-05	5.7247	KIF2C
1.27956	2.18623	8.73366	1.31589e-06	5.99802e-05	5.72068	SGO1
-1.08994	3.4842	-8.71811	1.34111e-06	6.09228e-05	5.70129	OXTR
0.618947	4.33718	8.71104	1.35276e-06	6.10537e-05	5.69246	NAAA
-1.73424	1.45942	-8.70709	1.3593e-06	6.10537e-05	5.68753	CAPN12
0.798641	5.31188	8.70651	1.36027e-06	6.10537e-05	5.6868	TYMS
1.19051	1.00952	8.70534	1.36222e-06	6.10537e-05	5.68534	PBK
2.14867	3.22712	8.69973	1.3716e-06	6.12693e-05	5.67833	E2F2
-0.457571	5.89142	-8.68051	1.40429e-06	6.24096e-05	5.65427	MBTD1
-0.694536	5.82929	-8.67926	1.40644e-06	6.24096e-05	5.6527	CLSTN3
1.76262	3.49912	8.63953	1.47679e-06	6.53152e-05	5.60283	CDC6
0.621543	5.34794	8.63401	1.48685e-06	6.55437e-05	5.59589	FAM241A
1.16427	3.5793	8.62735	1.49911e-06	6.58674e-05	5.5875	STIL
-0.823518	5.35721	-8.62275	1.50762e-06	6.60249e-05	5.58171	PKP1
1.83839	1.41363	8.60575	1.53957e-06	6.70355e-05	5.56028	ESCO2
-0.677022	5.07857	-8.60515	1.5407e-06	6.70355e-05	5.55953	LMBR1L
0.659271	3.95488	8.5961	1.55802e-06	6.75698e-05	5.5481	SLC35A5
-0.609925	2.74794	-8.58879	1.57216e-06	6.79065e-05	5.53887	DNAJC27-AS1
0.512368	6.0741	8.58685	1.57592e-06	6.79065e-05	5.53643	HINT1
0.519449	6.79478	8.56709	1.61492e-06	6.91769e-05	5.51144	POLD2
0.862099	4.16418	8.56669	1.61573e-06	6.91769e-05	5.51093	CCNB1
-1.12769	2.31245	-8.56212	1.6249e-06	6.93479e-05	5.50514	PTCH1
0.912142	3.10863	8.54124	1.66751e-06	7.09406e-05	5.47867	LRR1
0.949663	3.31473	8.52773	1.69572e-06	7.19125e-05	5.46151	TGFB3
0.744055	2.70002	8.51759	1.71723e-06	7.25557e-05	5.44863	MPP2
-0.551525	4.30896	-8.51403	1.72486e-06	7.25557e-05	5.44409	GRHL3
0.581666	4.4605	8.51051	1.73243e-06	7.25557e-05	5.43962	PSMG1
0.52383	9.45485	8.50876	1.7362e-06	7.25557e-05	5.43739	TUBB
0.481207	5.17498	8.50795	1.73796e-06	7.25557e-05	5.43635	SNRPD3
-0.646488	9.20797	-8.50336	1.7479e-06	7.27441e-05	5.43052	ITGB4
0.687534	4.51787	8.49322	1.77012e-06	7.34409e-05	5.4176	ADAMTS19
0.878587	3.03281	8.48594	1.78627e-06	7.3882e-05	5.40831	SLC25A19
0.464736	4.545	8.47732	1.80557e-06	7.44056e-05	5.39731	SYNJ1
-0.472	7.56748	-8.47168	1.81832e-06	7.44056e-05	5.39012	SMARCC2
-0.840426	4.96833	-8.47132	1.81914e-06	7.44056e-05	5.38966	MEIS3
-0.404045	5.32123	-8.47044	1.82114e-06	7.44056e-05	5.38854	PI4K2A
1.96833	2.23832	8.46383	1.83623e-06	7.47943e-05	5.38009	RAD54L
0.589835	5.92606	8.44657	1.87631e-06	7.5757e-05	5.358	FDPS
1.70336	1.18558	8.44646	1.87655e-06	7.5757e-05	5.35787	RAD51
-0.707214	4.39508	-8.44634	1.87682e-06	7.5757e-05	5.35772	ZSCAN2
-0.894598	4.84361	-8.41968	1.94057e-06	7.80947e-05	5.32355	PTPRE
1.69646	5.09005	8.40734	1.97085e-06	7.88176e-05	5.3077	MYBL2
0.888452	4.34484	8.4054	1.97567e-06	7.88176e-05	5.3052	PRR11
-0.992181	2.74028	-8.40404	1.97903e-06	7.88176e-05	5.30346	PDE9A
0.45192	5.63932	8.40283	1.98206e-06	7.88176e-05	5.3019	POLR1B
0.357126	7.42917	8.39074	2.01238e-06	7.97866e-05	5.28636	PHB1
1.30155	2.15771	8.37365	2.05613e-06	8.12808e-05	5.26435	ARHGAP11A
-0.820761	3.67603	-8.35798	2.09712e-06	8.26572e-05	5.24414	FOXO1
0.546375	8.27385	8.33927	2.14723e-06	8.43842e-05	5.21997	TUBB4B
-0.411528	7.74197	-8.33415	2.16116e-06	8.46014e-05	5.21335	OGA
0.531014	5.06111	8.3326	2.16538e-06	8.46014e-05	5.21135	UST
-1.08076	1.71158	-8.32555	2.18476e-06	8.51105e-05	5.20223	PCOLCE
1.49611	3.17752	8.31483	2.2146e-06	8.60228e-05	5.18834	ESPL1
-0.415284	5.18488	-8.31079	2.22596e-06	8.6214e-05	5.1831	HECA
1.31955	4.55642	8.30576	2.24019e-06	8.65152e-05	5.17657	GINS2
0.851553	3.71764	8.2943	2.27296e-06	8.75284e-05	5.1617	RMI1
0.756192	4.12092	8.28266	2.30676e-06	8.83591e-05	5.14659	H4C2
0.426729	6.60829	8.28233	2.30772e-06	8.83591e-05	5.14616	FARSB
-0.548389	7.70188	-8.26176	2.36882e-06	9.04403e-05	5.1194	ITGA2
0.532938	4.95646	8.2539	2.39261e-06	9.10892e-05	5.10916	PHTF2
2.04294	3.36219	8.24739	2.41252e-06	9.13842e-05	5.10067	ZNF367
1.81452	4.12684	8.24691	2.414e-06	9.13842e-05	5.10005	TK1
0.902439	6.24194	8.22913	2.46929e-06	9.3214e-05	5.07685	IDI1
0.536113	8.29792	8.22346	2.48721e-06	9.36267e-05	5.06944	CBX5
0.655212	5.33903	8.2165	2.50939e-06	9.4197e-05	5.06035	TUBG1
1.70132	3.29866	8.21085	2.52758e-06	9.45694e-05	5.05294	WDR62
-0.598521	3.99968	-8.20904	2.53342e-06	9.45694e-05	5.05058	CFAP263
0.448173	5.72746	8.20454	2.54804e-06	9.47437e-05	5.04469	TTF2
1.16125	5.10058	8.20004	2.56271e-06	9.47437e-05	5.03881	FANCA
0.606892	3.57699	8.19907	2.56591e-06	9.47437e-05	5.03753	H2BC15
0.428099	7.27825	8.19893	2.56637e-06	9.47437e-05	5.03734	CERS6
-0.913823	4.36067	-8.19294	2.58609e-06	9.52095e-05	5.0295	BAIAP3
1.5436	1.37605	8.18839	2.60119e-06	9.5503e-05	5.02353	SPC25
1.10223	5.22959	8.18302	2.61914e-06	9.58992e-05	5.01649	LMNB1
-0.444458	6.41602	-8.18047	2.62769e-06	9.59502e-05	5.01315	CACNB3
-0.584669	8.25999	-8.15236	2.72411e-06	9.92004e-05	4.97622	NOTCH1
1.04286	5.3999	8.14689	2.7433e-06	9.96288e-05	4.96902	MCM6
-1.05035	2.16879	-8.14259	2.75852e-06	9.99105e-05	4.96335	GJB2
0.354982	6.98679	8.13853	2.77295e-06	0.000100163	4.95801	PRKAR2A
-0.64072	8.31341	-8.13563	2.7833e-06	0.000100266	4.95419	PMEPA1
-0.462094	7.53812	-8.13109	2.79957e-06	0.000100582	4.94821	CHD2
-0.792554	2.78972	-8.1259	2.81833e-06	0.000100846	4.94137	ADAMTS13
-0.536093	6.65429	-8.1249	2.82198e-06	0.000100846	4.94004	ZNF185
-1.04643	3.00273	-8.11844	2.84553e-06	0.000101293	4.93152	FANK1
-0.458559	8.6335	-8.11665	2.8521e-06	0.000101293	4.92916	PXDN
0.490357	6.54259	8.11527	2.85715e-06	0.000101293	4.92735	UBR3
-0.618205	8.56953	-8.11166	2.87048e-06	0.000101497	4.92258	MYH14
-0.623557	4.9448	-8.09112	2.94753e-06	0.000103947	4.89542	FOXN3
1.95478	1.4312	8.0812	2.98552e-06	0.00010458	4.88229	H2AC4
0.387892	5.56287	8.08032	2.98889e-06	0.00010458	4.88113	PDE12
0.387892	5.56287	8.08032	2.98889e-06	0.00010458	4.88113	ARF4-AS1
-0.402794	5.76181	-8.07557	3.0073e-06	0.00010495	4.87484	TFDP2
-0.532857	11.6433	-8.06296	3.05676e-06	0.000106293	4.85812	AHNAK
-0.447653	6.10586	-8.06172	3.06165e-06	0.000106293	4.85648	GTF2IRD1
-0.550729	6.02802	-8.05609	3.08404e-06	0.000106794	4.849	ACVR2B
0.469502	5.18005	8.05361	3.09394e-06	0.00010686	4.84572	PNP
-0.841811	4.17269	-8.05071	3.10559e-06	0.000106987	4.84186	NPC1L1
-0.444527	6.31506	-8.04408	3.13237e-06	0.000107574	4.83306	KSR1
-0.691882	3.93037	-8.04253	3.13868e-06	0.000107574	4.831	LOC105376380
0.729141	4.40999	8.01955	3.23368e-06	0.000110547	4.80042	CLN6
1.18158	3.60505	8.00609	3.29074e-06	0.000111967	4.78248	BARD1
0.581786	5.11281	8.00581	3.29192e-06	0.000111967	4.78211	MPHOSPH9
-0.568051	4.13158	-7.99687	3.33044e-06	0.000112661	4.77018	PYCARD
0.872962	4.18628	7.99587	3.33476e-06	0.000112661	4.76885	WDHD1
0.929723	2.65828	7.99404	3.34269e-06	0.000112661	4.76641	CTNNAL1
-0.365806	6.59543	-7.99329	3.34596e-06	0.000112661	4.76541	NEO1
-0.467835	6.20483	-7.97076	3.44566e-06	0.000115687	4.73529	OTUD5
0.629776	6.19198	7.96862	3.4553e-06	0.000115687	4.73243	MFSD1
0.975668	4.05029	7.96719	3.46171e-06	0.000115687	4.73052	SMC2
0.813184	6.47022	7.96017	3.49359e-06	0.000116462	4.72112	DCDC2
0.704632	2.92621	7.9548	3.51818e-06	0.00011699	4.71393	CDH13-AS2
0.545125	6.23765	7.92422	3.66175e-06	0.000121463	4.67289	TMX4
-0.737934	4.16307	-7.89885	3.78558e-06	0.000124841	4.63876	ABTB1
-0.542299	8.80892	-7.8981	3.78931e-06	0.000124841	4.63775	NEBL
0.379863	8.58215	7.89766	3.79152e-06	0.000124841	4.63715	HSPA9
-0.381824	6.54387	-7.88898	3.83495e-06	0.000125846	4.62547	TAF1
-1.30052	4.78085	-7.88781	3.84084e-06	0.000125846	4.62389	TNFRSF11B
-0.468766	9.43582	-7.88212	3.86967e-06	0.000126482	4.61622	SEMA3C
-1.01759	6.31772	-7.87849	3.88818e-06	0.000126488	4.61132	ABCC3
0.416692	7.82762	7.87839	3.88874e-06	0.000126488	4.61117	CCDC47
0.721557	6.48177	7.86461	3.95988e-06	0.00012849	4.59257	UNG
0.70342	4.6198	7.85375	4.01692e-06	0.000129682	4.57789	DUT
-0.631619	4.69742	-7.85336	4.01896e-06	0.000129682	4.57737	TTC39B
-0.495248	6.79348	-7.8521	4.02566e-06	0.000129682	4.57566	RHOQ
-0.496405	8.42334	-7.8305	4.142e-06	0.00013311	4.54641	OGT
-1.31532	0.918956	-7.81671	4.21817e-06	0.000135234	4.52771	TM4SF1-AS1
1.14762	5.78396	7.80931	4.2597e-06	0.000136239	4.51765	MCM2
-0.911146	5.71414	-7.80526	4.28253e-06	0.000136643	4.51216	CALML5
0.955483	5.75427	7.79934	4.31625e-06	0.000137213	4.50411	ACACB
0.871644	2.87728	7.79853	4.32088e-06	0.000137213	4.50301	DNA2
0.639921	4.25179	7.79633	4.33347e-06	0.000137288	4.50002	MMAB
-1.07412	3.61197	-7.79314	4.35182e-06	0.000137544	4.49568	LY6D
1.09446	3.31592	7.7845	4.40199e-06	0.000138802	4.48392	CIT
1.46995	2.00287	7.7741	4.46309e-06	0.000140399	4.46976	GTSE1
1.10987	5.37698	7.75199	4.59616e-06	0.000144246	4.43959	RECQL4
-0.380274	6.40367	-7.74253	4.65435e-06	0.000145731	4.42668	SMURF1
-1.01167	2.20044	-7.73683	4.6898e-06	0.000146499	4.41888	TBILA
-1.10271	5.54671	-7.73167	4.72217e-06	0.000147167	4.41182	MXRA5
0.742038	5.92926	7.71808	4.80844e-06	0.000149508	4.39323	SRM
0.366821	6.58095	7.70852	4.87018e-06	0.000151077	4.38012	NOP56
1.58597	3.40688	7.70553	4.88968e-06	0.000151332	4.37602	KIFC1
-0.914711	3.94301	-7.70262	4.90871e-06	0.000151571	4.37203	TEAD2
1.86901	3.055	7.69198	4.97903e-06	0.000153077	4.35742	FOXM1
0.962859	2.35841	7.69022	4.9907e-06	0.000153077	4.35501	PRIM1
-0.869431	3.0208	-7.69007	4.99176e-06	0.000153077	4.35479	SRRM3
0.49543	5.14332	7.68735	5.00994e-06	0.000153284	4.35106	SLC25A15
-0.646895	4.4234	-7.68515	5.02467e-06	0.000153384	4.34804	NKILA
0.764895	4.70194	7.67556	5.08961e-06	0.000154802	4.33485	ANXA3
0.867561	4.52242	7.67488	5.09423e-06	0.000154802	4.33392	TMEM97
-0.409204	7.65332	-7.65887	5.20465e-06	0.000157521	4.31189	TSC2
0.42416	6.26152	7.65851	5.2072e-06	0.000157521	4.31139	SLC20A1
0.400498	6.55128	7.65476	5.23347e-06	0.000157864	4.30622	DCAF13
1.15042	4.28037	7.65352	5.24212e-06	0.000157864	4.30452	DHFR
0.921389	2.31861	7.64346	5.31342e-06	0.000159653	4.29064	CENPH
0.539523	6.20594	7.6358	5.36835e-06	0.000160942	4.28008	DCTPP1
1.39958	2.30484	7.63343	5.38546e-06	0.000161095	4.27681	TIPIN
1.57975	2.71364	7.62625	5.43771e-06	0.000162296	4.26689	H2BC10
-0.535967	4.60354	-7.62425	5.45234e-06	0.000162371	4.26413	PLEKHA2
-2.46445	1.76007	-7.61406	5.52765e-06	0.000164248	4.25003	GSTM2
1.23951	1.13261	7.60612	5.58703e-06	0.000165646	4.23905	MAP1A
-0.762258	4.83663	-7.6014	5.62268e-06	0.000166334	4.23252	ELK3
-1.40991	1.28063	-7.59919	5.63945e-06	0.000166463	4.22946	PGF
-0.722344	3.99961	-7.58972	5.71198e-06	0.000168233	4.21633	PKIG
0.674023	4.04602	7.58222	5.77008e-06	0.000169572	4.20593	LANCL2
-0.609997	5.41954	-7.57505	5.82618e-06	0.000170455	4.19598	KDM7A
0.727238	4.7109	7.57425	5.83246e-06	0.000170455	4.19488	CHPT1
0.764361	3.47958	7.57258	5.84569e-06	0.000170455	4.19255	PTRHD1
-0.851454	3.6297	-7.57191	5.85099e-06	0.000170455	4.19162	TMEM8B
-0.361579	5.6559	-7.56943	5.87064e-06	0.000170656	4.18817	ZNF251
0.374694	7.18144	7.56431	5.91135e-06	0.000171467	4.18107	USP14
0.377018	7.92013	7.5575	5.96611e-06	0.000172663	4.17159	REEP5
1.1662	1.59397	7.55599	5.97832e-06	0.000172663	4.16949	CDKN3
-0.341155	7.78474	-7.55212	6.00969e-06	0.000173196	4.16411	ZDHHC7
1.56768	4.43703	7.55025	6.02488e-06	0.000173261	4.16152	PKMYT1
0.594436	4.66654	7.54688	6.05248e-06	0.000173397	4.15682	CLPB
-0.590725	5.01474	-7.54651	6.0555e-06	0.000173397	4.15631	OCIAD2
-0.703836	7.34545	-7.54374	6.07823e-06	0.000173676	4.15246	TTYH3
-0.594701	6.02428	-7.54113	6.09983e-06	0.000173676	4.14881	PRKX
0.680192	4.45772	7.53912	6.11646e-06	0.000173676	4.14601	DNAJC9
-0.462266	5.73479	-7.53869	6.11999e-06	0.000173676	4.14542	TBC1D2B
-0.302641	5.89154	-7.53748	6.13005e-06	0.000173676	4.14373	VPS39
1.56285	2.45711	7.53404	6.15869e-06	0.000174119	4.13894	TEDC2
0.572737	5.20689	7.52779	6.21111e-06	0.000175232	4.13023	PPAT
0.4303	6.63481	7.52245	6.25627e-06	0.000176135	4.12278	SELENOT
0.70738	3.22867	7.51846	6.29028e-06	0.000176685	4.11721	SERPINF1
0.626799	3.10799	7.51707	6.30218e-06	0.000176685	4.11527	CENPL
0.782265	4.3681	7.50596	6.39803e-06	0.000178724	4.09975	DKK1
0.35493	4.93546	7.50555	6.40159e-06	0.000178724	4.09918	HENMT1
0.491867	4.71864	7.50115	6.43998e-06	0.000178915	4.09303	PPIL1
-0.539163	4.94347	-7.50083	6.44281e-06	0.000178915	4.09258	GRB7
1.48372	0.214668	7.50018	6.44846e-06	0.000178915	4.09168	NEIL3
1.44035	2.33916	7.49391	6.50372e-06	0.000180075	4.08291	KNL1
-0.474927	5.71146	-7.48473	6.58547e-06	0.000181963	4.07007	KIF3C
-0.794449	3.97084	-7.48104	6.61867e-06	0.000182504	4.0649	PGGHG
-0.51563	6.86827	-7.47178	6.70277e-06	0.000184443	4.05192	PTPRU
0.539591	4.34866	7.46939	6.72458e-06	0.000184664	4.04858	H2AC8
0.411486	9.64851	7.46297	6.78375e-06	0.000185908	4.03957	NHERF1
0.513781	5.36065	7.46036	6.80799e-06	0.000186192	4.0359	MYO19
-0.364275	6.75363	-7.45849	6.8254e-06	0.000186288	4.03328	JARID2
-0.407698	6.49294	-7.45673	6.84173e-06	0.000186354	4.03082	FAM210B
0.330925	6.85062	7.45263	6.88018e-06	0.000187021	4.02506	PSMB5
0.347429	6.63149	7.45017	6.90332e-06	0.00018727	4.0216	USP38
1.81861	1.62987	7.43448	7.05297e-06	0.000190943	3.99955	PCLAF
-0.620008	5.89072	-7.4262	7.13341e-06	0.000192387	3.98789	LFNG
-0.659955	8.43976	-7.42603	7.13502e-06	0.000192387	3.98766	CD44
0.603939	3.5067	7.42368	7.15807e-06	0.000192506	3.98434	RPP40
-0.675933	4.50107	-7.42265	7.16817e-06	0.000192506	3.98289	ANO9
1.30857	2.21029	7.41843	7.20973e-06	0.000193235	3.97695	FAM83D
-0.728889	4.19957	-7.41455	7.24811e-06	0.000193876	3.97149	FOXI1
1.55426	2.32816	7.41248	7.26872e-06	0.00019404	3.96857	H3C11
-1.29822	4.15847	-7.41078	7.28571e-06	0.000194107	3.96617	FSCN1
1.08968	1.62914	7.39528	7.44227e-06	0.000197885	3.9443	GPX2
0.573411	5.93397	7.39131	7.48292e-06	0.000198572	3.9387	ATP5MC1
0.860202	3.94826	7.3887	7.50979e-06	0.000198891	3.93502	H2BC7
-0.435527	6.43477	-7.38658	7.53175e-06	0.000199079	3.93201	UCP2
0.385068	7.69805	7.38473	7.55082e-06	0.00019919	3.92941	XRCC6
-0.313339	7.19318	-7.37932	7.60719e-06	0.000200283	3.92176	YLPM1
-0.72378	5.20282	-7.35681	7.84654e-06	0.000206179	3.8899	SMTN
0.393779	5.50482	7.34448	7.98102e-06	0.000208887	3.87242	LAP3
-0.762827	4.09534	-7.34444	7.98145e-06	0.000208887	3.87237	ZNF608
0.826144	3.24422	7.34213	8.00697e-06	0.000208887	3.86908	SPIN4
0.392435	6.78103	7.34168	8.01194e-06	0.000208887	3.86845	PSMC4
0.480175	5.86208	7.33464	8.09012e-06	0.00021018	3.85846	YWHAH
0.43532	3.40987	7.33439	8.09291e-06	0.00021018	3.8581	TMEM62
0.849593	2.56548	7.32628	8.18411e-06	0.000212138	3.84658	EPDR1
0.653003	3.34773	7.32376	8.21256e-06	0.000212464	3.84301	PIGH
-0.740081	3.8025	-7.31482	8.31475e-06	0.000214694	3.83029	EXPH5
-0.587535	5.27216	-7.3134	8.33103e-06	0.0002147	3.82827	MAP3K12
0.614216	9.54854	7.31158	8.35202e-06	0.000214828	3.82568	SCD
1.29727	0.799892	7.30465	8.4325e-06	0.000216483	3.81582	TH
-1.07661	3.78618	-7.29801	8.51036e-06	0.000218064	3.80636	HES2
-0.707732	3.33956	-7.29618	8.532e-06	0.000218201	3.80375	CADPS2
0.620205	7.00449	7.29402	8.55753e-06	0.000218437	3.80068	LSS
-0.56574	2.71626	-7.28984	8.60724e-06	0.000219288	3.79472	KLF8
0.482465	6.64483	7.28606	8.65249e-06	0.000220023	3.78932	H4C8
-0.522915	5.88139	-7.28166	8.70547e-06	0.000220951	3.78304	ZFP90
-0.409876	6.29279	-7.27085	8.83696e-06	0.000223864	3.76762	ZNF83
0.392953	3.98543	7.26922	8.85699e-06	0.000223879	3.76529	ABHD17B
-1.11299	3.42447	-7.26809	8.87095e-06	0.000223879	3.76367	FBLIM1
0.353786	7.00494	7.26389	8.9228e-06	0.000224466	3.75767	AHCY
-1.44271	1.8927	-7.26349	8.92773e-06	0.000224466	3.75711	TMEM178A
1.06901	1.64016	7.24137	9.20659e-06	0.000231044	3.72546	TEX30
0.641393	7.95367	7.22264	9.45003e-06	0.000236599	3.69861	DHCR7
1.41886	2.95187	7.22053	9.47782e-06	0.000236599	3.69558	XRCC2
0.54374	2.19022	7.21787	9.51308e-06	0.000236599	3.69176	DRAIC
0.544947	8.15333	7.21762	9.51641e-06	0.000236599	3.6914	ELOVL5
-0.344703	6.19382	-7.21751	9.51785e-06	0.000236599	3.69125	ZNF629
0.771419	6.10482	7.21554	9.54411e-06	0.000236599	3.68841	AMD1
-0.496257	7.23345	-7.21498	9.55154e-06	0.000236599	3.68761	PAM
1.07677	1.65091	7.1967	9.79848e-06	0.000242268	3.66134	CSPG5
0.797733	4.70328	7.19446	9.82922e-06	0.000242581	3.65812	H2BC18
-1.97565	1.24101	-7.1931	9.84796e-06	0.000242597	3.65616	PLIN2
1.47919	0.189414	7.18817	9.91609e-06	0.000243827	3.64907	RCBTB2
0.898442	4.04242	7.18254	9.99448e-06	0.000245175	3.64096	MYBL1
-0.680298	3.58134	-7.18161	1.00075e-05	0.000245175	3.63962	MOSPD3
-1.46093	6.04764	-7.17328	1.01249e-05	0.000247598	3.62762	ITGB6
-0.7955	4.07308	-7.17196	1.01436e-05	0.000247604	3.62572	ZNF750
0.420662	6.06678	7.16822	1.01969e-05	0.000248452	3.62033	EPM2AIP1
-0.350058	7.23209	-7.1647	1.02473e-05	0.000249057	3.61525	TBC1D16
1.20712	3.20484	7.16389	1.02589e-05	0.000249057	3.61409	KIF20A
0.450688	6.13655	7.1517	1.04359e-05	0.000252896	3.59648	LRP8
0.841508	6.41279	7.14945	1.04689e-05	0.000252912	3.59323	HMGCS1
0.750206	3.96158	7.14908	1.04743e-05	0.000252912	3.5927	SYTL4
0.850843	1.98034	7.13701	1.06533e-05	0.000256772	3.57526	NRM
-0.640727	4.48048	-7.13283	1.0716e-05	0.000257819	3.56922	HOMER3
-0.316879	6.7401	-7.12886	1.0776e-05	0.000258602	3.56347	KIAA1191
0.462059	6.79456	7.12813	1.07871e-05	0.000258602	3.56241	MSH6
0.714809	2.91209	7.12355	1.08569e-05	0.000259009	3.55577	LYRM4-AS1
-0.427403	8.335	-7.12321	1.08621e-05	0.000259009	3.55528	RUNX1
-0.427403	8.335	-7.12321	1.08621e-05	0.000259009	3.55528	LOC100506403
-0.398903	4.89359	-7.11894	1.09276e-05	0.000260077	3.5491	RNF214
0.722347	4.60825	7.11776	1.09457e-05	0.000260077	3.54739	MASTL
-0.353374	7.58474	-7.11553	1.098e-05	0.000260409	3.54417	IRF2BP2
1.63759	3.00522	7.11434	1.09986e-05	0.000260409	3.54243	BIRC5
-0.318756	7.08107	-7.11073	1.10545e-05	0.000261272	3.53721	GLB1
0.654778	6.90432	7.10865	1.10869e-05	0.000261511	3.53419	HMGCR
-0.378813	6.11623	-7.10759	1.11036e-05	0.000261511	3.53265	ZMYM3
1.07545	1.0519	7.10136	1.12015e-05	0.000263353	3.52361	C5orf34
-0.331744	7.71525	-7.08916	1.13959e-05	0.000267454	3.5059	HERC1
-0.329752	8.1592	-7.08288	1.14973e-05	0.000268484	3.49678	PATJ
-0.560138	4.3635	-7.08286	1.14976e-05	0.000268484	3.49675	AGO4
-1.0288	2.88256	-7.08272	1.14999e-05	0.000268484	3.49655	ETV5
1.11377	3.46747	7.0814	1.15213e-05	0.000268517	3.49463	H2BC9
0.373418	7.34718	7.07418	1.16396e-05	0.000270802	3.48412	ADCY9
-0.409928	10.584	-7.07175	1.16795e-05	0.000270813	3.4806	DSP
0.47459	5.7643	7.0717	1.16804e-05	0.000270813	3.48051	ERG28
0.585217	6.32906	7.06788	1.17435e-05	0.000271805	3.47496	H2BC12
0.413406	4.29322	7.06411	1.18063e-05	0.000272787	3.46948	DCPS
-0.574742	5.01604	-7.06037	1.1869e-05	0.000273764	3.46402	IGSF9B
0.464311	4.34247	7.03578	1.22897e-05	0.000282757	3.42816	MRPL15
-1.58161	2.15957	-7.03512	1.23011e-05	0.000282757	3.42721	LTBP2
0.710694	3.01604	7.02881	1.24118e-05	0.000284812	3.41799	DONSON
-0.633016	2.20115	-7.0221	1.25306e-05	0.00028701	3.40818	C20orf96
0.768136	5.41041	7.02042	1.25605e-05	0.00028701	3.40572	MMP16
-0.534458	7.70246	-7.01899	1.2586e-05	0.00028701	3.40363	DSCAM
-1.36924	0.570546	-7.01859	1.25932e-05	0.00028701	3.40304	JAK3
0.609057	5.29863	7.0172	1.2618e-05	0.000287087	3.40102	FOXRED2
1.56254	2.04904	7.01441	1.26681e-05	0.000287738	3.39694	AURKB
0.427547	3.55771	7.01207	1.27103e-05	0.000288209	3.39351	SNHG12
-0.670741	3.43855	-7.00672	1.28075e-05	0.00028992	3.38567	IGFBP3
-0.407526	5.59221	-6.99707	1.29844e-05	0.000293431	3.37154	POFUT2
0.569615	4.91853	6.98952	1.31247e-05	0.0002961	3.36048	PIGM
-0.443666	6.83247	-6.98447	1.32194e-05	0.000297737	3.35307	BCL9
-0.404457	8.2017	-6.98318	1.32438e-05	0.000297785	3.35118	MAGED2
-0.445082	7.25524	-6.98062	1.32921e-05	0.000298372	3.34743	TPCN1
-0.347368	7.53322	-6.97874	1.33279e-05	0.000298674	3.34466	STX16
-0.462265	5.49208	-6.9759	1.33818e-05	0.000299382	3.3405	UBXN1
-1.63779	5.19852	-6.9672	1.3549e-05	0.000302616	3.32772	GSTM4
0.418549	5.39323	6.96305	1.36295e-05	0.000303838	3.32162	ANAPC7
-0.335278	6.20227	-6.96204	1.3649e-05	0.000303838	3.32014	TBC1D14
0.744394	2.76398	6.95907	1.37071e-05	0.000304208	3.31577	PDSS1
-0.384094	4.99089	-6.9576	1.37359e-05	0.000304208	3.31361	SYT17
-0.353418	5.93013	-6.95736	1.37407e-05	0.000304208	3.31325	CTTNBP2NL
-0.57019	8.29127	-6.95655	1.37564e-05	0.000304208	3.31207	RALGAPA2
0.975129	6.4391	6.95343	1.38179e-05	0.000305064	3.30748	H2AX
-0.565954	4.29028	-6.94744	1.39368e-05	0.000307118	3.29866	ASAP3
-1.00469	1.93144	-6.94643	1.39568e-05	0.000307118	3.29718	LY6G6C
-0.622621	4.13567	-6.94318	1.40218e-05	0.000308043	3.29239	MAP2K5
-0.358225	6.40437	-6.94174	1.40508e-05	0.000308174	3.29027	PGPEP1
-0.419411	5.72069	-6.93755	1.41352e-05	0.000309519	3.2841	R3HDM2
0.458714	4.87814	6.93046	1.42795e-05	0.000312168	3.27364	ALG1
0.681717	4.9061	6.9199	1.44969e-05	0.000316406	3.25808	TCTA
-0.626004	4.50533	-6.91803	1.45358e-05	0.000316562	3.25532	IL18BP
0.766646	2.17198	6.91682	1.45612e-05	0.000316562	3.25352	H2AC15
0.473756	3.98865	6.91616	1.45749e-05	0.000316562	3.25255	PAK1IP1
-0.355729	6.06678	-6.91225	1.46568e-05	0.000317826	3.24678	YEATS2
-0.619954	8.30074	-6.90971	1.47103e-05	0.000318469	3.24303	RNF213
-0.42532	4.92788	-6.90184	1.48774e-05	0.000321081	3.2314	SNN
0.382587	6.85306	6.90115	1.48921e-05	0.000321081	3.23038	RFWD3
0.387319	5.33915	6.90065	1.49028e-05	0.000321081	3.22964	ECT2
-0.458364	5.00784	-6.89299	1.50676e-05	0.000324111	3.21831	AGBL5
-0.967203	1.82824	-6.89153	1.50994e-05	0.000324273	3.21614	ATP6V1C2
-1.06524	4.23395	-6.88782	1.51801e-05	0.000325485	3.21065	UBALD2
-0.361851	7.89606	-6.88055	1.53395e-05	0.000328378	3.19989	BMPR2
0.448435	5.18369	6.87816	1.53923e-05	0.000328982	3.19635	DCUN1D5
0.334761	5.62926	6.87703	1.54173e-05	0.000328992	3.19468	ENOPH1
-0.579873	9.23723	-6.86041	1.57906e-05	0.000335912	3.17003	LAMA5
0.442105	4.25829	6.86036	1.57917e-05	0.000335912	3.16996	COX10-DT
-0.332246	6.62645	-6.85608	1.58895e-05	0.000336428	3.16361	MARF1
0.624083	2.3273	6.85567	1.58988e-05	0.000336428	3.16301	SLC15A2
-0.286954	6.63071	-6.85554	1.59018e-05	0.000336428	3.16281	FOXO3
0.505786	4.13423	6.85491	1.59164e-05	0.000336428	3.16187	DUSP14
1.32585	2.14205	6.85284	1.59638e-05	0.000336627	3.1588	HMMR
-0.505915	4.22938	-6.85231	1.5976e-05	0.000336627	3.15801	PLD2
0.890034	5.31443	6.85104	1.60052e-05	0.000336713	3.15613	PDZK1
0.411479	5.56386	6.84521	1.61405e-05	0.00033801	3.14746	PNPT1
-0.54094	6.44533	-6.84444	1.61584e-05	0.00033801	3.14632	TP53I11
1.24967	1.28557	6.84402	1.61682e-05	0.00033801	3.1457	ZNF732
-0.370986	6.92656	-6.8436	1.61781e-05	0.00033801	3.14507	MYO1D
1.38943	4.44858	6.84296	1.6193e-05	0.00033801	3.14412	CLSPN
1.06831	2.87104	6.84134	1.62309e-05	0.000338275	3.14171	KLF2
0.55775	3.02021	6.84	1.62621e-05	0.000338399	3.13973	CCNE1
0.447147	6.22098	6.83602	1.63559e-05	0.000339823	3.1338	RRP12
0.779365	2.09523	6.8323	1.6444e-05	0.000341123	3.12827	SOX3
-0.554169	6.24401	-6.8258	1.65993e-05	0.000343814	3.11859	KIF1A
1.34068	1.30159	6.82365	1.6651e-05	0.000344352	3.11539	CKAP2L
1.05547	2.13577	6.81122	1.69528e-05	0.000350054	3.09688	INSYN1
1.23881	2.37377	6.80927	1.7001e-05	0.000350507	3.09396	PLK4
-0.745391	8.89987	-6.80724	1.7051e-05	0.000350896	3.09093	INPP4B
-0.32552	6.3527	-6.80638	1.70722e-05	0.000350896	3.08966	GTPBP2
0.812817	6.50634	6.80445	1.712e-05	0.00035134	3.08677	MSMO1
-1.05233	1.92799	-6.79205	1.74302e-05	0.000356893	3.06827	ETV4
0.345838	5.93163	6.79123	1.74508e-05	0.000356893	3.06705	COA4
0.405197	8.78439	6.78994	1.74836e-05	0.000356893	3.06513	EIF5A
1.51239	2.80587	6.78941	1.74971e-05	0.000356893	3.06433	CDCA8
-0.64549	4.53863	-6.78715	1.75546e-05	0.000357333	3.06095	MICAL1
-0.573324	5.26303	-6.78552	1.7596e-05	0.000357333	3.05852	ZNF486
-0.48689	6.31754	-6.78542	1.75987e-05	0.000357333	3.05837	SORL1
-0.414172	7.50365	-6.78372	1.7642e-05	0.000357671	3.05583	SUN1
-0.503051	5.21127	-6.77923	1.77573e-05	0.000358535	3.04912	KCTD11
0.667287	3.01136	6.77882	1.77678e-05	0.000358535	3.04851	EBP
1.1903	4.11444	6.778	1.77892e-05	0.000358535	3.04727	SLC26A1
-0.775663	3.05795	-6.7779	1.77916e-05	0.000358535	3.04713	RIPOR3
-0.818641	5.02937	-6.76831	1.80411e-05	0.000362671	3.03279	CDK18
-0.286488	7.47038	-6.76793	1.8051e-05	0.000362671	3.03222	KDM3B
0.572795	4.14644	6.76508	1.81261e-05	0.000363424	3.02794	PHF5A
-1.10518	6.66723	-6.76445	1.81427e-05	0.000363424	3.027	ERRFI1
-0.59548	4.31725	-6.7603	1.82525e-05	0.000365078	3.02078	ZFTA
0.427423	5.31934	6.75881	1.82921e-05	0.000365295	3.01855	UMPS
-0.337152	6.64589	-6.75784	1.83179e-05	0.000365295	3.0171	CSNK2A2
0.420432	6.78244	6.75486	1.83975e-05	0.000366337	3.01263	NBN
1.28877	2.18838	6.75026	1.85209e-05	0.000368246	3.00575	DEPDC1
0.505289	6.19736	6.74898	1.85553e-05	0.000368385	3.00383	TMEM106C
-0.499069	5.42594	-6.74606	1.86346e-05	0.000368469	2.99944	SCRN2
0.482837	4.91316	6.746	1.86362e-05	0.000368469	2.99935	NETO2
0.526406	5.18033	6.74578	1.86421e-05	0.000368469	2.99903	THOP1
-0.665815	8.58106	-6.74438	1.86801e-05	0.000368678	2.99693	TACSTD2
-0.349646	7.12737	-6.73379	1.89706e-05	0.00037386	2.98103	SHANK2
-0.547046	6.01193	-6.72727	1.91516e-05	0.00037601	2.97124	TNS3
0.369015	7.00596	6.72708	1.91569e-05	0.00037601	2.97096	STARD7
-0.275302	6.57786	-6.72683	1.91639e-05	0.00037601	2.97058	MTMR3
-1.48332	2.61041	-6.7203	1.93473e-05	0.000379054	2.96077	P2RX2
-0.643651	3.19872	-6.71186	1.95872e-05	0.000382785	2.94807	LOXL1-AS1
0.622987	5.88681	6.71159	1.95949e-05	0.000382785	2.94767	BLVRB
-0.414378	5.92402	-6.69357	2.01177e-05	0.000392428	2.92054	RNF24
-0.764009	3.41813	-6.68886	2.02569e-05	0.000394569	2.91343	PAK1
-0.786311	2.60231	-6.67915	2.0547e-05	0.000399637	2.89878	NGEF
-0.407321	9.84993	-6.67674	2.06195e-05	0.000400467	2.89515	MYH9
0.536637	3.97028	6.67444	2.0689e-05	0.000400705	2.89169	SUV39H2
-0.59734	4.49283	-6.67436	2.06916e-05	0.000400705	2.89156	OTUD1
1.29574	3.69159	6.66991	2.0827e-05	0.000402746	2.88483	IQGAP3
0.605908	2.80283	6.66445	2.09943e-05	0.000405153	2.87659	TANGO6
1.20596	3.85665	6.66387	2.1012e-05	0.000405153	2.87572	OAS1
-0.446354	10.2985	-6.65741	2.12123e-05	0.000407922	2.86594	SLC7A2
-1.15266	3.02894	-6.65727	2.12165e-05	0.000407922	2.86574	CCDC83
2.15025	1.89363	6.65477	2.12946e-05	0.000408837	2.86196	H2AC16
-0.916759	2.61065	-6.64961	2.14566e-05	0.000411359	2.85415	KRT6A
-0.453058	5.42106	-6.63664	2.18692e-05	0.000418436	2.83452	FBXL20
-0.415215	5.02325	-6.63605	2.18882e-05	0.000418436	2.83363	KLF9
0.38138	4.94041	6.63088	2.20554e-05	0.000420317	2.82578	RABIF
-0.779717	2.89419	-6.63019	2.20777e-05	0.000420317	2.82474	MIR210HG
-1.42467	1.63781	-6.6301	2.20807e-05	0.000420317	2.8246	EFEMP2
-0.925783	4.54255	-6.62528	2.22378e-05	0.000422147	2.8173	PALM
0.359827	5.39833	6.62522	2.22398e-05	0.000422147	2.8172	TFDP1
-0.433405	6.80014	-6.62363	2.22918e-05	0.000422535	2.8148	TNFRSF10B
0.455559	5.34484	6.62034	2.24e-05	0.000423986	2.80981	TOR3A
-0.768621	1.86609	-6.61445	2.25951e-05	0.000426984	2.80087	ABCC13
0.510334	3.84866	6.61364	2.26221e-05	0.000426984	2.79964	TMEM19
-1.28187	0.857913	-6.60912	2.27734e-05	0.000429235	2.79277	ATP2A1
1.13743	1.20929	6.60313	2.29756e-05	0.000432437	2.78366	OAS2
0.967423	1.2659	6.60077	2.30555e-05	0.000433334	2.78008	NUF2
-0.634249	5.1998	-6.5969	2.31875e-05	0.000435203	2.7742	ADGRF4
1.06941	1.89679	6.58354	2.36496e-05	0.000443256	2.75387	GPR68
0.361203	5.10326	6.57929	2.37983e-05	0.00044542	2.74741	NSMAF
-0.670879	4.50025	-6.57711	2.38753e-05	0.000446239	2.74408	MTMR11
0.683175	4.47963	6.57388	2.39896e-05	0.00044775	2.73916	DTYMK
0.466504	4.56852	6.56559	2.42853e-05	0.000452639	2.72653	MAK16
-0.312431	7.09653	-6.56426	2.43333e-05	0.000452903	2.7245	ARNT2
0.29439	8.06314	6.56155	2.44312e-05	0.000453871	2.72036	SLC25A5
-0.578744	4.8107	-6.56094	2.4453e-05	0.000453871	2.71944	ERV3-1
-0.489733	4.15854	-6.5571	2.45924e-05	0.000455533	2.71358	RUNX2
-0.692903	3.77895	-6.55661	2.46105e-05	0.000455533	2.71282	CHD5
0.577307	4.58372	6.54747	2.49458e-05	0.000460776	2.69888	KATNAL1
0.666417	3.28914	6.54702	2.49626e-05	0.000460776	2.69819	DBF4
-0.413051	7.41817	-6.5439	2.50783e-05	0.000461913	2.69342	MKNK2
0.434779	4.48712	6.5435	2.50931e-05	0.000461913	2.69281	COA7
0.534544	3.94493	6.5369	2.53398e-05	0.000465815	2.68273	PMS1
1.49603	4.99549	6.52648	2.57349e-05	0.000472242	2.66678	OAS3
-0.375432	3.99638	-6.52583	2.57599e-05	0.000472242	2.66578	ADSS1
-0.512953	4.50437	-6.51421	2.62083e-05	0.000479805	2.648	RCAN3
-0.39485	7.4637	-6.51266	2.62687e-05	0.000480254	2.64563	VAT1
0.509313	5.03495	6.50903	2.6411e-05	0.000482199	2.64006	RCL1
0.484393	4.45407	6.50581	2.65379e-05	0.000483857	2.63512	RAD1
0.695042	6.63825	6.49437	2.69934e-05	0.000491493	2.61758	INSIG1
0.405613	6.24273	6.48942	2.71932e-05	0.000494459	2.60997	HNRNPM
0.945733	2.6795	6.48354	2.74325e-05	0.000498134	2.60095	HYLS1
0.423328	5.60299	6.47764	2.76749e-05	0.000501855	2.59188	SMC4
-0.365748	7.78054	-6.47374	2.78366e-05	0.000504083	2.58588	AGAP1
-0.33982	9.09054	-6.47286	2.7873e-05	0.000504083	2.58453	IQGAP1
-0.300456	5.75102	-6.46211	2.83238e-05	0.000511547	2.56799	CSNK1G1
0.37325	6.48972	6.45936	2.84406e-05	0.000512965	2.56375	GTF2A1
-0.599712	4.96073	-6.45825	2.8488e-05	0.000513129	2.56203	DBP
-0.860981	2.71947	-6.45651	2.85622e-05	0.000513774	2.55935	RASGEF1A
0.43888	6.19549	6.44856	2.89035e-05	0.000519217	2.54711	TM7SF2
0.504567	5.98607	6.44618	2.90066e-05	0.000520323	2.54344	NME1
0.803477	4.50324	6.44475	2.90686e-05	0.000520323	2.54124	CENPO
-0.603545	5.41388	-6.44445	2.90816e-05	0.000520323	2.54078	LGALS1
0.810891	2.64918	6.442	2.91885e-05	0.00052154	2.537	NDUFAF4
-0.894885	2.1509	-6.43907	2.93169e-05	0.000523136	2.53247	OLFML2A
-0.423289	5.22222	-6.43677	2.9418e-05	0.000524243	2.52892	IKBKB
-0.5297	5.21738	-6.43415	2.95337e-05	0.000525606	2.52488	TCEA2
-0.731979	2.73376	-6.42977	2.9728e-05	0.000528361	2.51812	NMNAT2
0.677078	5.78828	6.42301	3.00304e-05	0.000533029	2.50769	ADI1
-0.278201	6.87441	-6.42189	3.00809e-05	0.000533219	2.50596	DCAF5
1.10172	1.846	6.4181	3.02523e-05	0.000535204	2.5001	NDUFB2-AS1
0.373417	5.36722	6.41681	3.03111e-05	0.000535204	2.4981	TIMM50
-0.341372	6.44423	-6.41677	3.03127e-05	0.000535204	2.49805	CPEB4
-0.445607	5.69653	-6.41455	3.04138e-05	0.000536283	2.49461	SCD5
0.253102	8.61245	6.41349	3.04625e-05	0.000536436	2.49296	CERS2
-0.754432	3.59781	-6.4119	3.05351e-05	0.00053701	2.49051	NOTCH2NLA
-1.36063	1.67073	-6.4104	3.0604e-05	0.000537516	2.48819	TILRLS
-0.759216	2.47972	-6.4091	3.06637e-05	0.00053786	2.48618	ESYT3
-0.332534	7.15964	-6.40775	3.07257e-05	0.000538241	2.4841	SMAD3
-1.043	1.10592	-6.40605	3.08042e-05	0.000538912	2.48147	PNMA2
-0.466029	7.28551	-6.40313	3.09395e-05	0.000540573	2.47695	KYNU
0.448221	5.02018	6.40191	3.09963e-05	0.000540862	2.47506	MGAT2
-0.312695	8.22964	-6.39005	3.15537e-05	0.000549872	2.45669	CHD6
0.627032	5.52456	6.38672	3.17119e-05	0.000551911	2.45153	H2BC4
0.96768	2.6265	6.38056	3.20075e-05	0.000556332	2.44197	GINS4
-0.364245	7.18202	-6.3794	3.2063e-05	0.000556576	2.44018	WASL
0.943304	2.45872	6.37458	3.22966e-05	0.000559898	2.4327	PARP10
-0.593704	5.63597	-6.37373	3.23379e-05	0.000559898	2.43138	MFGE8
1.01417	1.52368	6.37143	3.24504e-05	0.000561119	2.42781	NAP1L2
-0.438577	8.56218	-6.35945	3.30413e-05	0.000570601	2.40921	TP53INP1
-0.43328	6.6537	-6.35711	3.31583e-05	0.000571245	2.40556	FKBP9
0.426809	4.59167	6.35699	3.31638e-05	0.000571245	2.40539	SLC48A1
-0.424931	4.59151	-6.35539	3.32441e-05	0.000571892	2.4029	RIPK4
0.509485	3.38284	6.35208	3.34105e-05	0.000573715	2.39775	DIAPH3
-0.464341	4.64345	-6.35158	3.34357e-05	0.000573715	2.39698	GARRE1
-1.29564	2.75676	-6.3467	3.36828e-05	0.000577217	2.38938	CLIP2
-0.885877	4.10077	-6.34085	3.39817e-05	0.000580005	2.38028	JPH3
0.715475	4.33702	6.34072	3.39882e-05	0.000580005	2.38008	RFC2
-0.485315	6.30731	-6.34054	3.39976e-05	0.000580005	2.3798	PDLIM7
-0.305453	8.73334	-6.34013	3.40187e-05	0.000580005	2.37916	MAGED1
0.331004	6.3039	6.33734	3.41621e-05	0.00058171	2.37482	GNPNAT1
0.655446	3.49901	6.33136	3.44725e-05	0.000586251	2.3655	TMEM38B
0.42114	6.4927	6.33023	3.45313e-05	0.000586506	2.36374	SLC16A2
0.834483	6.06088	6.32758	3.467e-05	0.000587443	2.35961	VTCN1
0.827939	4.49183	6.32668	3.47173e-05	0.000587443	2.3582	MBNL3
-0.596315	5.31731	-6.32644	3.47296e-05	0.000587443	2.35784	TLE2
-0.621264	5.12486	-6.32583	3.47618e-05	0.000587443	2.35688	RPS6KA5
-0.404933	4.26706	-6.32337	3.48913e-05	0.000588301	2.35305	RAP2C-AS1
0.33125	6.54437	6.3232	3.49003e-05	0.000588301	2.35278	PSMD11
-0.632351	7.46359	-6.3196	3.5091e-05	0.000590772	2.34717	AARD
0.422769	4.27458	6.31439	3.53684e-05	0.000594696	2.33905	ZNF66
1.13806	2.36966	6.31055	3.55748e-05	0.000597417	2.33305	ATAD5
-1.20128	0.579279	-6.30972	3.56195e-05	0.000597417	2.33176	SLC6A16
-0.3021	6.49029	-6.29994	3.61514e-05	0.000605581	2.31648	RAPGEF2
-0.807836	3.68064	-6.299	3.62026e-05	0.000605681	2.31502	MGAT4EP
0.266938	6.81509	6.29353	3.65043e-05	0.000609539	2.30647	MTCH2
-0.52893	6.10354	-6.29317	3.65242e-05	0.000609539	2.30591	MARK4
-0.302547	8.31362	-6.28782	3.68219e-05	0.000613355	2.29754	LAPTM4A
-0.8566	1.92526	-6.28742	3.68443e-05	0.000613355	2.29691	PDE5A
0.803989	1.37488	6.28637	3.69028e-05	0.000613566	2.29528	STRIP2
-1.39939	1.45424	-6.28478	3.69922e-05	0.000614291	2.29278	UGT1A1
0.381816	6.66426	6.28309	3.70872e-05	0.000615105	2.29014	SRSF10
0.355901	5.78922	6.27565	3.75087e-05	0.000620345	2.27849	RAP1GDS1
0.748365	3.21473	6.27487	3.75527e-05	0.000620345	2.27728	SPDL1
-0.297925	6.09554	-6.27437	3.75813e-05	0.000620345	2.2765	INPP4A
0.302989	5.83104	6.27425	3.75883e-05	0.000620345	2.27631	TIMM23
-0.591648	7.34615	-6.27222	3.77042e-05	0.000621493	2.27313	TIMP2
-0.89829	4.90134	-6.26813	3.79393e-05	0.000624601	2.26672	SBK1
0.368594	5.99323	6.26316	3.8227e-05	0.000627795	2.25894	EIF1AX
0.368594	5.99323	6.26316	3.8227e-05	0.000627795	2.25894	LOC124905557
-0.376051	7.71328	-6.25274	3.88383e-05	0.000637052	2.24259	KLHL36
-1.08973	3.16677	-6.24868	3.90792e-05	0.00064022	2.23621	PURPL
-0.585596	4.82416	-6.24734	3.91589e-05	0.000640742	2.23411	SENP7
0.584102	3.58372	6.23867	3.96794e-05	0.000647731	2.2205	RPP25
0.701081	1.9796	6.23862	3.96827e-05	0.000647731	2.22042	CCDC15
0.316558	5.75177	6.23489	3.99085e-05	0.000650426	2.21457	PSMB6
0.510737	3.9738	6.2343	3.99448e-05	0.000650426	2.21363	DLC1
-1.22465	0.713568	-6.23248	4.00556e-05	0.00065052	2.21077	FYN
-0.488709	6.67222	-6.23157	4.01113e-05	0.00065052	2.20934	TINCR
0.354958	6.98656	6.23115	4.01368e-05	0.00065052	2.20868	NOL6
1.73159	0.690858	6.23025	4.01919e-05	0.00065052	2.20727	KBTBD8
0.444096	6.45763	6.23023	4.01933e-05	0.00065052	2.20724	PMP22
-0.50535	6.44485	-6.22939	4.02449e-05	0.000650569	2.20591	BNIP3L
-0.360377	7.24904	-6.22795	4.03334e-05	0.000651215	2.20365	PIAS3
-0.48334	4.33792	-6.2252	4.05028e-05	0.000653162	2.19933	ANKS1B
0.542224	4.10987	6.2186	4.09131e-05	0.000658987	2.18894	PTPRG-AS1
0.493983	4.4736	6.21609	4.10699e-05	0.000660417	2.185	KBTBD6
0.486124	5.16429	6.21503	4.11363e-05	0.000660417	2.18333	DAGLA
-0.344453	6.81271	-6.21482	4.11498e-05	0.000660417	2.18299	CRIM1
-0.292263	7.89819	-6.21252	4.12945e-05	0.000661947	2.17937	WASF2
-1.40357	1.04774	-6.19905	4.21537e-05	0.000674913	2.15815	SEC31B
-1.14679	2.37119	-6.19625	4.23349e-05	0.000677005	2.15373	SMARCD3
-0.464414	3.34538	-6.19508	4.24104e-05	0.000677404	2.15189	GGT7
0.289677	7.88741	6.19332	4.25248e-05	0.000678023	2.14911	CCT2
1.52194	0.375175	6.19293	4.25504e-05	0.000678023	2.14849	ZNF578
-0.338266	6.18223	-6.18304	4.31992e-05	0.000687545	2.13289	SNX33
-0.831941	3.97157	-6.18004	4.33987e-05	0.0006899	2.12815	BLACAT1
0.508763	4.09246	6.17766	4.35566e-05	0.000691085	2.1244	SPAG1
-0.552108	4.56841	-6.17737	4.35764e-05	0.000691085	2.12393	SLC27A1
1.15652	3.65731	6.17562	4.36932e-05	0.000692023	2.12117	PLK1
-0.860147	1.87126	-6.17494	4.37388e-05	0.000692023	2.1201	SERPINE2
0.481846	5.32958	6.17216	4.39257e-05	0.000694161	2.1157	USP1
0.505744	4.76929	6.16994	4.40754e-05	0.000695706	2.1122	GGCT
0.42823	3.65221	6.16776	4.42231e-05	0.000696652	2.10875	EIF2B3
0.42256	5.74584	6.16602	4.43415e-05	0.000696652	2.10599	CACYBP
-0.524866	3.6558	-6.16549	4.43772e-05	0.000696652	2.10516	POTEE
1.02397	1.45846	6.16517	4.43995e-05	0.000696652	2.10465	EAF2
-0.357093	5.56074	-6.16476	4.44267e-05	0.000696652	2.10401	SIL1
-0.267856	8.13175	-6.16446	4.44473e-05	0.000696652	2.10354	GPR107
-0.843238	3.09202	-6.15675	4.49763e-05	0.000703353	2.09134	LINC01503
-1.41203	1.20258	-6.1567	4.49797e-05	0.000703353	2.09126	PALM2AKAP2
0.764206	4.29395	6.15533	4.5075e-05	0.000704021	2.08908	TLCD1
0.397725	5.00467	6.15416	4.51558e-05	0.000704461	2.08724	ABCB9
1.3247	2.04913	6.14855	4.55466e-05	0.000709733	2.07835	HASPIN
-0.396174	5.28729	-6.14771	4.56052e-05	0.00070982	2.07703	SEMA4D
0.537077	4.11789	6.14648	4.56918e-05	0.000710344	2.07507	HCFC2
-0.376745	3.81453	-6.14464	4.58211e-05	0.000711528	2.07216	BMAL1
-0.513291	5.21339	-6.14222	4.59921e-05	0.000713356	2.06832	ZSCAN18
-0.51102	4.11047	-6.1405	4.61135e-05	0.000714413	2.0656	ZNF506
1.41822	1.96643	6.13483	4.65173e-05	0.000719424	2.05662	KIF15
0.374929	3.96276	6.13406	4.65726e-05	0.000719424	2.05539	EMG1
0.438485	3.4327	6.13371	4.6598e-05	0.000719424	2.05483	EXOSC9
0.380592	5.29995	6.13101	4.67918e-05	0.000721329	2.05055	RANBP1
0.551685	1.21345	6.13049	4.6829e-05	0.000721329	2.04973	TNFSF9
0.557832	6.6074	6.1285	4.69732e-05	0.000722718	2.04656	DNMT1
0.553817	4.20107	6.12588	4.71625e-05	0.000724799	2.04242	CEP78
0.354136	6.93592	6.12268	4.73956e-05	0.000727547	2.03733	AKAP1
1.12374	2.03714	6.1187	4.76868e-05	0.000731179	2.03102	FANCB
0.650866	4.7934	6.11692	4.78181e-05	0.000732355	2.02819	GLA
0.525373	5.33865	6.1159	4.78929e-05	0.000732663	2.02658	SEC22C
-0.681624	5.00143	-6.11298	4.81091e-05	0.000735132	2.02193	EPHA1
-0.305148	7.82661	-6.11031	4.83074e-05	0.000737321	2.01769	PPL
0.751896	2.3937	6.10603	4.86274e-05	0.000741164	2.01089	OASL
0.673721	2.35587	6.10547	4.86698e-05	0.000741164	2.00999	TTLL7
0.563451	3.76172	6.09928	4.91366e-05	0.000747423	2.00015	UBE2D4
0.59041	2.67429	6.09598	4.93873e-05	0.000750385	1.99491	GTPBP8
-0.632342	4.28926	-6.09142	4.97368e-05	0.000754838	1.98764	LOC124900372
0.311143	8.10583	6.0882	4.99846e-05	0.000757742	1.98251	PSMD2
0.985543	2.35409	6.08743	5.0044e-05	0.000757785	1.98129	ZNF724
0.3386	7.09569	6.0852	5.02168e-05	0.000759543	1.97774	PDLIM5
0.548613	4.53223	6.08228	5.04438e-05	0.000761697	1.97309	DDX11
-0.426283	5.11431	-6.08191	5.04728e-05	0.000761697	1.9725	ATOSB
-0.706839	5.25797	-6.0776	5.08098e-05	0.000764787	1.96564	PAQR6
0.396587	5.64358	6.07712	5.08475e-05	0.000764787	1.96487	H2AC20
0.990153	4.23551	6.07711	5.08488e-05	0.000764787	1.96485	RCAN1
0.291263	9.02554	6.07181	5.12673e-05	0.000770217	1.9564	TOB1
0.52077	4.60875	6.0699	5.14186e-05	0.000771624	1.95336	LIN54
1.59585	1.93028	6.06662	5.16805e-05	0.000774687	1.94812	CENPM
1.06106	1.50798	6.06527	5.1789e-05	0.000775446	1.94596	EME1
-0.338196	8.42655	-6.06297	5.19734e-05	0.000777339	1.9423	CTSB
0.637443	1.71595	6.06136	5.21028e-05	0.000778405	1.93974	ZBED5-AS1
0.316499	4.58761	6.0591	5.22856e-05	0.000780266	1.93613	CHDH
0.599112	3.87964	6.05735	5.24274e-05	0.000780382	1.93333	SEC11C
0.279306	6.83835	6.05699	5.24571e-05	0.000780382	1.93275	CNDP2
-0.38605	6.75879	-6.05685	5.2468e-05	0.000780382	1.93254	MLLT6
-0.540281	6.40872	-6.05372	5.27233e-05	0.000783309	1.92753	BOD1L1
-0.41034	4.4784	-6.05078	5.29641e-05	0.000785178	1.92284	ANKS6
-0.555935	5.76857	-6.05011	5.30196e-05	0.000785178	1.92176	KNDC1
0.371979	5.46096	6.04968	5.30542e-05	0.000785178	1.92108	LYRM2
0.956657	1.6617	6.04895	5.31148e-05	0.000785178	1.91991	ARHGEF39
0.423426	7.07511	6.04777	5.3212e-05	0.000785178	1.91802	PRELID1
0.390598	4.10799	6.04762	5.3224e-05	0.000785178	1.91779	TAPT1
0.521448	4.48382	6.04694	5.32802e-05	0.000785178	1.9167	URB2
-0.613748	2.3765	-6.04585	5.33703e-05	0.000785178	1.91496	STPG1
0.453415	7.43801	6.04569	5.3384e-05	0.000785178	1.9147	SELENOI
-0.740776	1.70015	-6.04507	5.3435e-05	0.000785178	1.91371	HLA-L
-0.639172	3.85153	-6.04374	5.35451e-05	0.000785935	1.91159	ZNF710-AS1
1.70954	3.39492	6.04174	5.37118e-05	0.000787519	1.90839	CRAT
-0.302199	7.06393	-6.03984	5.38704e-05	0.00078898	1.90535	GATAD2B
-0.439542	6.08949	-6.03569	5.42183e-05	0.000793209	1.89871	FADS3
-0.694081	3.43605	-6.03494	5.4282e-05	0.000793269	1.8975	S1PR2
-0.46319	9.7096	-6.03424	5.43408e-05	0.000793269	1.89639	SYTL2
-0.360275	4.05429	-6.03143	5.45782e-05	0.000795868	1.89189	NMT2
-0.53369	4.22373	-6.02857	5.48208e-05	0.000798537	1.88732	DGKA
0.501935	5.77151	6.02731	5.49286e-05	0.000799238	1.8853	MBOAT1
-1.32023	2.47227	-6.02637	5.50088e-05	0.000799536	1.8838	GDPD1
-0.603907	2.92945	-6.0238	5.52288e-05	0.000801865	1.87968	PLEKHA4
-0.359341	5.97118	-6.01813	5.57174e-05	0.000808083	1.8706	STX5
-0.359247	2.80897	-6.01546	5.59497e-05	0.000810575	1.86631	LINC00294
0.399479	5.4201	6.01134	5.63087e-05	0.000814895	1.85972	MAN1A1
0.328765	6.7193	6.0087	5.65403e-05	0.000816142	1.85549	LRRC58
-0.463517	6.79821	-6.00853	5.65554e-05	0.000816142	1.85522	MYO10
1.4282	0.140577	6.00801	5.66016e-05	0.000816142	1.85438	PTGER4
0.296887	5.67734	6.00759	5.66385e-05	0.000816142	1.8537	FBL
0.323137	5.64959	6.0045	5.69114e-05	0.000819193	1.84875	NDUFAB1
1.21639	2.71795	6.00102	5.7221e-05	0.000822767	1.84316	CDH18
-0.488504	7.51419	-5.99813	5.74786e-05	0.000825573	1.83853	RNF44
0.353866	5.74551	5.99745	5.75394e-05	0.000825573	1.83744	RBM15
-0.271932	7.27555	-5.99367	5.78791e-05	0.000829559	1.83137	AGO1
-0.698705	4.06334	-5.98799	5.83941e-05	0.000836046	1.82224	NBPF10
0.541302	4.19822	5.98553	5.86184e-05	0.000838362	1.81829	GALE
-0.479166	5.51913	-5.98299	5.88508e-05	0.000840789	1.81421	GLCCI1
-1.28285	1.16095	-5.98026	5.9102e-05	0.000843478	1.80982	JCAD
0.615093	4.90696	5.9713	5.99339e-05	0.000853794	1.79542	DANCR
-0.689903	3.3885	-5.97111	5.99522e-05	0.000853794	1.7951	DNM1
0.651065	3.91067	5.96673	6.03637e-05	0.000858068	1.78805	IMPA2
-0.997246	2.34306	-5.96655	6.03804e-05	0.000858068	1.78777	YPEL1
0.673089	1.71863	5.96375	6.0645e-05	0.00086001	1.78326	CORO1A
0.376934	6.40717	5.96286	6.07294e-05	0.00086001	1.78183	IDE
-0.572532	4.99478	-5.96273	6.07414e-05	0.00086001	1.78162	ABCG1
0.507924	4.46948	5.96239	6.07738e-05	0.00086001	1.78107	RFC5
-0.408162	4.99713	-5.96149	6.086e-05	0.000860236	1.77961	IFNGR2
-1.58377	0.172013	-5.96087	6.09181e-05	0.000860236	1.77863	BRSK1
-0.337376	8.02399	-5.95952	6.10473e-05	0.000861067	1.77645	MYO6
-0.347867	5.44668	-5.95878	6.11176e-05	0.000861067	1.77526	VPS37B
-1.06459	1.56975	-5.95818	6.11749e-05	0.000861067	1.77429	ARHGEF25
1.02394	2.36319	5.95756	6.1234e-05	0.000861067	1.7733	COL9A2
1.09896	2.53953	5.95217	6.1753e-05	0.000867455	1.7646	CDCA2
-0.38143	5.54229	-5.94709	6.22453e-05	0.000873455	1.75642	EML2
0.459019	6.07416	5.94097	6.28439e-05	0.000880281	1.74655	POLE3
-0.287109	7.19853	-5.94078	6.28631e-05	0.000880281	1.74624	NUCB1
1.04667	1.46376	5.93996	6.29432e-05	0.000880482	1.74493	NRK
0.43305	4.6084	5.93854	6.30833e-05	0.000881522	1.74263	FH
0.509947	3.5092	5.93477	6.34575e-05	0.000885827	1.73654	KIF20B
0.349107	6.03309	5.93198	6.37352e-05	0.000888777	1.73204	HSD17B10
0.41833	5.78818	5.93016	6.39169e-05	0.000890384	1.72911	UFD1
-0.370565	4.79643	-5.92744	6.41904e-05	0.000892803	1.72471	VLDLR
0.54513	8.33614	5.92711	6.42237e-05	0.000892803	1.72417	DHCR24
0.301196	5.5663	5.92496	6.44398e-05	0.000894879	1.72071	ZPR1
-0.358797	4.51274	-5.92177	6.4763e-05	0.000898436	1.71555	KIAA0753
-0.479676	3.26448	-5.9124	6.5722e-05	0.000910797	1.7004	AUH
0.363561	6.37842	5.90905	6.60681e-05	0.000914647	1.69499	APEX2
-0.446232	4.84221	-5.9058	6.64063e-05	0.00091838	1.68973	SRGAP3
1.13949	1.58146	5.90253	6.67488e-05	0.000922165	1.68443	ERVV-2
0.435949	5.59543	5.89367	6.76838e-05	0.000933475	1.67009	ABHD5
-0.588703	5.51318	-5.89323	6.77313e-05	0.000933475	1.66937	SAMD4A
0.601961	3.52447	5.89252	6.78068e-05	0.000933475	1.66822	TMEM70
-0.300976	8.52181	-5.89203	6.78591e-05	0.000933475	1.66743	LGALS3
0.381494	4.9209	5.8915	6.79157e-05	0.000933475	1.66657	EFNB2
0.282002	6.45116	5.89	6.80752e-05	0.000934709	1.66415	H1-2
0.350738	6.12569	5.88721	6.83754e-05	0.00093787	1.65962	FARSA
-0.829156	1.31721	-5.88399	6.8722e-05	0.00094166	1.65441	WSCD1
-0.437201	4.80904	-5.87335	6.98826e-05	0.000956584	1.63715	RASGRP1
0.258566	7.92753	5.87264	6.99612e-05	0.000956684	1.63599	DAG1
-0.783958	2.55415	-5.86836	7.04342e-05	0.000961931	1.62905	PLA2R1
0.38624	7.44627	5.86787	7.04885e-05	0.000961931	1.62825	TSPAN13
1.09139	2.37828	5.86571	7.07292e-05	0.000964234	1.62474	CDCA3
0.534108	3.212	5.86458	7.08553e-05	0.000964971	1.6229	APOO
-0.650306	2.60878	-5.86259	7.10773e-05	0.000967012	1.61968	VASH1
0.446411	8.10627	5.86114	7.12402e-05	0.000968246	1.61732	H2BC21
0.788932	1.76157	5.85644	7.17703e-05	0.000974453	1.60968	HBEGF
-0.759336	5.28491	-5.85516	7.19151e-05	0.000974453	1.6076	ZNF117
-0.759336	5.28491	-5.85516	7.19151e-05	0.000974453	1.6076	ERV3-1-ZNF117
0.434578	3.88843	5.85346	7.21088e-05	0.000974845	1.60483	ARHGAP18
0.37431	5.13541	5.85311	7.21479e-05	0.000974845	1.60427	PUS7
0.377541	7.90574	5.85299	7.21622e-05	0.000974845	1.60407	TMEM164
0.550049	3.14692	5.85198	7.22763e-05	0.000975403	1.60244	LOC100294145
0.885083	2.98134	5.85043	7.24539e-05	0.000976816	1.59991	PRADC1
0.417578	5.29904	5.84706	7.28403e-05	0.000981038	1.59443	ADORA1
-0.50213	3.90604	-5.84559	7.30089e-05	0.000982322	1.59205	THRA
-0.684132	3.34299	-5.84325	7.32796e-05	0.000984975	1.58823	ST3GAL5
-1.63756	3.35523	-5.84247	7.33697e-05	0.000985197	1.58697	DUSP6
-0.342271	5.42502	-5.8401	7.36444e-05	0.000986909	1.58312	MFAP3L
-0.342271	5.42502	-5.8401	7.36444e-05	0.000986909	1.58312	LOC101928198
0.293297	5.35868	5.83619	7.41015e-05	0.000990991	1.57674	GRPEL1
0.56947	4.70478	5.8357	7.41583e-05	0.000990991	1.57595	DPY19L1
-0.378325	7.92244	-5.83525	7.42115e-05	0.000990991	1.57521	RGL2
-0.415005	6.21103	-5.83496	7.42449e-05	0.000990991	1.57475	SPRED2
0.253235	7.46805	5.83395	7.43641e-05	0.000991595	1.5731	GNL3L
0.382563	6.2865	5.83305	7.44695e-05	0.000992014	1.57164	SCAMP3
-0.875683	5.96611	-5.83159	7.46416e-05	0.000992537	1.56926	TRIB2
-0.403221	6.9373	-5.8313	7.46764e-05	0.000992537	1.56878	CMIP
-1.06119	1.84163	-5.83059	7.47603e-05	0.000992537	1.56762	ZNF704
0.303606	6.59221	5.82962	7.4875e-05	0.000992537	1.56604	CLPTM1L
0.238116	6.37344	5.82958	7.48791e-05	0.000992537	1.56598	EIF3K
0.408863	5.75883	5.82869	7.49846e-05	0.000992953	1.56453	USP37
0.426437	4.19104	5.82663	7.52294e-05	0.000995212	1.56118	NXT1
0.449264	6.17028	5.82584	7.5324e-05	0.00099548	1.55988	RASSF8
0.737818	3.25356	5.82458	7.54732e-05	0.000996469	1.55784	SLF1
0.477205	4.4359	5.82344	7.56099e-05	0.000997021	1.55598	SLBP
-0.331006	6.48498	-5.82299	7.56638e-05	0.000997021	1.55524	PTPN3
-0.421457	6.60847	-5.8209	7.59146e-05	0.000999343	1.55183	NBAS
0.523795	4.68927	5.81934	7.6102e-05	0.00100083	1.54929	LCP1
-0.645024	8.08116	-5.81299	7.68702e-05	0.00100994	1.53894	LENG8
-0.284962	7.37382	-5.80216	7.82005e-05	0.00102641	1.52126	TFAP2A
-1.09248	1.33006	-5.7969	7.88556e-05	0.001034	1.51267	CYRIA
-0.300621	6.28267	-5.79154	7.9528e-05	0.00104179	1.50392	SOCS6
-0.586871	4.317	-5.79091	7.9608e-05	0.00104182	1.50288	MYO16
-0.341686	7.38871	-5.78883	7.98707e-05	0.00104275	1.49949	PLCG1
-1.43676	2.74157	-5.7888	7.98747e-05	0.00104275	1.49944	ARHGEF4
0.776238	7.14941	5.7885	7.99126e-05	0.00104275	1.49895	SLC19A2
-0.897441	3.73029	-5.77982	8.10218e-05	0.0010556	1.48475	NOTCH2NLB
0.423828	5.04217	5.77956	8.10547e-05	0.0010556	1.48433	PPARGC1B
1.44299	5.307	5.77407	8.17641e-05	0.00106381	1.47535	CDT1
-0.337428	5.8071	-5.77089	8.21783e-05	0.00106783	1.47014	HDAC11
0.54001	4.72433	5.77048	8.22325e-05	0.00106783	1.46946	POP5
1.21541	5.42773	5.7691	8.24129e-05	0.00106913	1.46721	MCM5
-0.71496	2.76793	-5.76787	8.25744e-05	0.00107019	1.46519	DLG4
-0.97782	3.46519	-5.76479	8.29793e-05	0.00107267	1.46015	TNNT1
0.838482	4.11911	5.76476	8.2983e-05	0.00107267	1.4601	H2AC13
-0.654249	2.43945	-5.7642	8.30574e-05	0.00107267	1.45918	N4BP2L1
-0.28807	6.01677	-5.76398	8.30859e-05	0.00107267	1.45883	PEAK1
0.288826	6.13482	5.76286	8.32351e-05	0.00107357	1.45698	EIF4A3
0.416284	4.94155	5.7612	8.34546e-05	0.00107536	1.45426	UTP15
0.309606	8.08966	5.75909	8.37357e-05	0.00107742	1.4508	CCT3
0.405029	5.12333	5.75879	8.37753e-05	0.00107742	1.45031	OXCT1
-0.64732	4.43769	-5.75684	8.40349e-05	0.00107972	1.44713	TTLL3
-0.255524	7.95306	-5.75594	8.41562e-05	0.00108025	1.44564	TRIO
-0.307785	5.87396	-5.75238	8.46339e-05	0.00108534	1.43981	ZNF740
0.576667	5.39421	5.75144	8.47602e-05	0.00108592	1.43827	UBR7
0.277972	4.72952	5.74953	8.50192e-05	0.0010882	1.43513	SNRPA1
0.62727	2.49889	5.74823	8.51957e-05	0.00108942	1.43299	KCTD12
-0.362098	6.14234	-5.74421	8.57428e-05	0.0010949	1.4264	DOCK10
-1.70965	11.1436	-5.74387	8.57883e-05	0.0010949	1.42585	NEAT1
1.37726	1.84545	5.74214	8.60255e-05	0.00109689	1.42301	CENPK
0.804489	5.29049	5.74147	8.61176e-05	0.00109691	1.4219	H3C10
-0.390564	5.16561	-5.74007	8.63094e-05	0.00109691	1.41961	SYNGAP1
0.309057	6.0865	5.73984	8.63418e-05	0.00109691	1.41922	NMT1
-0.45241	6.34216	-5.73947	8.63916e-05	0.00109691	1.41863	JMY
-0.48396	5.34849	-5.73915	8.64365e-05	0.00109691	1.41809	SRGAP2
-0.995843	2.03416	-5.73524	8.69767e-05	0.00110144	1.41168	AK8
-0.516713	5.90654	-5.73499	8.70108e-05	0.00110144	1.41127	ESPN
0.263848	7.29983	5.73478	8.70404e-05	0.00110144	1.41092	PLEKHB2
-0.299923	7.77991	-5.73343	8.72273e-05	0.00110277	1.40871	AHCYL1
0.394202	5.23209	5.73189	8.74425e-05	0.00110445	1.40617	OPA3
-0.709378	2.01579	-5.72999	8.77069e-05	0.00110674	1.40306	KCND1
-0.317992	7.55574	-5.72665	8.81759e-05	0.00111161	1.39757	PDK3
0.434025	5.20336	5.72033	8.90701e-05	0.00112183	1.38717	SAYSD1
-0.344591	7.55901	-5.71578	8.97187e-05	0.00112706	1.3797	CDC42BPG
-0.621625	6.34422	-5.71536	8.97791e-05	0.00112706	1.37901	SFMBT2
0.33129	6.06686	5.71524	8.97967e-05	0.00112706	1.3788	ALG3
-0.959108	6.01665	-5.71483	8.98554e-05	0.00112706	1.37813	SHC4
-0.928337	2.7357	-5.71448	8.99054e-05	0.00112706	1.37756	OLFM2
-0.54678	6.23552	-5.71314	9.0098e-05	0.00112841	1.37535	RASSF3
0.522532	6.01169	5.71197	9.0267e-05	0.00112948	1.37342	MANEAL
-0.271009	6.5418	-5.70987	9.05694e-05	0.0011322	1.36998	XPC
-0.344099	6.57419	-5.7087	9.07395e-05	0.00113304	1.36804	DNAJB2
0.43026	4.80088	5.70824	9.08057e-05	0.00113304	1.36729	TIMM17A
0.440306	5.42732	5.70409	9.14102e-05	0.00113888	1.36046	TMEM104
0.38608	4.12488	5.70386	9.14437e-05	0.00113888	1.36008	MRPL50
0.443336	5.13434	5.70292	9.15809e-05	0.00113953	1.35854	EXOSC2
-0.692139	3.87944	-5.70161	9.17743e-05	0.00114088	1.35636	SIM2
0.544772	3.30882	5.70044	9.19455e-05	0.00114195	1.35444	PRXL2C
0.923951	3.85057	5.69373	9.29372e-05	0.0011532	1.34339	ENTPD1
-0.487656	5.32028	-5.69099	9.33462e-05	0.0011572	1.33887	ABLIM3
-0.305125	6.33395	-5.68959	9.35551e-05	0.00115872	1.33657	UNK
0.304006	5.9969	5.68812	9.37753e-05	0.00116037	1.33414	CREG1
-0.501633	5.58288	-5.68531	9.41979e-05	0.00116453	1.32951	MFSD14CP
-0.239891	8.08265	-5.68386	9.44173e-05	0.00116601	1.32712	TPM1
-0.427667	5.0286	-5.68337	9.44916e-05	0.00116601	1.32631	RALGPS1
-0.414271	5.37222	-5.67984	9.50274e-05	0.00117046	1.32048	PPP1R18
-0.414271	5.37222	-5.67984	9.50274e-05	0.00117046	1.32048	LOC107987457
0.399709	6.62128	5.67842	9.52434e-05	0.00117205	1.31814	FAR1
0.333369	6.65572	5.67622	9.55792e-05	0.0011751	1.31452	PSMA3
-0.479812	3.24602	-5.67562	9.56715e-05	0.00117515	1.31352	TAGLN
-0.291587	9.27166	-5.67312	9.60552e-05	0.00117851	1.3094	HIPK2
-0.448782	6.83196	-5.6727	9.61208e-05	0.00117851	1.3087	CMYA5
-0.587712	4.07478	-5.67129	9.63382e-05	0.00117871	1.30637	KIFAP3
-0.252423	6.86055	-5.67095	9.63907e-05	0.00117871	1.30581	PCGF3
-0.488349	4.12384	-5.67088	9.64011e-05	0.00117871	1.3057	MIR600HG
-0.458384	4.91846	-5.67021	9.65046e-05	0.0011789	1.30459	SHB
0.447302	3.2094	5.66777	9.68828e-05	0.00118038	1.30056	ST6GALNAC4
0.401462	5.77663	5.66699	9.70049e-05	0.00118038	1.29926	BDH1
-0.547213	3.31398	-5.6666	9.7065e-05	0.00118038	1.29863	CAPN5
0.27471	6.20281	5.66629	9.71132e-05	0.00118038	1.29811	ELOA
-0.784651	3.84815	-5.66557	9.72251e-05	0.00118038	1.29693	COL7A1
-0.518511	3.08537	-5.66556	9.72279e-05	0.00118038	1.2969	PCAT7
0.491808	6.1862	5.66546	9.72423e-05	0.00118038	1.29675	ZMPSTE24
-0.370258	7.1591	-5.66175	9.78234e-05	0.00118636	1.29061	TLE5
0.570018	3.98664	5.65871	9.83022e-05	0.00119109	1.28558	NUDT14
-0.459256	3.80906	-5.6559	9.87465e-05	0.00119539	1.28094	CATSPERG
0.624274	4.30167	5.65463	9.89474e-05	0.00119675	1.27884	POLD1
-0.622903	4.56198	-5.65393	9.90593e-05	0.00119702	1.27768	TLR2
0.411629	5.79282	5.64872	9.98907e-05	0.00120598	1.26907	CYB561A3
0.286172	4.14176	5.64585	0.000100352	0.00121046	1.26432	MYCBP
-0.555976	4.89244	-5.64353	0.000100728	0.00121363	1.26047	ENTPD2
0.285375	7.01072	5.64271	0.000100861	0.00121363	1.25911	PRPF19
-0.405564	7.0183	-5.64255	0.000100887	0.00121363	1.25885	DAAM1
0.364828	6.32965	5.6406	0.000101203	0.00121635	1.25562	SLC7A6
-0.373682	9.98853	-5.63986	0.000101323	0.00121669	1.2544	PTPRF
-0.776	3.92405	-5.63614	0.000101932	0.00122291	1.24823	CST5
-0.469446	2.93772	-5.63255	0.000102521	0.00122887	1.2423	PLEKHG4
1.17238	3.37562	5.62994	0.000102953	0.00123295	1.23796	FAM222A
0.401377	6.10616	5.62572	0.000103655	0.00124025	1.23097	MRPL57
0.579791	4.15671	5.62233	0.000104222	0.00124592	1.22535	CISD2
-0.304648	5.30179	-5.61839	0.000104885	0.00125273	1.21882	KIF13B
0.37212	4.82634	5.60793	0.000106666	0.00127287	1.20147	IFRD2
-0.788028	2.94417	-5.60681	0.00010686	0.00127405	1.19961	CCDC89
-0.305786	6.06983	-5.60405	0.000107337	0.0012786	1.19502	OCLN
-0.37872	5.0478	-5.60064	0.000107928	0.0012845	1.18936	RFNG
-0.570625	4.71764	-5.59451	0.000109001	0.00129612	1.17917	NDRG4
-0.33649	6.46219	-5.59094	0.000109631	0.00130246	1.17324	FNBP1L
-0.910713	1.08577	-5.58957	0.000109874	0.00130418	1.17096	C17orf100
0.562051	5.31072	5.58836	0.000110089	0.00130557	1.16895	CCNF
-0.420803	6.27905	-5.58666	0.000110392	0.00130802	1.16611	NIPSNAP1
-0.778524	4.65642	-5.58448	0.00011078	0.00131145	1.1625	LMTK3
-0.836048	4.19074	-5.58346	0.000110963	0.00131184	1.1608	NYAP2
1.97457	2.32913	5.58321	0.000111008	0.00131184	1.16038	SERPINF2
-0.952629	3.49335	-5.58032	0.000111528	0.00131682	1.15557	SLC2A14
-1.37169	3.11755	-5.57908	0.000111751	0.00131829	1.15351	TUBA4A
-0.285321	5.13846	-5.57774	0.000111994	0.00131965	1.15128	NECAP2
0.808003	2.27446	5.57735	0.000112064	0.00131965	1.15064	CENPP
-0.657677	5.25382	-5.57568	0.000112367	0.00132207	1.14785	NLGN2
-0.357699	8.56566	-5.57006	0.000113393	0.00133297	1.13849	ACADVL
0.688793	3.62609	5.56338	0.000114625	0.00134627	1.12736	PIR
-0.4747	4.99242	-5.56087	0.000115092	0.00135057	1.12318	CDH24
0.300591	5.95264	5.5588	0.000115479	0.00135346	1.11973	RCC1
0.375804	5.06297	5.55846	0.000115541	0.00135346	1.11917	WDR77
-1.48884	6.26553	-5.55489	0.000116212	0.00136014	1.11321	KRT81
0.726549	3.54512	5.55418	0.000116344	0.0013605	1.11204	SUV39H1
-0.336359	5.81948	-5.55363	0.000116449	0.00136053	1.11111	EXT1
0.395856	5.18866	5.55228	0.000116704	0.00136233	1.10886	MRTO4
-0.618484	3.73188	-5.54767	0.000117578	0.00137134	1.10117	NFE2L3
-0.972364	4.0764	-5.54502	0.000118085	0.00137605	1.09674	ITGB8
-0.64206	2.81033	-5.54196	0.000118671	0.00138168	1.09165	TTLL1
0.403096	8.97058	5.53866	0.000119308	0.00138788	1.08614	S100A16
0.284427	10.0413	5.53695	0.00011964	0.00139035	1.08327	RPLP0
-0.537179	4.61513	-5.5365	0.000119727	0.00139035	1.08252	VIPR1
-0.31243	6.88592	-5.53547	0.000119926	0.00139146	1.08081	LDB1
0.259115	8.87748	5.53406	0.000120202	0.00139345	1.07845	JAK1
0.879937	4.15167	5.53242	0.000120522	0.00139596	1.07571	AKAP5
-0.587755	4.32135	-5.53155	0.000120692	0.00139671	1.07426	TMPRSS4
-0.344572	6.48162	-5.52826	0.000121339	0.00140299	1.06875	GUSB
0.314508	4.92044	5.52567	0.000121849	0.00140767	1.06443	C2orf69
0.308234	5.93163	5.52305	0.000122369	0.00141175	1.06005	IDH3A
0.59218	3.07913	5.52283	0.000122413	0.00141175	1.05968	GVQW3
0.485226	5.08673	5.51968	0.000123041	0.00141778	1.05441	SMIM10L1
0.289903	6.24134	5.5182	0.000123337	0.00141997	1.05193	TEX261
0.711616	2.92732	5.51766	0.000123445	0.00141999	1.05104	LINC01963
0.322372	5.34349	5.51306	0.000124372	0.00142843	1.04333	QTRT2
0.457196	4.43418	5.51296	0.000124392	0.00142843	1.04317	ABHD4
0.418238	5.28109	5.51193	0.000124599	0.00142944	1.04145	KICS2
-0.70925	1.55893	-5.51147	0.000124693	0.00142944	1.04068	KRT83
0.861414	3.32743	5.5106	0.000124869	0.00143024	1.03922	SPAG5
-0.372594	6.51837	-5.50952	0.00012509	0.00143154	1.03741	KHNYN
-0.244852	6.42165	-5.50813	0.000125373	0.00143355	1.03508	TOX4
0.577096	4.32427	5.50385	0.000126247	0.00144149	1.02792	POLR1G
-0.435096	6.30739	-5.50368	0.000126283	0.00144149	1.02764	HLA-A
0.257414	7.92908	5.5018	0.00012667	0.00144468	1.02449	LRRC59
-0.252359	9.78622	-5.49967	0.000127109	0.00144719	1.02092	APLP2
0.427385	4.9326	5.49967	0.00012711	0.00144719	1.02091	POLR3K
-0.32692	7.67351	-5.49917	0.000127214	0.00144719	1.02007	LAMB2
-0.412713	4.27637	-5.49761	0.000127536	0.0014492	1.01746	SOWAHB
-0.47932	4.71434	-5.49727	0.000127606	0.0014492	1.0169	CABLES1
-0.484808	3.60147	-5.49603	0.000127864	0.0014509	1.01482	SP6
0.778557	0.596783	5.49344	0.000128405	0.00145212	1.01047	LOC124904613
0.778557	0.596783	5.49344	0.000128405	0.00145212	1.01047	LOC124905321
0.778557	0.596783	5.49344	0.000128405	0.00145212	1.01047	LOC124905573
0.778557	0.596783	5.49344	0.000128405	0.00145212	1.01047	LOC124905809
-0.516699	3.3755	-5.4914	0.000128832	0.00145532	1.00706	ZNF610
-0.495757	5.34604	-5.49102	0.000128911	0.00145532	1.00643	EPIC1
0.90727	0.720876	5.49053	0.000129014	0.00145532	1.0056	MARCHF3
-0.388753	7.37293	-5.4898	0.000129168	0.00145582	1.00438	HLA-E
0.364941	6.89772	5.4887	0.000129399	0.00145721	1.00254	ABCE1
0.867609	7.92431	5.48763	0.000129625	0.00145853	1.00074	RET
0.377389	5.81311	5.48669	0.000129824	0.00145954	0.999163	AP4B1
-0.336866	4.42135	-5.48583	0.000130006	0.00146036	0.99772	CHMP2A
0.325356	6.04489	5.47847	0.000131575	0.00147559	0.985373	MCMBP
-0.878077	3.91165	-5.47843	0.000131582	0.00147559	0.985313	ADM2
-0.513641	4.7052	-5.47712	0.000131865	0.00147752	0.983106	TRIM4
-0.28021	6.80885	-5.47512	0.000132294	0.0014811	0.979759	ANKS1A
-0.227229	8.60557	-5.47404	0.000132529	0.00148248	0.977935	AGO2
0.342393	6.72569	5.46947	0.00013352	0.00149232	0.970265	MAGT1
-0.448115	7.1892	-5.46802	0.000133837	0.00149463	0.967821	MDK
-0.512513	4.51521	-5.46386	0.000134747	0.00150353	0.960848	PRKD3
-0.739879	3.70813	-5.46308	0.000134919	0.00150421	0.959529	RHBDL1
-0.593378	3.62329	-5.45942	0.000135727	0.00151195	0.953386	MLF1
0.380711	5.33459	5.45848	0.000135936	0.00151228	0.951804	PUS1
-0.289723	7.13085	-5.45828	0.000135982	0.00151228	0.951456	DDIT4
-0.392263	6.14638	-5.45554	0.000136591	0.00151779	0.946852	FARP1
0.406955	6.17999	5.45289	0.000137183	0.0015231	0.942404	NCLN
-0.47695	7.70134	-5.44832	0.000138211	0.00153325	0.93472	GAA
0.255241	5.6806	5.44563	0.000138822	0.00153875	0.93018	UCK2
-0.314771	6.31807	-5.44452	0.000139074	0.00154027	0.928314	PPP1R26
-0.954071	2.89219	-5.44306	0.000139404	0.00154233	0.925869	PITPNM3
1.21698	1.38733	5.44269	0.00013949	0.00154233	0.925236	KHK
0.741042	6.19924	5.44206	0.000139634	0.00154265	0.924174	TONSL
0.584742	5.11037	5.4405	0.00013999	0.00154531	0.921554	LIG1
0.590849	4.87272	5.43572	0.000141088	0.00155458	0.913513	CDCA4
-0.275069	8.1611	-5.43493	0.00014127	0.00155458	0.912181	TGOLN2
0.30317	5.42487	5.43448	0.000141376	0.00155458	0.911409	AIMP2
0.384831	3.28182	5.43433	0.00014141	0.00155458	0.911166	GPR89B
0.384831	3.28182	5.43433	0.00014141	0.00155458	0.911166	GPR89A
-1.12781	2.58096	-5.42986	0.000142449	0.00156472	0.903627	PHF21B
-0.744954	1.55822	-5.4293	0.00014258	0.00156488	0.902683	LOC101927914
1.92341	1.84537	5.42753	0.000142993	0.00156812	0.899709	ERCC6L
-0.286697	5.73846	-5.42525	0.000143527	0.00157269	0.895872	BAX
-0.742637	3.78824	-5.42301	0.000144055	0.00157719	0.892092	RGS17
-0.420119	6.09367	-5.42194	0.000144308	0.00157867	0.890281	EGFL7
0.284672	5.7386	5.42038	0.000144676	0.00158141	0.887659	DKC1
-0.413411	4.82344	-5.41946	0.000144895	0.00158251	0.886107	ERCC1
1.39199	-0.0934987	5.41669	0.000145554	0.00158841	0.881436	LINC00664
-0.366657	6.53781	-5.41467	0.000146038	0.00159218	0.878022	SLC39A10
-0.400582	3.90908	-5.41394	0.000146213	0.00159218	0.876788	ACCS
0.449546	5.823	5.41376	0.000146256	0.00159218	0.876486	GRWD1
0.521394	3.17491	5.41217	0.000146638	0.00159504	0.873799	SELENOP
-0.230735	6.47682	-5.40848	0.000147528	0.00160311	0.867574	CLMN
1.42088	1.30559	5.4081	0.000147619	0.00160311	0.866937	CENPA
0.44841	3.97907	5.40675	0.000147947	0.00160485	0.864655	SCML1
0.270006	6.51704	5.4061	0.000148103	0.00160485	0.863565	PSMC2
-0.436648	7.11547	-5.40588	0.000148156	0.00160485	0.863196	DHX40
-0.31612	5.78594	-5.40547	0.000148258	0.00160485	0.862494	USP6NL
-0.581423	4.39878	-5.40317	0.000148818	0.00160955	0.858607	PITPNM1
-0.232565	7.07888	-5.4027	0.000148932	0.00160955	0.857823	PKP4
-0.63301	2.41151	-5.40216	0.000149063	0.00160967	0.856914	FAUP4
1.31576	3.23994	5.4015	0.000149225	0.00161012	0.855799	BLM
0.348224	5.06253	5.39994	0.000149608	0.00161295	0.85316	DLAT
-0.821572	3.7905	-5.39724	0.000150273	0.00161882	0.848597	CASP14
-0.675092	2.84555	-5.38981	0.000152118	0.00163737	0.836042	CADM4
0.239646	7.12112	5.38739	0.000152723	0.00164257	0.831951	NUP153
0.754068	2.55257	5.3866	0.000152923	0.0016434	0.83061	KIF18A
-0.339676	3.90163	-5.38156	0.000154192	0.00165554	0.8221	EEF1AKMT3
-0.336511	5.2373	-5.38114	0.0001543	0.00165554	0.821385	PRPF18
0.474642	3.92294	5.38026	0.000154524	0.00165663	0.819887	MMS22L
-0.280422	5.8105	-5.3789	0.00015487	0.00165849	0.817589	NOA1
-0.322794	6.98471	-5.3786	0.000154946	0.00165849	0.817082	PLCB3
0.380079	5.37289	5.37322	0.000156323	0.00167178	0.807977	ARHGEF26
-0.236309	8.76112	-5.37277	0.000156437	0.00167178	0.807227	MAP4
-0.25971	6.17542	-5.37216	0.000156596	0.00167215	0.806182	TECPR2
-0.295833	10.9344	-5.37099	0.000156897	0.00167402	0.804209	NCOA3
-0.437061	5.08142	-5.36872	0.000157484	0.00167895	0.800366	ZNF337
0.236398	5.66472	5.36743	0.000157818	0.00168117	0.798185	PRR15L
0.81974	1.81755	5.35946	0.000159904	0.00170204	0.784671	AQP11
-0.547703	4.80338	-5.35837	0.00016019	0.00170373	0.782835	DRAM2
-0.317852	4.20165	-5.35632	0.000160733	0.00170816	0.779348	IFT43
-0.295196	8.40402	-5.35432	0.000161264	0.00171244	0.77596	CUX1
0.344964	6.75612	5.35335	0.000161522	0.00171382	0.774312	PA2G4
0.425531	4.99	5.35008	0.000162393	0.0017217	0.768779	POLA1
-0.409805	5.54156	-5.34958	0.000162528	0.00172177	0.767922	THBS3
0.739148	3.49717	5.34611	0.00016346	0.00173027	0.76204	GCAT
-0.288313	7.15068	-5.34341	0.000164189	0.00173662	0.757462	VEZF1
-0.411544	6.94052	-5.33912	0.000165355	0.00174683	0.75018	PHLDA3
-0.239694	6.27904	-5.3389	0.000165415	0.00174683	0.749808	KIF3B
0.783801	3.8202	5.33432	0.000166671	0.00175871	0.742025	H2AC21
-0.309053	7.66289	-5.33107	0.000167567	0.00176677	0.736506	ESRP1
0.338544	5.31209	5.32912	0.000168107	0.00176988	0.733195	COPS3
-0.35895	5.598	-5.32905	0.000168127	0.00176988	0.733078	PAX8-AS1
0.376312	7.29509	5.3279	0.000168446	0.00177052	0.731126	USP5
-0.696814	1.99307	-5.32788	0.000168451	0.00177052	0.731092	MAST1
-0.860723	3.60323	-5.32598	0.000168979	0.00177468	0.727874	EHD2
-0.777075	7.40144	-5.32452	0.000169389	0.00177759	0.725383	FN1
1.67127	-0.111812	5.32253	0.000169947	0.00178205	0.721997	C1orf53
-0.257434	7.16344	-5.31647	0.000171658	0.00179858	0.711692	QARS1
-0.951548	1.47667	-5.31466	0.000172171	0.00180158	0.70862	SPTLC3
-0.416262	4.47159	-5.31451	0.000172213	0.00180158	0.708373	BAIAP2-DT
-0.463243	8.13838	-5.31381	0.000172413	0.00180227	0.707176	EPHB4
-0.360662	5.72581	-5.31235	0.000172828	0.0018052	0.704701	ZFYVE1
-0.742327	3.33377	-5.31098	0.000173221	0.00180562	0.702365	SCART1
-0.412008	5.15076	-5.31089	0.000173247	0.00180562	0.702212	PRKCZ
-0.356243	5.28359	-5.3108	0.000173273	0.00180562	0.702058	EPB41L4B
0.396341	6.63706	5.30723	0.000174298	0.00181489	0.69599	SMC1A
-0.639559	3.32433	-5.30503	0.000174934	0.0018201	0.692241	GSDMB
0.238029	6.73693	5.30211	0.000175781	0.0018275	0.687273	POLDIP2
-0.258104	5.58078	-5.30055	0.000176236	0.00183081	0.684613	DDB2
-0.423238	3.21691	-5.29641	0.000177448	0.00184197	0.677564	LZTR1
-0.260618	6.60821	-5.29246	0.000178612	0.00185261	0.67084	NR2C2
-0.476065	7.91815	-5.29183	0.000178801	0.00185314	0.669753	SEZ6L2
-0.719523	2.80299	-5.29127	0.000178966	0.00185341	0.668804	WDR31
-0.263852	7.93183	-5.28964	0.000179448	0.00185697	0.666036	EIF1
0.3251	5.91818	5.28852	0.000179782	0.00185899	0.664124	COX7B
0.505521	4.07219	5.28723	0.000180167	0.00186066	0.661922	PDCD6IP-DT
0.374539	2.97571	5.28705	0.000180221	0.00186066	0.661615	STOML1
0.695988	5.63282	5.28368	0.00018123	0.00186964	0.655872	DCXR
1.5513	0.932603	5.28309	0.000181408	0.00187004	0.65486	CHAC2
0.62394	2.04043	5.28029	0.00018225	0.00187727	0.650097	GTF2H2C
0.466714	4.47	5.27883	0.000182693	0.00188039	0.6476	GCLM
0.500152	6.43736	5.27767	0.000183044	0.00188228	0.645626	BOP1
0.62245	0.842568	5.27724	0.000183176	0.00188228	0.644883	MBNL1-AS1
1.12625	1.52613	5.27684	0.000183298	0.00188228	0.644199	DEPDC1B
-0.351549	6.92622	-5.27601	0.000183548	0.0018834	0.642798	RALGAPB
0.513519	3.1309	5.2742	0.0001841	0.00188586	0.63971	FCMR
-0.499583	4.8825	-5.27385	0.000184209	0.00188586	0.639099	NPEPL1
-0.499583	4.8825	-5.27385	0.000184209	0.00188586	0.639099	LOC124904942
0.397349	4.28582	5.27308	0.000184443	0.00188681	0.637795	PRPSAP2
0.472437	5.25491	5.27031	0.000185292	0.00189405	0.633069	NASP
-0.301011	5.72793	-5.2683	0.000185914	0.0018981	0.629625	ATP1B1
0.59839	6.43322	5.26811	0.000185972	0.0018981	0.629303	MVD
-0.997982	2.22996	-5.2673	0.000186222	0.00189921	0.62792	CSGALNACT1
-0.752639	3.12443	-5.26669	0.000186409	0.00189967	0.626889	SPAG4
-0.771394	3.44576	-5.26482	0.000186988	0.00190412	0.623701	PDZD7
0.396944	4.94847	5.26344	0.000187418	0.00190705	0.621336	H2BC8
0.262087	6.45357	5.26295	0.000187571	0.00190716	0.620496	SRSF7
0.732153	4.63247	5.25885	0.000188851	0.0019185	0.6135	GPNMB
0.331799	5.3857	5.25847	0.000188972	0.0019185	0.612842	TMEM50B
0.258432	8.12649	5.25754	0.000189262	0.00191876	0.611264	DHX9
-0.877319	2.08206	-5.25747	0.000189284	0.00191876	0.611147	LOC100288175
0.337307	3.25253	5.25587	0.00018979	0.00192243	0.6084	HSPA14
-0.548444	7.51469	-5.25519	0.000190003	0.00192253	0.607247	SIN3B
0.72324	1.75358	5.25483	0.000190118	0.00192253	0.606626	CNTNAP2
-0.251378	5.76796	-5.25447	0.00019023	0.00192253	0.606017	GLI3
-1.42007	0.000186657	-5.25004	0.000191638	0.001933	0.598436	FAM131C
0.568631	3.52668	5.24987	0.000191691	0.001933	0.598149	CYP2J2
-0.413908	4.72416	-5.24985	0.000191698	0.001933	0.59811	TBKBP1
-0.350073	5.36691	-5.2473	0.000192511	0.00193689	0.593762	MFSD6
0.410421	7.4315	5.24721	0.00019254	0.00193689	0.593606	PSMD12
-0.328889	4.60244	-5.24708	0.000192583	0.00193689	0.593378	NEK9
-0.221146	9.24641	-5.24648	0.000192773	0.00193689	0.592361	UBC
0.380771	6.11705	5.24638	0.000192807	0.00193689	0.592181	DCLRE1B
-0.525963	5.90646	-5.24588	0.000192965	0.00193702	0.591337	B4GALNT4
-0.694313	4.85349	-5.24116	0.000194486	0.00195083	0.583263	IGSF1
0.278353	6.49404	5.23293	0.000197169	0.00197627	0.569171	ECHS1
-0.382114	5.94808	-5.23034	0.000198021	0.00198265	0.564739	TRAF3IP2
-0.548654	6.97794	-5.23009	0.000198102	0.00198265	0.564318	CAPN8
0.516237	4.00271	5.22273	0.000200548	0.00200466	0.551699	LCMT2
1.57773	0.455	5.22257	0.000200601	0.00200466	0.551428	SLC27A6
0.310387	7.30088	5.22072	0.000201218	0.00200933	0.548271	PSMD1
0.505119	5.26098	5.21959	0.000201598	0.00201162	0.546331	ZNF587B
0.385964	5.58262	5.21547	0.000202988	0.00202399	0.539265	SBDS
-0.261748	6.31518	-5.21438	0.000203356	0.00202615	0.5374	TRAK1
0.727224	6.2471	5.21322	0.00020375	0.00202798	0.53541	POLE
0.25085	6.9314	5.21295	0.000203843	0.00202798	0.534943	PSMD8
-0.337609	5.37715	-5.20639	0.000206085	0.00204877	0.523694	UCKL1
-0.393644	6.06795	-5.20508	0.000206534	0.00205171	0.521457	TNKS
0.368714	7.72765	5.20381	0.000206973	0.00205455	0.519273	SYNGR2
-0.913615	0.908776	-5.20327	0.000207159	0.00205488	0.518349	B3GNT7
0.295275	5.90259	5.20222	0.000207522	0.00205696	0.516547	C5orf24
-0.265965	7.55401	-5.1957	0.000209792	0.00207792	0.505361	RAB11FIP1
-0.546001	9.81806	-5.19478	0.000210116	0.00207959	0.503774	GPRC5A
-0.395352	6.91862	-5.19156	0.00021125	0.00208927	0.498244	SDC3
-0.848489	0.771176	-5.19013	0.000211755	0.00209118	0.495788	TBC1D3
-0.848489	0.771176	-5.19013	0.000211755	0.00209118	0.495788	TBC1D3L
-0.703382	6.28853	-5.18772	0.00021261	0.00209761	0.491642	SLC12A7
-1.05692	3.50444	-5.18713	0.000212819	0.00209761	0.490635	TPM2
-0.364278	4.80557	-5.18662	0.000213001	0.00209761	0.489757	ATXN3
-0.240368	6.27268	-5.18653	0.000213032	0.00209761	0.489605	ABI1
-0.708068	7.64371	-5.18237	0.000214518	0.00211068	0.48246	ATP8A2
-0.624146	1.78326	-5.17911	0.000215693	0.00211731	0.476845	STPG3-AS1
1.80646	1.98931	5.17884	0.000215786	0.00211731	0.476398	GATA4
-0.263172	11.7718	-5.17876	0.000215817	0.00211731	0.476251	EEF2
0.270005	5.46215	5.17874	0.000215823	0.00211731	0.476222	KNOP1
-0.253612	8.63153	-5.17746	0.000216287	0.00212031	0.474016	THSD4
-0.440364	4.99334	-5.17662	0.000216592	0.00212174	0.472568	GPR37L1
0.279608	4.5405	5.17487	0.000217227	0.00212641	0.469558	RPF2
0.264274	7.87446	5.17284	0.000217965	0.00212984	0.46607	MTDH
-0.285863	7.69211	-5.17279	0.000217982	0.00212984	0.465992	MINK1
-0.32437	5.84225	-5.1724	0.000218126	0.00212984	0.465312	FZD4
-0.324166	7.93732	-5.17216	0.000218213	0.00212984	0.464901	IDH2
-0.255728	7.35785	-5.17108	0.000218608	0.00213214	0.463042	SHROOM3
0.245965	6.5556	5.17051	0.000218815	0.00213261	0.462069	MRPS16
0.223054	8.62998	5.16921	0.000219294	0.00213457	0.459822	VCP
0.790882	4.61281	5.16896	0.000219386	0.00213457	0.459392	UBE2S
-0.774397	2.91366	-5.16866	0.000219494	0.00213457	0.458884	LAPTM5
0.430169	4.50736	5.16797	0.000219746	0.00213547	0.457703	SNRPD1
0.596424	2.70306	5.16519	0.000220773	0.0021439	0.452911	BORCS7
-0.655702	3.299	-5.16197	0.000221966	0.00215356	0.447372	ZFHX2
-0.637291	4.75771	-5.16146	0.000222156	0.00215356	0.446491	ZC3H6
-0.299505	6.28634	-5.16121	0.00022225	0.00215356	0.446056	WDTC1
-0.321374	7.75051	-5.16015	0.000222644	0.00215582	0.444235	FOXK1
0.413003	6.54523	5.15668	0.000223941	0.00216681	0.438264	RBM14
0.580085	3.40836	5.15523	0.000224487	0.00217053	0.43576	RPA3
1.00272	2.56956	5.15449	0.000224765	0.00217165	0.434488	ARHGAP24
0.367419	8.39624	5.15379	0.000225027	0.00217261	0.433292	HSPD1
0.551483	4.43563	5.15013	0.000226412	0.00218289	0.426983	ALDH16A1
0.510357	8.95225	5.15012	0.000226417	0.00218289	0.426962	TFRC
-0.30864	5.72822	-5.14832	0.0002271	0.0021879	0.423865	HEBP2
-0.678315	5.12259	-5.14766	0.000227352	0.00218875	0.422725	TP53INP2
-0.427268	9.16991	-5.14672	0.000227709	0.00219062	0.421113	COL18A1
0.647653	2.69177	5.14226	0.000229421	0.00220551	0.413412	MTRFR
0.884968	4.91331	5.13917	0.000230614	0.00221538	0.408084	SACS
0.818172	3.03946	5.13599	0.000231845	0.00222561	0.402611	POLA2
-0.429148	8.71731	-5.13505	0.000232212	0.00222754	0.400984	DUSP4
0.475966	5.25572	5.13349	0.000232822	0.00223179	0.39829	PITPNM2
0.335509	4.76503	5.13111	0.000233753	0.00223911	0.394188	LPCAT3
-0.477441	5.31368	-5.12767	0.000235105	0.00225046	0.388261	PYGL
0.267554	7.15365	5.126	0.000235766	0.00225517	0.385376	GHITM
-0.710742	1.58724	-5.12493	0.000236189	0.00225761	0.383534	KCNG1
-0.568498	5.66824	-5.12356	0.000236736	0.00225895	0.381154	NEDD9
-0.356927	8.24561	-5.12345	0.00023678	0.00225895	0.380964	IER5
0.726019	2.61629	5.12331	0.000236835	0.00225895	0.380726	SBDSP1
-0.494491	4.65586	-5.12169	0.000237481	0.0022635	0.377924	ZNF277
0.70516	6.27602	5.11885	0.000238617	0.00227271	0.373022	PTGES
1.22906	0.94787	5.1177	0.000239076	0.00227547	0.371046	H2BC14
0.558603	5.09179	5.11564	0.000239905	0.00228174	0.367487	TRIM14
-0.383309	3.87576	-5.11454	0.000240348	0.00228283	0.365593	EFNB1
0.504933	4.73384	5.11416	0.000240504	0.00228283	0.364924	WDR4
-0.344801	5.41931	-5.11385	0.000240629	0.00228283	0.36439	PLPP2
-0.302515	4.80961	-5.11362	0.000240723	0.00228283	0.363988	PTER
-0.323423	6.40431	-5.11316	0.00024091	0.00228283	0.363194	LOXL2
1.30738	0.56214	5.11275	0.000241075	0.00228283	0.36249	MIR924HG
-0.844537	4.02691	-5.11241	0.000241213	0.00228283	0.361901	KRT16
-0.215614	5.84281	-5.11163	0.000241527	0.0022842	0.360562	DSTYK
0.264019	8.25923	5.11023	0.000242098	0.00228798	0.358137	RAN
0.635125	1.79309	5.1089	0.000242639	0.00229002	0.355843	HLA-DRB1
0.483031	4.39577	5.10862	0.000242752	0.00229002	0.355362	BCS1L
-0.446963	7.38232	-5.10844	0.000242826	0.00229002	0.355049	NSMF
-0.71262	5.36292	-5.10732	0.000243286	0.00229274	0.353104	MEGF8
-0.266665	6.06574	-5.10522	0.000244145	0.00229921	0.349485	ZNF160
0.350458	4.6552	5.10293	0.000245089	0.00230649	0.345516	DIPK2A
-0.725187	2.91851	-5.10159	0.000245643	0.00230782	0.343199	INPP5J
0.367985	5.56499	5.10147	0.00024569	0.00230782	0.343001	LSM3
-0.390967	7.81144	-5.10134	0.000245747	0.00230782	0.342761	PLD3
0.668267	2.46536	5.09703	0.000247533	0.00232241	0.335321	COMMD8
-0.35009	7.62208	-5.09676	0.000247647	0.00232241	0.334847	ZNF516
1.21006	0.0230842	5.09523	0.000248284	0.00232675	0.33221	KLB
-0.971313	7.03491	-5.09258	0.000249396	0.00233554	0.327617	ATP2B4
-0.284968	5.85467	-5.09213	0.000249585	0.00233568	0.326836	RNF149
0.704116	2.14326	5.09046	0.000250288	0.00233899	0.323946	HAUS8
0.480184	3.52618	5.09046	0.000250288	0.00233899	0.323946	PDCL3
0.194853	8.78566	5.08966	0.000250627	0.00234044	0.322555	SEC61A1
-0.530162	2.0819	-5.08926	0.000250793	0.00234044	0.321878	FRS3
-0.255664	8.93954	-5.08877	0.000251002	0.00234076	0.321021	ACTN1
-0.504479	4.19259	-5.08805	0.000251306	0.00234197	0.319776	MIR34AHG
-0.303132	6.22906	-5.08512	0.00025255	0.00235193	0.314702	RBPMS
0.321633	5.58516	5.08041	0.000254563	0.00236903	0.306545	POLR2G
0.341768	4.07748	5.07954	0.000254935	0.00237084	0.305045	TMEM14A
1.11546	1.24421	5.0791	0.000255126	0.00237097	0.304277	FSBP
0.603725	3.44378	5.07653	0.000256231	0.0023787	0.299835	GON7
0.49945	1.98414	5.07635	0.000256313	0.0023787	0.299508	SFR1
-0.403429	5.72088	-5.07563	0.000256624	0.00237994	0.29826	HDAC7
-0.319145	5.72105	-5.07079	0.000258727	0.00239778	0.289876	NOL4L
-0.282082	5.95092	-5.06913	0.000259449	0.00239982	0.28701	ICA1
-0.239005	7.3904	-5.06907	0.000259478	0.00239982	0.286895	ZFAND3
0.278697	6.82911	5.06906	0.000259484	0.00239982	0.286874	EI24
0.322305	7.96003	5.06641	0.000260644	0.00240889	0.282289	HNRNPAB
-0.756276	4.89644	-5.06508	0.00026123	0.00241264	0.279984	EGFR
-0.37062	5.83664	-5.06277	0.000262251	0.00241997	0.275975	PCMTD1
0.350461	6.12354	5.06247	0.000262385	0.00241997	0.27545	PCMT1
-0.751195	6.29502	-5.06184	0.000262662	0.00242087	0.274365	SYT7
-0.470818	5.85734	-5.06134	0.000262883	0.00242123	0.273503	ANKZF1
-0.218948	8.03806	-5.05729	0.000264689	0.00243619	0.26647	SERINC5
0.557867	3.11282	5.05642	0.00026508	0.00243812	0.264953	LINC01016
0.456422	4.91513	5.05595	0.000265289	0.00243837	0.264141	PI4K2B
0.575223	3.75619	5.05545	0.000265514	0.00243876	0.263273	ARC
-1.077	3.63264	-5.04579	0.000269881	0.00247717	0.246514	UGT1A6
0.48606	4.12564	5.04441	0.000270513	0.00247959	0.244109	ELP5
-0.497795	7.05192	-5.04441	0.000270514	0.00247959	0.244105	EPHA4
-0.411437	6.55287	-5.04282	0.00027124	0.00248455	0.241352	RB1CC1
-0.528342	3.42395	-5.0392	0.000272907	0.00249811	0.235058	SLC12A4
0.480919	3.04131	5.03844	0.000273257	0.0024996	0.233744	NCR3LG1
0.556776	4.49973	5.03788	0.000273518	0.00250028	0.232762	MPHOSPH6
-0.284385	7.08556	-5.03482	0.000274935	0.00251025	0.227454	VPS13D
0.64712	6.30451	5.03472	0.000274983	0.00251025	0.227274	MCM7
0.485753	4.30939	5.02344	0.000280284	0.0025569	0.207663	EMC7
-0.320357	3.12449	-5.02088	0.000281502	0.00256626	0.203209	MITD1
-0.629599	5.3378	-5.01919	0.000282309	0.00257064	0.200269	BBC3
0.363658	5.73956	5.01907	0.000282365	0.00257064	0.200063	DESI1
0.372657	5.58776	5.01666	0.000283518	0.00257938	0.195877	GSS
0.404302	4.68329	5.0159	0.000283884	0.00258096	0.194553	BRCC3
-0.59932	3.75647	-5.01385	0.000284872	0.00258818	0.190985	PTAFR
-0.979553	-0.514202	-5.01232	0.000285611	0.00259257	0.188323	UBE2Q2P1
0.33392	5.48024	5.01205	0.000285742	0.00259257	0.187853	BLZF1
-0.469423	4.17475	-5.01017	0.000286656	0.00259875	0.184575	SLC22A17
-0.997189	5.49272	-5.00883	0.000287307	0.00259875	0.182243	TNFRSF21
0.687747	3.49642	5.00869	0.000287376	0.00259875	0.181996	FGFR2
0.282679	7.69728	5.00869	0.000287378	0.00259875	0.181989	PPP3CA
-0.345106	4.7483	-5.00866	0.000287393	0.00259875	0.181938	KLC4
-0.49924	6.05742	-5.00439	0.000289481	0.00261587	0.174502	SYTL1
-0.68694	3.67941	-5.0031	0.000290113	0.00261893	0.172264	COL11A2
-0.540109	7.17877	-5.00233	0.000290493	0.00261893	0.170919	BCAM
-0.255191	7.69449	-5.00218	0.000290569	0.00261893	0.170651	CSNK1D
0.340927	7.32471	5.00211	0.000290602	0.00261893	0.170533	PRMT6
0.444922	4.84699	5.00049	0.000291402	0.00262438	0.167709	INCENP
0.595215	5.77174	4.99792	0.000292674	0.00263406	0.163238	JAK2
-0.283813	6.8057	-4.99541	0.000293922	0.00264175	0.158865	SUMF1
-0.283813	6.8057	-4.99541	0.000293922	0.00264175	0.158865	LOC100130207
-0.615038	4.10969	-4.9928	0.000295229	0.00265172	0.154309	NR1D1
-0.419919	9.77131	-4.99163	0.000295815	0.0026552	0.152274	CD24
-0.299953	7.36093	-4.98802	0.000297636	0.00266976	0.145972	MGAT4B
1.35991	0.985834	4.98748	0.000297909	0.00267042	0.14503	STARD4
-0.356785	5.02095	-4.98669	0.000298308	0.00267221	0.143657	PHF1
0.335515	5.82936	4.98612	0.000298595	0.002673	0.142668	NOP58
0.75482	-0.00934557	4.98476	0.000299288	0.00267741	0.140289	RUNDC3B
-0.526353	0.617209	-4.98433	0.000299508	0.00267743	0.139533	OGDHL
0.590811	4.4795	4.98397	0.00029969	0.00267743	0.138909	MANEA
-0.520366	5.05228	-4.97505	0.000304266	0.00271651	0.123349	PAQR7
0.417102	3.66019	4.97388	0.000304871	0.00271888	0.121311	DIS3L
0.403383	6.15635	4.97376	0.000304938	0.00271888	0.121086	C1QBP
-0.505938	2.71556	-4.97169	0.000306013	0.00272665	0.117471	LINC00504
0.358771	4.39997	4.9708	0.000306472	0.00272893	0.115931	LSM10
-0.340375	5.93989	-4.96917	0.000307327	0.00273472	0.113073	CEP95
-0.321312	8.57282	-4.96845	0.000307701	0.00273623	0.111822	NIBAN2
0.315445	6.91174	4.96406	0.000310006	0.00275483	0.104159	DPP3
1.42095	0.262861	4.96349	0.00031031	0.00275483	0.103156	ZNF695
0.717672	1.48974	4.9633	0.00031041	0.00275483	0.102825	GTF2H2
0.395315	4.4834	4.96283	0.000310657	0.00275521	0.102006	POLD3
1.12171	-0.337067	4.96209	0.000311052	0.00275688	0.100702	FAM72B
-0.582028	4.57655	-4.95887	0.000312761	0.00277019	0.0950789	BLNK
-0.252456	5.97244	-4.95593	0.000314326	0.00278222	0.0899531	SNX30
1.39108	0.102152	4.95457	0.000315055	0.00278684	0.0875737	SKA1
0.26626	9.41188	4.95403	0.00031535	0.00278698	0.0866152	ATP5F1B
-0.384262	4.90505	-4.95377	0.000315488	0.00278698	0.0861647	DNAAF9
-0.533911	3.3466	-4.95319	0.0003158	0.0027879	0.0851495	PDZD4
0.371397	4.83635	4.95125	0.000316844	0.00279527	0.0817629	VBP1
0.295931	6.50684	4.94355	0.000321029	0.00283034	0.0682895	UBE2N
-0.257004	8.1274	-4.94156	0.000322121	0.0028381	0.0648038	PTK2
-0.595413	4.08136	-4.9402	0.000322864	0.00284228	0.0624409	CRLF1
-0.323051	5.73373	-4.93992	0.00032302	0.00284228	0.0619427	LPIN3
0.513544	5.93629	4.93922	0.000323404	0.00284379	0.0607248	RUSC1
0.290194	7.94861	4.93619	0.00032508	0.00285637	0.0554187	HM13
-0.442541	5.16159	-4.93538	0.000325532	0.00285637	0.0539927	SRC
0.403855	5.92696	4.93518	0.000325643	0.00285637	0.0536429	LNPK
0.261223	6.14553	4.9351	0.000325687	0.00285637	0.0535028	ZNF562
0.235897	7.14421	4.92858	0.00032933	0.00288547	0.0420851	CLPTM1
-0.77259	1.28612	-4.92804	0.000329635	0.00288547	0.0411365	PGLYRP2
-0.888725	2.04377	-4.92801	0.000329651	0.00288547	0.0410856	STX1B
-0.575417	1.88933	-4.92423	0.000331781	0.00290222	0.0344745	CMTM3
0.457873	4.2876	4.92282	0.000332584	0.00290734	0.0319935	GCNT1
0.24393	7.47134	4.92078	0.000333746	0.00291306	0.0284152	RBBP7
-0.498265	5.04229	-4.92059	0.000333851	0.00291306	0.0280904	SRCIN1
1.01329	0.100665	4.92025	0.000334043	0.00291306	0.0275009	LOXL3
-0.761833	0.743798	-4.92014	0.000334107	0.00291306	0.0273047	LOC102724560
0.263448	6.98536	4.9191	0.000334701	0.00291461	0.0254818	ATP5MC3
0.32961	4.78995	4.91907	0.000334721	0.00291461	0.0254211	METTL8
0.386316	4.98619	4.91853	0.000335026	0.00291538	0.0244863	NDC1
0.931443	0.187526	4.91709	0.000335856	0.0029207	0.0219463	ROM1
0.342207	5.71723	4.91308	0.00033816	0.002934	0.0149291	TMX1
0.280268	6.06909	4.91166	0.000338981	0.002934	0.012439	CLCC1
-0.229659	7.6974	-4.9115	0.000339077	0.002934	0.0121491	IST1
-0.491136	5.37262	-4.91142	0.000339124	0.002934	0.0120077	DDAH2
0.30526	3.50918	4.9112	0.000339248	0.002934	0.0116314	ZNF34
-0.47327	7.0418	-4.91103	0.000339346	0.002934	0.0113366	ARID5B
-1.17598	2.38729	-4.91053	0.000339636	0.002934	0.0104602	GLDN
0.356873	5.14375	4.9105	0.000339654	0.002934	0.0104033	GCH1
0.521407	8.26939	4.91037	0.000339729	0.002934	0.010179	ITPK1
0.382202	4.31642	4.91027	0.000339791	0.002934	0.00999089	PNO1
0.68738	2.78837	4.91026	0.000339793	0.002934	0.00998437	SMPDL3A
-0.555237	3.24225	-4.90988	0.000340016	0.00293404	0.00931057	SGPP2
-0.32075	5.47213	-4.90845	0.000340845	0.00293849	0.0068124	ASB1
0.346421	4.92648	4.90824	0.000340971	0.00293849	0.006433	NECAP1
0.646893	0.780094	4.90753	0.000341387	0.00294018	0.00518254	STAMBPL1
-0.356073	3.66667	-4.90469	0.000343045	0.00295257	0.000209585	DENND6B
0.230564	5.00375	4.90416	0.000343355	0.00295334	-0.000717511	CCDC86
-1.0306	2.73134	-4.90256	0.000344297	0.00295954	-0.00352853	SORCS2
-0.268265	8.00773	-4.90069	0.000345399	0.00296711	-0.00680788	INPPL1
-0.685289	1.50621	-4.89728	0.00034742	0.00298256	-0.0127948	SAXO4
0.54511	4.96419	4.896	0.000348179	0.00298535	-0.0150351	BMPR1B
-0.258636	8.46944	-4.89599	0.000348191	0.00298535	-0.0150702	IGF2R
-0.344221	8.60544	-4.89504	0.000348752	0.00298825	-0.0167238	TTC3
0.236553	6.7175	4.89412	0.000349305	0.00299107	-0.0183478	CYB5R1
0.415368	10.6479	4.89257	0.000350229	0.00299707	-0.0210587	FASN
1.82365	1.13777	4.89128	0.000351007	0.00300182	-0.023337	TP73
-0.440913	8.13675	-4.88732	0.000353393	0.0030203	-0.0302896	N4BP3
1.18114	-0.874817	4.8869	0.000353648	0.00302055	-0.0310283	FAM72A
-0.37056	5.33133	-4.8855	0.000354497	0.00302587	-0.0334896	ZNF827
0.262815	7.28158	4.88467	0.000355002	0.00302789	-0.0349502	TRIM25
0.417326	4.08083	4.88436	0.000355186	0.00302789	-0.0354801	POLR3B
-0.342382	5.189	-4.88314	0.000355933	0.00303233	-0.0376378	PLEKHA8
0.512764	5.52639	4.87967	0.000358055	0.00304733	-0.0437359	CCND3
0.550256	2.43768	4.87952	0.000358148	0.00304733	-0.0440021	BEND6
0.453803	3.47717	4.87696	0.000359717	0.00305873	-0.0484874	ELP6
0.363098	6.43008	4.87583	0.000360416	0.00306274	-0.0504794	STARD13
0.256084	5.91684	4.87463	0.000361156	0.00306708	-0.0525847	NUP160
-0.577811	3.80627	-4.87285	0.00036226	0.00307451	-0.0557155	MAP3K10
-0.360539	4.72529	-4.87176	0.000362937	0.0030783	-0.0576304	PACSIN3
-0.382195	8.24248	-4.87137	0.000363179	0.00307841	-0.0583162	GOLGB1
0.262005	6.22452	4.86856	0.000364934	0.00309066	-0.0632616	GEMIN5
-0.262505	5.74644	-4.86832	0.000365086	0.00309066	-0.0636891	KCNMA1
0.555841	4.97746	4.86659	0.000366169	0.00309679	-0.0667264	RHBDD3
-0.533223	3.88006	-4.86643	0.000366272	0.00309679	-0.0670165	AFAP1L2
-0.446311	5.18807	-4.86559	0.000366801	0.0030993	-0.0684955	CDSN
-0.204744	7.98833	-4.86454	0.00036746	0.00310292	-0.0703384	SP1
0.308817	4.97568	4.86274	0.000368593	0.00311053	-0.0734967	MRPL17
0.358205	4.18249	4.85806	0.000371565	0.00313363	-0.0817358	RCHY1
-0.434252	3.29446	-4.85746	0.000371953	0.00313493	-0.082806	NSUN7
-0.354762	7.69199	-4.85633	0.00037267	0.003139	-0.0847812	DBN1
0.3225	4.31227	4.85436	0.000373933	0.00314766	-0.0882515	L2HGDH
-0.410104	4.76772	-4.853	0.000374807	0.00315304	-0.0906484	XYLT1
0.486489	3.20435	4.85228	0.000375273	0.00315497	-0.0919211	DCK
-0.583339	3.48091	-4.85064	0.000376327	0.00316048	-0.0948	ARID5A
-0.288595	6.2621	-4.85053	0.0003764	0.00316048	-0.0949973	SH3D19
-0.247042	6.80353	-4.84857	0.000377668	0.00316914	-0.098447	KMT2E
0.522837	3.16172	4.8479	0.000378107	0.00317051	-0.0996401	SLC22A4
1.21994	7.74832	4.84745	0.000378399	0.00317051	-0.100431	ADAMTS9
0.352522	4.87046	4.84723	0.00037854	0.00317051	-0.100813	PTPN18
-0.5451	4.36459	-4.84668	0.000378901	0.00317155	-0.101791	DENND3
0.329956	4.99762	4.84417	0.000380532	0.00318322	-0.106198	GK5
0.555601	3.55882	4.83927	0.00038375	0.00320788	-0.114836	AUNIP
0.64504	3.17147	4.83896	0.000383959	0.00320788	-0.115394	LOC105375635
-0.433893	6.15536	-4.83804	0.000384567	0.00320916	-0.117016	OVOL1
0.498365	4.18286	4.838	0.000384592	0.00320916	-0.117083	PCDHGC3
0.486034	3.52441	4.83663	0.000385498	0.00321472	-0.119498	LIN52
-0.849502	3.69069	-4.83506	0.000386539	0.0032214	-0.122262	ATG9B
0.469748	3.98936	4.83427	0.000387062	0.00322376	-0.123651	TM2D2
0.566699	3.17493	4.8316	0.000388847	0.0032351	-0.128369	UBXN8
-1.26857	0.920321	-4.83151	0.000388907	0.0032351	-0.128529	CDC42EP3
-0.530099	3.18705	-4.83038	0.000389661	0.00323856	-0.130514	SPEG
0.760626	6.91016	4.83016	0.000389807	0.00323856	-0.130898	ELOVL2
0.287318	7.46049	4.8295	0.000390251	0.00324024	-0.132065	TMEM167A
0.396656	5.65878	4.82809	0.000391198	0.0032461	-0.134553	NUP62
0.523095	3.10462	4.82668	0.00039215	0.00325198	-0.137046	PHF19
0.413184	5.23052	4.82623	0.000392451	0.00325246	-0.137832	ATP6V0E2
0.274552	7.22991	4.82578	0.000392758	0.003253	-0.138633	HACD2
0.473931	3.35404	4.82491	0.000393344	0.00325583	-0.140161	LYSET
-0.965839	0.688284	-4.82245	0.000395017	0.00326767	-0.144515	KIF21B
-0.766473	4.5993	-4.82147	0.000395682	0.00327115	-0.14624	SEMA6B
-0.404152	4.08135	-4.82027	0.000396497	0.00327587	-0.148352	IRF5
-0.24088	5.78705	-4.81896	0.000397396	0.00328127	-0.150674	CARS1
-0.506567	3.19157	-4.81841	0.00039777	0.00328234	-0.151639	TCTN2
-0.853238	2.46512	-4.81678	0.000398889	0.00328955	-0.15452	PLAUR
0.22468	6.59175	4.81604	0.000399393	0.0032902	-0.155814	GALNT3
0.281066	7.78939	4.81595	0.000399459	0.0032902	-0.155983	PSMA7
0.444782	6.70457	4.81485	0.000400213	0.00329438	-0.157918	SC5D
0.664501	5.18878	4.81351	0.000401136	0.00329996	-0.160281	ARMC6
-0.321698	7.03594	-4.81111	0.000402801	0.00331162	-0.164527	TGIF1
0.500839	3.69037	4.80921	0.000404118	0.00331866	-0.167875	PRIM2
0.329677	7.30932	4.80916	0.000404153	0.00331866	-0.167964	DDX21
-0.322658	6.83677	-4.80534	0.000406827	0.00333745	-0.174728	ENPP1
0.321779	4.73155	4.80518	0.000406939	0.00333745	-0.175009	TMEM9B
-0.837476	4.36522	-4.79839	0.000411726	0.00337464	-0.187001	PIM1
0.4189	3.80425	4.79294	0.000415617	0.00340445	-0.196646	ETFDH
-0.293875	5.57934	-4.79212	0.0004162	0.00340714	-0.198083	MEF2A
0.431196	4.98729	4.78928	0.000418246	0.00342175	-0.203112	SLX4
0.697545	3.39237	4.78894	0.000418495	0.00342175	-0.203721	MTARC1
-0.501952	5.6087	-4.78758	0.000419476	0.00342768	-0.206122	HLA-C
-0.513314	3.12718	-4.78479	0.000421499	0.00344078	-0.211054	SPATA7
-0.499237	7.18468	-4.78466	0.000421592	0.00344078	-0.211281	CERCAM
-0.468261	3.56619	-4.78333	0.00042256	0.00344531	-0.213631	TNFAIP8
-0.302369	4.36628	-4.78319	0.000422662	0.00344531	-0.213879	NUP210L
-0.362885	3.23676	-4.77843	0.000426153	0.00346968	-0.222312	SEMA4F
-0.339212	6.29071	-4.77841	0.000426169	0.00346968	-0.222351	BCKDK
-0.35957	7.32928	-4.7774	0.000426907	0.00347358	-0.224126	LINC00052
0.455403	2.58168	4.77501	0.000428676	0.00348585	-0.228364	CRLF3
-0.585817	1.75873	-4.76899	0.000433159	0.00352017	-0.239029	RAPGEF4
-0.287473	9.17279	-4.76771	0.000434115	0.0035258	-0.24129	PLXNB2
-0.833257	1.86824	-4.76669	0.000434882	0.0035299	-0.2431	RCOR2
-0.195265	8.27293	-4.76551	0.000435771	0.00353433	-0.245191	COPA
0.373561	3.88073	4.76526	0.000435956	0.00353433	-0.245627	CDH26
0.54047	3.45578	4.76437	0.000436628	0.00353618	-0.247206	TOE1
-0.235116	8.28576	-4.76426	0.000436712	0.00353618	-0.247403	OS9
0.609678	0.68546	4.76231	0.00043819	0.00354475	-0.250867	LOC124900193
0.314523	5.59497	4.76216	0.000438299	0.00354475	-0.251123	MRS2
-0.377137	7.08634	-4.76154	0.00043877	0.00354642	-0.252223	STAT3
-0.287289	6.31506	-4.75982	0.000440079	0.00355485	-0.255276	POU2F1
0.490059	1.67157	4.7586	0.000441008	0.00356021	-0.257438	EGF
0.517057	1.11916	4.75746	0.000441879	0.00356509	-0.25946	CD83
-0.445677	3.07684	-4.74841	0.000448846	0.00361912	-0.275495	VWA7
0.264754	6.83901	4.74756	0.000449511	0.0036206	-0.277014	RABEP1
-0.436715	5.60575	-4.74748	0.00044957	0.0036206	-0.277147	SPSB3
-0.500257	5.92748	-4.74682	0.000450086	0.00362258	-0.278322	NHS
-0.22703	6.88786	-4.74594	0.000450771	0.00362592	-0.279882	AFF1
-0.614373	2.28905	-4.74476	0.000451696	0.00363118	-0.281982	AGBL2
-0.278248	10.6036	-4.74332	0.000452822	0.00363747	-0.284534	SRRM2
-0.586342	2.03314	-4.74307	0.000453021	0.00363747	-0.284984	PAX8
-0.789102	1.56508	-4.74217	0.000453722	0.00363903	-0.286569	DCST2
-0.673144	0.29629	-4.74147	0.000454274	0.00363903	-0.287815	LCAT
0.306277	7.66502	4.74122	0.000454467	0.00363903	-0.288251	NAA50
-0.423093	7.5232	-4.74094	0.000454691	0.00363903	-0.288757	PLXNB1
0.403251	3.28602	4.7408	0.000454802	0.00363903	-0.289005	NIPAL1
-0.448774	3.31816	-4.74075	0.000454844	0.00363903	-0.289101	ZNF572
0.200622	6.31403	4.73902	0.000456203	0.00364772	-0.292158	PDCD11
0.360055	6.6283	4.73739	0.000457498	0.00365589	-0.295064	PSMD14
-0.241224	7.52835	-4.73646	0.000458231	0.00365957	-0.296705	SPTBN2
-0.380713	6.20105	-4.73331	0.000460741	0.00367742	-0.302302	GRAMD1A
-0.388798	4.49471	-4.73253	0.000461363	0.00368019	-0.303684	SCNN1B
0.344501	4.66469	4.7317	0.000462026	0.00368329	-0.305157	HEATR3
-0.237092	8.31527	-4.72909	0.000464121	0.0036978	-0.309793	MARCHF6
1.13115	2.10772	4.72817	0.000464862	0.0037015	-0.311428	HPDL
0.253153	8.97946	4.726	0.000466617	0.00371327	-0.31529	PRDX1
0.338366	5.89147	4.72454	0.000467796	0.00372043	-0.317874	LSG1
0.897081	3.67049	4.72373	0.000468457	0.00372349	-0.319322	CHAF1A
0.475449	4.67875	4.72333	0.000468782	0.00372386	-0.320032	VRK1
0.210901	7.59569	4.71697	0.000473977	0.00376089	-0.331325	CCT7
-0.367975	3.9666	-4.71694	0.000474005	0.00376089	-0.331387	DCP1B
0.476042	6.4048	4.71645	0.000474403	0.00376182	-0.332246	TOMM40
0.335396	5.09089	4.71528	0.00047537	0.00376726	-0.334332	INTS5
-0.39964	5.28296	-4.71442	0.000476083	0.00376788	-0.335867	CREBRF
1.47395	1.0806	4.71426	0.000476209	0.00376788	-0.336139	GCNT2
-0.311112	4.28097	-4.71416	0.000476292	0.00376788	-0.336318	ZNF274
-0.44292	3.83021	-4.71179	0.00047826	0.00378034	-0.340543	IGDCC3
0.846357	4.28628	4.71158	0.000478431	0.00378034	-0.340908	XRCC3
-0.670697	3.5347	-4.71116	0.000478781	0.00378088	-0.341659	CTSF
-0.45849	3.82107	-4.71054	0.000479295	0.0037827	-0.342757	TMPRSS6
0.455505	4.9047	4.70953	0.000480135	0.0037871	-0.344551	PRKAR1B
-0.531964	6.16783	-4.70914	0.000480462	0.00378745	-0.345249	SDK2
-0.358926	6.48858	-4.708	0.000481413	0.00379272	-0.347275	MBNL2
0.715938	2.15257	4.70754	0.000481796	0.00379351	-0.348091	CHROMR
0.35179	5.11135	4.70708	0.000482182	0.00379432	-0.34891	ALYREF
0.66789	4.63729	4.70668	0.000482517	0.00379472	-0.349621	SLC1A4
-0.529854	3.05863	-4.70576	0.000483286	0.00379855	-0.351254	GOLGA8B
-0.22709	7.01536	-4.70059	0.000487644	0.00383055	-0.36045	ENAH
-0.366082	9.75509	-4.70005	0.000488106	0.00383193	-0.361421	AGRN
-0.296341	6.44945	-4.69923	0.000488802	0.00383507	-0.362881	MAN2B1
0.278274	8.18761	4.6989	0.000489078	0.00383507	-0.363459	G3BP1
-1.27976	7.04822	-4.69819	0.000489685	0.00383759	-0.36473	HSPG2
-0.307762	5.35633	-4.69337	0.000493805	0.00386761	-0.373313	NINL
-0.890115	2.18591	-4.6926	0.000494465	0.00387052	-0.374681	LYSMD4
-0.327864	5.56055	-4.69217	0.000494831	0.00387086	-0.37544	GRIPAP1
-0.269889	5.8089	-4.69188	0.000495086	0.00387086	-0.375967	NFRKB
-0.238749	5.72777	-4.69047	0.000496295	0.00387805	-0.378466	LCMT1
0.353916	5.63777	4.6896	0.000497051	0.00388169	-0.380024	NANS
0.635482	2.75921	4.68836	0.000498125	0.00388781	-0.382235	ZNF257
0.282905	4.94271	4.68596	0.000500207	0.00390179	-0.386507	CPPED1
-0.360293	7.45855	-4.68513	0.000500925	0.00390512	-0.387978	SGSM2
0.923216	2.75546	4.68448	0.000501492	0.00390727	-0.389137	KIF24
-0.547845	5.51371	-4.68279	0.000502967	0.00391648	-0.392145	TSPYL2
0.994474	0.774275	4.68176	0.000503872	0.0039199	-0.393987	SLC30A4
-0.542405	4.66087	-4.68162	0.000503992	0.0039199	-0.39423	MEGF6
0.310816	4.45536	4.67917	0.000506147	0.00393439	-0.398601	CEP85
-0.328394	5.39595	-4.67829	0.00050692	0.0039381	-0.400163	SUSD4
-0.658869	2.65229	-4.6763	0.000508678	0.00394844	-0.40371	TMBIM1
-0.430057	6.38005	-4.67612	0.000508839	0.00394844	-0.404034	LTBP3
0.444929	6.75681	4.67398	0.000510737	0.00396087	-0.407848	EME2
-0.629339	7.41863	-4.67301	0.000511603	0.00396529	-0.409582	PFKFB3
-0.377401	5.2392	-4.67229	0.000512245	0.00396797	-0.410866	CTNNBIP1
-0.284698	5.12892	-4.67087	0.000513507	0.00397545	-0.413388	RPS6KA2
0.324743	4.55443	4.67014	0.000514163	0.00397745	-0.414694	NSDHL
-0.300673	6.66165	-4.66992	0.000514358	0.00397745	-0.415084	TRAPPC9
0.352007	7.32698	4.66894	0.00051524	0.00398197	-0.416838	ANKRD50
0.970607	1.93913	4.6661	0.00051779	0.00399728	-0.421894	POC1A
-0.270465	8.55905	-4.66607	0.000517818	0.00399728	-0.421949	SETD5
0.251463	7.23752	4.66383	0.000519843	0.0040106	-0.425946	PGD
0.24809	5.29857	4.66121	0.00052222	0.0040265	-0.43062	NEMP1
0.361019	4.1879	4.6609	0.000522504	0.0040265	-0.431176	ZNF331
0.740446	2.33793	4.65769	0.000525431	0.00404672	-0.436896	FUT4
-0.506961	2.85556	-4.65661	0.000526422	0.00405203	-0.438827	IQCH
-0.365774	5.05152	-4.6561	0.000526891	0.00405331	-0.439738	GPR137B
0.549138	3.50215	4.65027	0.000532275	0.00409238	-0.450149	SGO2
0.443732	5.26235	4.64923	0.000533237	0.00409742	-0.451998	DDX49
-0.286338	5.17045	-4.647	0.000535319	0.00411107	-0.455988	SH3RF1
-0.314912	5.53013	-4.64593	0.000536319	0.00411638	-0.457899	PPP3CB
0.334725	4.71469	4.64512	0.000537074	0.00411684	-0.459341	VRK2
0.902422	0.887971	4.64404	0.000538088	0.00411684	-0.461272	NEK2
0.43873	7.62643	4.64386	0.000538259	0.00411684	-0.461596	LAMA3
0.310845	5.39934	4.64358	0.000538516	0.00411684	-0.462086	FAM136A
-0.392603	4.05514	-4.64351	0.000538582	0.00411684	-0.462211	PHLDB3
0.441186	4.99201	4.64346	0.000538629	0.00411684	-0.4623	RRM1
-0.246152	6.04387	-4.64339	0.000538697	0.00411684	-0.46243	PTPRJ
0.390242	3.63703	4.64324	0.000538836	0.00411684	-0.462693	NAPEPLD
0.257108	5.63037	4.64232	0.000539704	0.00412112	-0.464341	SLC35A2
-0.294513	4.7761	-4.64118	0.000540776	0.00412398	-0.466373	MAN1C1
-0.620811	7.7609	-4.64101	0.000540935	0.00412398	-0.466674	COL4A5
-0.303557	5.42974	-4.64094	0.000541001	0.00412398	-0.466799	EHBP1L1
-0.255495	4.96381	-4.63689	0.000544837	0.00415086	-0.474034	ETV6
-0.486245	4.88479	-4.63607	0.00054562	0.00415225	-0.475504	KREMEN1
0.56309	8.88776	4.63605	0.000545639	0.00415225	-0.47554	ATP2A3
-0.679365	4.40936	-4.63511	0.000546534	0.0041567	-0.477217	NBPF14
-0.447633	4.84141	-4.62913	0.000552271	0.00419613	-0.487908	PLA2G6
-0.690335	1.57413	-4.62905	0.000552345	0.00419613	-0.488046	PLEKHO2
-1.02751	0.0889613	-4.6281	0.000553268	0.00419992	-0.489756	SDR16C5
-0.319599	4.34735	-4.62751	0.00055384	0.00419992	-0.490813	ZNF16
0.945344	1.56376	4.62733	0.000554008	0.00419992	-0.491123	NRGN
-0.214848	7.38296	-4.62724	0.000554097	0.00419992	-0.491289	SNX27
0.264684	5.42076	4.62568	0.000555605	0.00420897	-0.494071	ARPC5L
-0.508245	5.75484	-4.62085	0.000560316	0.00424226	-0.502714	YPEL3
-0.896892	5.21712	-4.61996	0.00056119	0.00424648	-0.50431	SLC29A4
0.459084	6.9201	4.61808	0.000563036	0.00425504	-0.507672	EIF2AK2
-0.372788	5.74582	-4.61788	0.00056323	0.00425504	-0.508024	CABLES2
-0.192517	7.35053	-4.61784	0.000563274	0.00425504	-0.508104	MARS1
-0.455088	4.92467	-4.61647	0.000564624	0.00426283	-0.510554	THNSL2
-0.747555	2.03105	-4.61396	0.0005671	0.00427671	-0.515035	LOC101927787
-0.747555	2.03105	-4.61396	0.0005671	0.00427671	-0.515035	LOC105373209
-0.234475	7.00166	-4.6131	0.00056796	0.00428078	-0.516585	FAM168A
-0.332325	3.60178	-4.60993	0.000571115	0.00430214	-0.522256	ZNF550
0.297413	4.48046	4.60865	0.00057239	0.00430932	-0.524538	EED
0.469633	0.776093	4.60787	0.000573171	0.00431236	-0.525934	LEKR1
0.283609	6.03892	4.60758	0.000573465	0.00431236	-0.526458	MSRB1
0.226574	6.12543	4.60729	0.000573759	0.00431236	-0.526983	NSUN2
-0.741918	3.07429	-4.6063	0.000574755	0.00431743	-0.528758	SEMA7A
0.333843	6.04546	4.60575	0.000575306	0.00431914	-0.529739	GULP1
0.672915	1.29596	4.60385	0.000577223	0.00433111	-0.533143	ARX
0.249265	5.38733	4.60287	0.000578212	0.00433288	-0.534897	NFKB1
1.11462	2.78008	4.60279	0.000578293	0.00433288	-0.535039	CCNP
-0.432403	5.99008	-4.60246	0.000578622	0.00433288	-0.535622	NOXA1
0.248676	7.94272	4.60208	0.000579011	0.00433288	-0.536309	CSE1L
0.309439	4.22491	4.60202	0.000579075	0.00433288	-0.536423	ACOT13
0.209544	6.21874	4.6016	0.000579499	0.00433363	-0.537171	HEATR5B
0.680322	2.07247	4.59883	0.000582308	0.00435221	-0.542121	POLR3G
0.239133	7.02408	4.59517	0.000586055	0.00437384	-0.548686	SEPHS2
1.23598	4.58599	4.59508	0.000586152	0.00437384	-0.548855	ISG15
0.203201	6.30633	4.59505	0.000586182	0.00437384	-0.548907	LNX2
0.391754	4.41858	4.5947	0.000586541	0.00437409	-0.549534	TATDN2
-1.02059	1.2331	-4.59378	0.000587487	0.0043767	-0.551184	EFNB3
0.476842	5.95873	4.59344	0.000587837	0.0043767	-0.551792	WDR81
-0.262716	6.00496	-4.5934	0.000587872	0.0043767	-0.551853	CDKN1B
1.1437	3.93927	4.5899	0.000591484	0.00440115	-0.558122	MT2A
-0.228391	8.92696	-4.58825	0.000593198	0.0044052	-0.561084	KMT2C
-0.62961	4.99608	-4.58823	0.000593219	0.0044052	-0.561121	PLXNB3
-0.830483	1.63603	-4.5882	0.000593254	0.0044052	-0.56118	CBS
-0.335997	3.39679	-4.58811	0.000593343	0.0044052	-0.561334	PCDHAC1
-0.304389	7.38337	-4.58767	0.000593798	0.00440614	-0.562119	CDC25B
-1.1768	6.33121	-4.58662	0.000594896	0.00441009	-0.564009	AHNAK2
-0.869814	1.04005	-4.58653	0.000594988	0.00441009	-0.564168	CIMIP5
0.292887	6.08765	4.58482	0.000596773	0.00442087	-0.567233	MEGF9
-0.690113	3.14283	-4.58302	0.000598657	0.00443238	-0.570458	MATN3
0.679275	2.48607	4.58245	0.00059926	0.00443271	-0.571488	EML5
-0.289772	4.59189	-4.58203	0.000599694	0.00443271	-0.572229	TMPRSS2
-0.289772	4.59189	-4.58203	0.000599694	0.00443271	-0.572229	LOC124905021
0.344993	6.30035	4.58138	0.000600382	0.00443535	-0.573403	OGFRL1
0.32074	4.20205	4.581	0.000600785	0.00443588	-0.574088	PIGU
-0.350147	4.48329	-4.58062	0.000601176	0.00443632	-0.574755	USP30
0.39167	4.70055	4.58023	0.000601588	0.00443692	-0.575456	PASK
0.386867	4.5647	4.57933	0.00060254	0.0044415	-0.577074	TIRAP
1.0881	1.72078	4.57709	0.00060491	0.0044546	-0.58109	VEPH1
-0.41553	8.22665	-4.57702	0.000604982	0.0044546	-0.581213	SVIL
0.746042	-0.125075	4.57493	0.000607204	0.00446837	-0.584965	SLC47A1
0.480529	3.97751	4.57464	0.00060752	0.00446837	-0.585496	ZNG1A
-0.444914	6.4854	-4.57305	0.00060921	0.00447834	-0.588338	RNF19A
-0.308125	5.09442	-4.5721	0.000610231	0.00448339	-0.590051	PYROXD2
0.608623	2.27773	4.57149	0.000610875	0.00448567	-0.591132	PTHLH
0.437323	3.31118	4.56761	0.000615056	0.00451389	-0.598111	C4orf46
-0.310367	6.55774	-4.5668	0.000615921	0.00451776	-0.599547	STRBP
0.334876	4.48256	4.56591	0.000616883	0.00452016	-0.601146	MRPL27
-0.344868	4.71011	-4.56588	0.000616922	0.00452016	-0.60121	RAB11FIP5
-0.321268	5.60642	-4.56541	0.000617426	0.00452073	-0.602046	SLU7
0.283583	9.3626	4.56518	0.000617675	0.00452073	-0.602457	PREX1
0.792952	2.45018	4.5636	0.000619398	0.00452852	-0.605308	PCDHGA1
-0.233691	4.3328	-4.56358	0.000619415	0.00452852	-0.605336	NTPCR
-0.268116	5.96052	-4.55964	0.000623709	0.00455743	-0.612404	KIF5C
-0.306352	5.58094	-4.5583	0.000625184	0.00456572	-0.61482	PHF21A
0.523299	4.19377	4.55721	0.000626375	0.00456932	-0.616768	SVIP
0.343495	5.1644	4.55699	0.000626621	0.00456932	-0.617169	PRPS2
0.83754	2.32948	4.55692	0.0006267	0.00456932	-0.617298	UGT2B15
0.246652	7.7309	4.55419	0.000629706	0.00458873	-0.622192	ACLY
0.28757	4.79371	4.55349	0.000630481	0.00459189	-0.623451	TLN2
-1.0626	2.68077	-4.54954	0.000634872	0.00462136	-0.630552	LEPR
0.280719	6.11456	4.54842	0.00063612	0.00462567	-0.63256	NAT10
0.236341	5.29562	4.54839	0.000636155	0.00462567	-0.632616	FITM2
0.385472	7.53837	4.54784	0.00063677	0.00462763	-0.633604	ATP6V1A
0.528972	3.56508	4.54467	0.00064033	0.00465098	-0.639307	TMEM267
1.16375	2.80982	4.54391	0.000641178	0.00465462	-0.640661	IFIH1
1.44413	0.670933	4.54281	0.000642421	0.00465728	-0.642642	RIBC2
-0.282313	6.08831	-4.54275	0.000642486	0.00465728	-0.642745	TEP1
-0.216962	7.31425	-4.54263	0.000642621	0.00465728	-0.642961	AFDN
-0.236194	7.00785	-4.54236	0.000642934	0.00465728	-0.643459	PSEN1
0.347446	4.57593	4.5417	0.000643673	0.00466011	-0.644633	FGFR1OP2
0.38784	3.90804	4.53691	0.000649116	0.00469697	-0.653246	NKIRAS1
0.628966	3.42047	4.5361	0.000650037	0.00470111	-0.654697	COQ2
0.865247	0.62961	4.53378	0.000652698	0.00471526	-0.658874	MIR9-2HG
0.865247	0.62961	4.53378	0.000652698	0.00471526	-0.658874	LINC02060
0.219813	9.80266	4.53283	0.000653792	0.00472062	-0.660587	EIF4G1
-0.236695	8.5059	-4.53219	0.00065453	0.0047234	-0.661742	CDC42BPB
-0.446231	2.96066	-4.53148	0.000655348	0.00472676	-0.663019	NBPF4
1.1412	0.873832	4.53099	0.000655908	0.00472825	-0.663892	PLEKHS1
-0.351853	6.51547	-4.53024	0.000656772	0.00473194	-0.665239	YPEL5
0.707436	3.60064	4.52858	0.000658693	0.00474168	-0.668226	POLE4
0.978612	3.33732	4.52846	0.000658834	0.00474168	-0.668444	DDX60
-0.316869	4.39122	-4.52816	0.000659185	0.00474168	-0.66899	BORCS5
-0.216272	6.39162	-4.52084	0.000667722	0.00480051	-0.682149	KLHDC10
-0.222103	9.06488	-4.51844	0.000670551	0.00481826	-0.686472	GNS
0.37949	3.60534	4.51563	0.000673881	0.00483959	-0.691537	GCDH
0.281822	6.33581	4.515	0.000674625	0.00484234	-0.692666	ELOVL1
0.468786	2.17811	4.51355	0.000676352	0.00485058	-0.695281	ERVMER34-1
-0.382499	4.42555	-4.51343	0.000676497	0.00485058	-0.6955	FAM117B
-0.356277	11.7766	-4.51276	0.00067729	0.00485367	-0.696698	FLNA
-0.265729	5.51067	-4.51172	0.00067853	0.00485996	-0.698568	TMEM39A
0.310422	4.53477	4.51108	0.000679298	0.00486286	-0.699724	DENND5B
0.479231	4.39037	4.50937	0.000681347	0.00487492	-0.702804	COX20
-0.248168	5.74765	-4.5085	0.000682396	0.00487982	-0.704377	TMPRSS13
0.45912	5.60484	4.50814	0.000682827	0.0048803	-0.705022	ZBTB2
-0.258005	7.2251	-4.50672	0.000684535	0.0048899	-0.707578	CHD7
0.267017	6.69542	4.50629	0.000685061	0.00489105	-0.708362	NOLC1
-0.455133	4.18414	-4.50585	0.000685587	0.0048922	-0.709147	PABPN1
0.966884	2.87594	4.50464	0.00068705	0.00489923	-0.711327	SGK3
-1.14762	0.246312	-4.50413	0.000687669	0.00489923	-0.712248	TECTA
-1.14762	0.246312	-4.50413	0.000687669	0.00489923	-0.712248	TBCEL-TECTA
0.260879	6.86571	4.50367	0.000688223	0.00490057	-0.71307	EIF2S1
0.265532	6.38237	4.50185	0.000690437	0.00491112	-0.716355	PDE4DIP
0.265532	6.38237	4.50185	0.000690437	0.00491112	-0.716355	LOC124904395
0.263834	7.4062	4.50019	0.00069246	0.00492195	-0.719346	CCT8
0.543671	3.44629	4.49965	0.000693114	0.00492195	-0.720311	CMSS1
0.543671	3.44629	4.49965	0.000693114	0.00492195	-0.720311	LOC105374010
-0.538082	3.65524	-4.4994	0.000693429	0.00492195	-0.720775	TTC28
-0.333463	4.97823	-4.4987	0.000694275	0.00492535	-0.722022	VAMP2
0.343595	5.16547	4.49686	0.000696541	0.00493881	-0.725353	NOL9
-0.381065	5.67136	-4.4965	0.000696981	0.00493931	-0.725998	RNF123
-0.66877	4.54881	-4.49418	0.000699834	0.00495545	-0.730175	SASH1
0.745828	0.722346	4.49405	0.000699997	0.00495545	-0.730413	B9D2
0.484305	2.97896	4.49343	0.000700762	0.00495797	-0.73153	MRPL54
-0.285646	7.95138	-4.49316	0.000701093	0.00495797	-0.732013	HECTD4
0.209958	8.14602	4.49221	0.00070227	0.00496367	-0.733728	MYO5C
0.219443	6.8896	4.49189	0.000702665	0.00496384	-0.734302	MAPRE1
0.735419	3.1573	4.49085	0.00070395	0.00496809	-0.73617	DSN1
-0.291257	6.02097	-4.49081	0.000704007	0.00496809	-0.736253	ARL8A
-0.815629	2.2115	-4.48912	0.000706106	0.00498028	-0.739296	JAZF1
-0.430043	5.16774	-4.48812	0.000707351	0.00498644	-0.741097	ITM2C
0.846357	0.694941	4.48538	0.000710787	0.00500539	-0.74605	RNU1-2
0.846357	0.694941	4.48538	0.000710787	0.00500539	-0.74605	LOC124905574
-0.773552	3.75481	-4.48449	0.000711905	0.00501063	-0.747657	ZNF469
0.357459	4.79441	4.48286	0.000713955	0.00502242	-0.750597	MB21D2
0.465956	4.02259	4.48251	0.000714393	0.00502286	-0.751223	GPATCH4
0.350865	4.79161	4.4818	0.000715281	0.00502647	-0.752493	NT5C3A
-0.367044	5.91885	-4.47616	0.000722439	0.00507411	-0.762672	MTRR
-0.336969	6.06886	-4.47581	0.000722893	0.00507464	-0.763313	LGALS8
-0.629963	3.21249	-4.47202	0.000727746	0.00510603	-0.770152	DNHD1
-0.676416	0.308775	-4.47036	0.000729882	0.0051169	-0.773147	ST7-OT4
-0.21962	6.23559	-4.47022	0.000730058	0.0051169	-0.773394	VPS72
0.296107	4.67548	4.46677	0.000734518	0.00514546	-0.779618	POLR1C
-0.658634	2.71054	-4.46429	0.000737751	0.00516542	-0.784107	ZP3
0.279938	5.38845	4.46399	0.000738145	0.00516547	-0.784652	GPR157
-0.283261	5.76262	-4.46329	0.000739047	0.00516909	-0.785901	GPATCH8
0.561515	4.46358	4.46206	0.000740659	0.00517595	-0.788127	DTWD2
-0.370423	4.98971	-4.46187	0.000740908	0.00517595	-0.788471	PLEKHA5
0.284323	5.79279	4.46166	0.000741188	0.00517595	-0.788856	TRAPPC2L
-0.50672	2.86008	-4.46041	0.000742831	0.00518473	-0.791119	PHC1
-0.271069	6.45073	-4.45861	0.000745194	0.0051942	-0.794365	NEK6
-0.366903	5.07297	-4.4585	0.00074534	0.0051942	-0.794565	SINHCAF
-0.375945	4.81527	-4.45822	0.000745701	0.0051942	-0.795059	SLC4A3
-0.249442	9.1138	-4.4582	0.000745738	0.0051942	-0.795111	MYL12A
-0.241964	7.67795	-4.45486	0.000750143	0.00521783	-0.801129	AP2B1
-0.242889	7.38005	-4.45485	0.00075016	0.00521783	-0.801152	IQSEC1
-0.663941	1.33175	-4.45475	0.000750299	0.00521783	-0.801341	USP49
0.279622	6.63165	4.45112	0.000755131	0.00524871	-0.807901	PSMB2
-0.297694	5.11382	-4.45061	0.000755812	0.00525072	-0.808822	BCORL1
-0.286391	6.48476	-4.44915	0.000757768	0.00526158	-0.811462	KATNIP
-0.218725	6.8878	-4.44782	0.000759546	0.00527074	-0.813857	ATG13
-0.204372	8.4553	-4.44746	0.000760037	0.00527074	-0.814518	RCC2
-0.335631	5.28239	-4.44708	0.000760547	0.00527074	-0.815204	LDAF1
0.310815	5.08553	4.44699	0.00076066	0.00527074	-0.815355	DYNC1LI1
0.389564	3.02041	4.44652	0.000761293	0.0052724	-0.816205	TCEANC
-0.421829	4.9812	-4.44514	0.000763157	0.00528258	-0.818704	KMT5C
-0.570769	4.74018	-4.44166	0.000767873	0.00531248	-0.824998	ITGA5
-0.318555	6.17979	-4.4412	0.000768493	0.00531402	-0.825822	LTBR
-0.345078	4.61747	-4.43969	0.000770552	0.00532551	-0.828556	PRPF40B
1.16778	0.885533	4.43913	0.000771324	0.0053281	-0.829578	PIMREG
-1.03979	1.10352	-4.43852	0.000772149	0.00532845	-0.830671	ARMH1
0.525717	4.23969	4.43851	0.00077217	0.00532845	-0.830698	MARS2
-0.237732	6.721	-4.43652	0.000774886	0.00534444	-0.834287	RPS15A
0.604828	2.95294	4.43589	0.000775759	0.00534771	-0.835437	GMPR
0.280279	5.97494	4.43513	0.0007768	0.00535213	-0.836807	GFM1
0.396754	5.14612	4.43409	0.000778226	0.0053592	-0.83868	DPH2
0.334981	5.68149	4.43302	0.000779702	0.0053648	-0.840616	MRPL42
0.651639	2.84802	4.43292	0.00077984	0.0053648	-0.840796	CISD1
0.288017	5.96128	4.43219	0.000780849	0.00536899	-0.842118	HMOX2
-0.308732	6.65699	-4.4318	0.000781388	0.00536994	-0.842823	KDM5A
0.244547	5.27078	4.42959	0.000784461	0.0053852	-0.846832	ITGB1BP1
0.448468	4.07585	4.42947	0.000784621	0.0053852	-0.84704	NAA38
-0.390909	7.46557	-4.42933	0.000784814	0.0053852	-0.847292	FTX
0.321148	3.49071	4.42886	0.000785466	0.00538558	-0.84814	POMGNT2
0.431754	3.76908	4.42872	0.000785673	0.00538558	-0.848409	ASNSD1
0.326402	6.69886	4.42725	0.000787714	0.00539681	-0.85106	ATP6V0B
0.237539	8.88258	4.42659	0.000788633	0.00540034	-0.852251	LASP1
0.728537	2.25531	4.42402	0.000792239	0.00542227	-0.856911	FOXI3
0.314361	3.78654	4.42352	0.000792943	0.00542431	-0.857818	MSTO1
-0.299587	6.56316	-4.42307	0.000793575	0.00542587	-0.858632	ANKIB1
-0.311369	5.72284	-4.42185	0.000795288	0.00543364	-0.860835	LPIN2
0.98067	1.22587	4.42168	0.000795523	0.00543364	-0.861136	OVOL2
-0.50459	2.71029	-4.42128	0.000796089	0.00543474	-0.861863	LINC02175
-0.295435	6.23474	-4.41974	0.000798266	0.00544683	-0.864652	TEAD3
0.887201	0.963966	4.41937	0.000798795	0.00544766	-0.865329	BRME1
0.528313	3.17159	4.41796	0.000800795	0.00545852	-0.867883	PABIR1
-0.410086	9.34302	-4.41576	0.000803923	0.00547706	-0.871865	GSN
0.404264	3.49978	4.41531	0.000804558	0.0054786	-0.87267	ZNF789
-0.237591	6.35685	-4.4141	0.000806295	0.00548764	-0.874874	MSL1
-0.433294	4.62075	-4.4129	0.000808001	0.00549645	-0.877032	TBC1D8
-0.201352	7.98636	-4.41134	0.000810239	0.00550889	-0.879858	SEC31A
-0.308469	5.65547	-4.41053	0.000811415	0.00551409	-0.881339	CTPS2
-0.282651	6.92456	-4.40993	0.000812268	0.00551708	-0.882412	MEF2D
0.711802	2.82623	4.40803	0.000815017	0.00553295	-0.885862	ZGRF1
0.590237	4.07772	4.40676	0.000816857	0.00554263	-0.888165	BOLA3
-0.937091	0.470998	-4.40511	0.000819243	0.00555601	-0.891143	LINC01772
0.389763	1.97215	4.40465	0.000819914	0.00555775	-0.89198	FXN
0.30362	5.45064	4.40397	0.000820915	0.00556172	-0.893226	CRCP
-0.429571	4.86189	-4.40365	0.000821377	0.00556204	-0.893801	CDC42EP1
-0.274042	3.73817	-4.40173	0.000824174	0.00557816	-0.897273	ZNF767P
0.333547	4.53016	4.40042	0.000826092	0.00558832	-0.899646	TNFRSF10A
-0.935739	-0.423015	-4.39976	0.000827071	0.00559074	-0.900855	RASA4B
-0.353835	7.40114	-4.39961	0.000827284	0.00559074	-0.901118	SLC6A6
-0.258571	7.08705	-4.3987	0.000828628	0.005597	-0.902775	SYT12
0.366465	3.63516	4.39751	0.000830375	0.00560597	-0.904926	MATN2
-0.249198	6.41434	-4.39632	0.000832125	0.00561215	-0.907076	NCOA6
0.351202	5.60442	4.39632	0.000832127	0.00561215	-0.907079	SEH1L
-0.182056	9.66232	-4.39527	0.000833681	0.0056171	-0.908984	ATP1A1
-0.2514	7.55081	-4.39503	0.000834041	0.0056171	-0.909424	RAPH1
-0.460692	9.63487	-4.39498	0.000834119	0.0056171	-0.909519	DHRS2
0.710643	6.26258	4.3944	0.000834976	0.00562005	-0.910569	ISOC1
-0.739308	4.74881	-4.39374	0.000835955	0.00562381	-0.911765	TCP11L2
-0.253669	9.86252	-4.3929	0.000837199	0.00562936	-0.913284	H3-3B
-0.250051	5.23381	-4.39215	0.000838316	0.00563404	-0.914645	IFT27
0.475922	3.8959	4.39162	0.000839102	0.0056344	-0.915601	ADGRE5
-0.279155	4.87313	-4.39155	0.000839211	0.0056344	-0.915734	HEMK1
0.292766	5.38936	4.39123	0.000839691	0.0056348	-0.916318	DNAJC21
-0.347245	7.24191	-4.39006	0.000841437	0.00564369	-0.918439	MTA1
-1.05979	3.44177	-4.38952	0.000842242	0.00564626	-0.919415	MMP13
[truncated: 11,402 more rows]
