# Supplementary material for: Metabolic profiling of therapy-induced senescent cancer cells via TPEF, MALDI-MS, and RNA-sequencing
Source: Sci Rep. 2025 Dec 17;16:2678. doi: 10.1038/s41598-025-32573-y (PMC12823619; doi:10.1038/s41598-025-32573-y)
Supplement: Supplementary file 2 — Supplementary Material 2 [file 41598_2025_32573_MOESM2_ESM.xlsx]

## Sheet: classifier_coefficients
ensembl_gene_id	coefficient	hgnc_symbol	gene_name
(Intercept)	-3.50879
ENSG00000240219	0.878716		AL512306.2
ENSG00000276517	-0.800989		AL133243.3
ENSG00000077312	-0.743455	SNRPA	SNRPA
ENSG00000259529	0.583761		AL136295.5
ENSG00000147166	-0.556472	ITGB1BP2	ITGB1BP2
ENSG00000215160	0.513066	OR7E122P	OR7E122P
ENSG00000100802	-0.497795	C14orf93	C14orf93
ENSG00000113119	-0.474581	TMCO6	TMCO6
ENSG00000258366	-0.461431	RTEL1	RTEL1
ENSG00000161547	-0.449878	SRSF2	SRSF2
ENSG00000280422	0.442781		AC115284.2
ENSG00000197885	0.415523	NKIRAS1	NKIRAS1
ENSG00000241014	-0.395337		AC114490.1
ENSG00000105499	0.394322	PLA2G4C	PLA2G4C
ENSG00000282033	0.38868		AC074387.1
ENSG00000232593	-0.375843	KANTR	KANTR
ENSG00000182196	-0.366276	ARL6IP4	ARL6IP4
ENSG00000115998	0.363871	C2orf42	C2orf42
ENSG00000280537	0.358923		AC068946.1
ENSG00000124557	0.341037	BTN1A1	BTN1A1
ENSG00000107201	0.314128	DDX58	DDX58
ENSG00000243789	-0.294041	JMJD7	JMJD7
ENSG00000225611	0.291439	LINC02158	LINC02158
ENSG00000100982	-0.286724	PCIF1	PCIF1
ENSG00000124201	0.282487	ZNFX1	ZNFX1
ENSG00000115875	-0.27498	SRSF7	SRSF7
ENSG00000166900	0.273839	STX3	STX3
ENSG00000140941	0.266252	MAP1LC3B	MAP1LC3B
ENSG00000186162	0.262855	CIDECP1	CIDECP1
ENSG00000116652	-0.256304	DLEU2L	DLEU2L
ENSG00000187492	0.25598	CDHR4	CDHR4
ENSG00000242125	-0.253197	SNHG3	SNHG3
ENSG00000248275	-0.243993	TRIM52-AS1	TRIM52-AS1
ENSG00000088035	-0.242644	ALG6	ALG6
ENSG00000184260	-0.236438	H2AC20	H2AC20
ENSG00000217801	0.235723		AL390719.1
ENSG00000085465	0.229265	OVGP1	OVGP1
ENSG00000189114	0.228969	BLOC1S3	BLOC1S3
ENSG00000198830	-0.227171	HMGN2	HMGN2
ENSG00000089234	0.225109	BRAP	BRAP
ENSG00000136527	-0.214702	TRA2B	TRA2B
ENSG00000101844	0.209807	ATG4A	ATG4A
ENSG00000158109	0.204344	TPRG1L	TPRG1L
ENSG00000162384	-0.20064	CZIB	CZIB
ENSG00000269940	0.196315		AL049840.5
ENSG00000182872	-0.195659	RBM10	RBM10
ENSG00000263843	-0.194816		AC022211.3
ENSG00000166863	0.189319	TAC3	TAC3
ENSG00000162341	-0.188895	TPCN2	TPCN2
ENSG00000106290	-0.188815	TAF6	TAF6
ENSG00000106459	-0.185389	NRF1	NRF1
ENSG00000275111	0.178838	ZNF2	ZNF2
ENSG00000177943	-0.168667	MAMDC4	MAMDC4
ENSG00000092036	-0.16423	HAUS4	HAUS4
ENSG00000189403	-0.161524	HMGB1	HMGB1
ENSG00000154781	0.160138	CCDC174	CCDC174
ENSG00000213901	0.15999	SLC23A3	SLC23A3
ENSG00000197483	-0.157758	ZNF628	ZNF628
ENSG00000184436	-0.150493	THAP7	THAP7
ENSG00000172738	0.149259	TMEM217	TMEM217
ENSG00000244459	0.143276		AC147067.1
ENSG00000162241	0.142659	SLC25A45	SLC25A45
ENSG00000136938	-0.139194	ANP32B	ANP32B
ENSG00000158406	0.138645	H4C8	H4C8
ENSG00000202198	0.134365		AL162581.1
ENSG00000120686	0.132785	UFM1	UFM1
ENSG00000135486	-0.128028	HNRNPA1	HNRNPA1
ENSG00000099338	0.127755	CATSPERG	CATSPERG
ENSG00000116350	-0.124768	SRSF4	SRSF4
ENSG00000171853	-0.123881	TRAPPC12	TRAPPC12
ENSG00000239306	-0.119688	RBM14	RBM14
ENSG00000111231	-0.11604	GPN3	GPN3
ENSG00000160446	-0.114154	ZDHHC12	ZDHHC12
ENSG00000184492	0.110729	FOXD4L1	FOXD4L1
ENSG00000132394	-0.110235	EEFSEC	EEFSEC
ENSG00000223638	0.109576	RFPL4A	RFPL4A
ENSG00000116560	-0.107979	SFPQ	SFPQ
ENSG00000095059	-0.105021	DHPS	DHPS
ENSG00000196620	0.102606	UGT2B15	UGT2B15
ENSG00000166024	0.097951	R3HCC1L	R3HCC1L
ENSG00000223478	-0.0971161		AL441992.2
ENSG00000137404	-0.096421	NRM	NRM
ENSG00000251192	0.0963281	ZNF674	ZNF674
ENSG00000125458	-0.0959118	NT5C	NT5C
ENSG00000131652	-0.0942799	THOC6	THOC6
ENSG00000262049	-0.0938679		AC139530.1
ENSG00000130939	-0.0904313	UBE4B	UBE4B
ENSG00000104228	0.0848192	TRIM35	TRIM35
ENSG00000205758	-0.0830142	CRYZL1	CRYZL1
ENSG00000119922	0.0802449	IFIT2	IFIT2
ENSG00000156795	-0.078179	WDYHV1	WDYHV1
ENSG00000239305	0.0754566	RNF103	RNF103
ENSG00000198863	0.0717451	RUNDC1	RUNDC1
ENSG00000072310	-0.0713753	SREBF1	SREBF1
ENSG00000148303	-0.0653679	RPL7A	RPL7A
ENSG00000204366	-0.0632302	ZBTB12	ZBTB12
ENSG00000099797	-0.0616711	TECR	TECR
ENSG00000280161	-0.0614737		AC022413.2
ENSG00000164393	0.0612035	ADGRF2	ADGRF2
ENSG00000188033	0.0585815	ZNF490	ZNF490
ENSG00000068971	0.0566451	PPP2R5B	PPP2R5B
ENSG00000109881	-0.0547374	CCDC34	CCDC34
ENSG00000157450	0.0526226	RNF111	RNF111
ENSG00000099783	-0.0508407	HNRNPM	HNRNPM
ENSG00000124762	0.0502605	CDKN1A	CDKN1A
ENSG00000119333	-0.0445237	WDR34	WDR34
ENSG00000274114	0.0436928	ALOX15P1	ALOX15P1
ENSG00000177576	0.0411827	C18orf32	C18orf32
ENSG00000153179	0.0408267	RASSF3	RASSF3
ENSG00000236618	-0.0347179	PITPNA-AS1	PITPNA-AS1
ENSG00000165861	0.0340205	ZFYVE1	ZFYVE1
ENSG00000109390	-0.0338268	NDUFC1	NDUFC1
ENSG00000174796	0.0337857	THAP6	THAP6
ENSG00000010256	-0.0333426	UQCRC1	UQCRC1
ENSG00000187608	0.0269394	ISG15	ISG15
ENSG00000163121	0.0243723	NEURL3	NEURL3
ENSG00000185745	0.0229365	IFIT1	IFIT1
ENSG00000211455	0.0226099	STK38L	STK38L
ENSG00000072364	0.0199568	AFF4	AFF4
ENSG00000125944	-0.0180137	HNRNPR	HNRNPR
ENSG00000115904	0.0157396	SOS1	SOS1
ENSG00000249709	0.0150968	ZNF564	ZNF564
ENSG00000170345	-0.0104181	FOS	FOS
ENSG00000176746	0.0081885	MAGEB6	MAGEB6
ENSG00000250299	-0.00807293	MRPS31P4	MRPS31P4
ENSG00000164808	-0.00739023	SPIDR	SPIDR
ENSG00000249115	-0.00735395	HAUS5	HAUS5
ENSG00000272750	-0.00509174		AL592148.3
ENSG00000110200	-0.0040486	ANAPC15	ANAPC15
ENSG00000169896	0.0034744	ITGAM	ITGAM
ENSG00000180098	-0.00320591	TRNAU1AP	TRNAU1AP
ENSG00000184752	-0.00271454	NDUFA12	NDUFA12
ENSG00000261949	0.00235796	GFY	GFY
ENSG00000062582	-0.00221634	MRPS24	MRPS24
ENSG00000226087	0.00185458		AC073283.2
ENSG00000074706	0.000324118	IPCEF1	IPCEF1
ENSG00000133773	-7.6956e-05	CCDC59	CCDC59
